# Supplementary material for: CDK4 phosphorylation status and rational use for combining CDK4/6 and BRAF/MEK inhibition in advanced thyroid carcinomas
Source: Front Endocrinol (Lausanne). 2023 Oct 26;14:1247542. doi: 10.3389/fendo.2023.1247542 (PMC10641312; doi:10.3389/fendo.2023.1247542)
Supplement: Supplementary Data Sheet 1 — Complete list of gene expressions obtained from RNA-seq analysis of thyroid tissue samples (A) and thyroid cell lines (B). [file DataSheet_1.zip]

Archive with 3 entries (2 files):
- Data Set 1.xls
- __MACOSX/
- __MACOSX/._Data Set 1.xls
