# Supplementary material for: CDK4 phosphorylation status and rational use for combining CDK4/6 and BRAF/MEK inhibition in advanced thyroid carcinomas
Source: Front Endocrinol (Lausanne). 2023 Oct 26;14:1247542. doi: 10.3389/fendo.2023.1247542 (PMC10641312; doi:10.3389/fendo.2023.1247542)
Supplement: Supplementary Data Sheet 1 — Complete list of gene expressions obtained from RNA-seq analysis of thyroid tissue samples (A) and thyroid cell lines (B). [file DataSheet_1.zip › Data Set 1.xls]

## Sheet: 1A. Tissues
Gene-ID	Gene-Name	Gene-Description	JPI01	JPI02	JPI03	JPI04	JPI05	JPI06	JPI07	JPI08	JPI09	JPI10	JPI11	JPI12	JPI13	JPI14	JPI15	JPI16	JPI17	JPI18	JPI19	JPI20	JPI21	JPI22	JPI23	JPI24	JPI25	JPI26	JPI27	JPI28	JPI29	JPI30	JPI31	JPI32	JPI33	JPI34	JPI35	JPI36	JPI37	JPI38	JPI39	JPI40	JPI41	JPI42	JPI43	JPI44	JPI45	JPI46	JPI47
ENSG00000000003	TSPAN6	tetraspanin 6 [Source:HGNC Symbol;Acc:HGNC:11858]	396	1019	199	381	268	776	930	1140	731	345	329	307	1476	877	988	714	519	530	698	1067	1009	547	568	726	511	911	472	873	921	602	1120	1346	743	1254	689	617	1128	545	637	1332	1006	815	541	591	158	107	627
ENSG00000000005	TNMD	tenomodulin [Source:HGNC Symbol;Acc:HGNC:17757]	0	0	0	2	4	2	0	12	5	2	6	1	6	5	3	0	2	1	3	4	3053	0	1	2	3	0	9	5	3	2	5	4	1	4	1	3	3	2	3	1	5	4	0	15	0	0	0
ENSG00000000419	DPM1	dolichyl-phosphate mannosyltransferase subunit 1 catalytic [Source:HGNC Symbol;Acc:HGNC:3005]	366	477	401	398	413	366	420	539	395	673	476	455	247	541	631	361	452	330	271	511	601	571	425	384	389	646	564	720	419	449	359	594	510	424	410	284	615	348	354	662	670	484	348	519	297	142	475
ENSG00000000457	SCYL3	SCY1 like pseudokinase 3 [Source:HGNC Symbol;Acc:HGNC:19285]	244	191	388	306	326	475	166	511	364	360	442	517	318	375	491	649	591	276	1225	235	565	491	577	521	837	359	448	388	706	690	369	499	508	668	797	583	293	549	565	318	342	582	625	445	334	248	751
ENSG00000000460	C1orf112	chromosome 1 open reading frame 112 [Source:HGNC Symbol;Acc:HGNC:25565]	107	154	375	354	275	275	103	285	341	291	310	386	285	220	315	266	303	285	663	134	514	292	303	340	587	390	409	436	412	401	204	276	225	504	373	335	281	329	347	206	467	318	340	227	250	195	417
ENSG00000000938	FGR	FGR proto-oncogene Src family tyrosine kinase [Source:HGNC Symbol;Acc:HGNC:3697]	23	88	557	395	191	666	151	26	591	419	841	332	524	81	46	99	102	420	32	82	155	54	107	240	140	425	540	156	48	474	51	29	53	48	23	401	491	104	360	216	92	27	189	17	1371	1433	95
ENSG00000000971	CFH	complement factor H [Source:HGNC Symbol;Acc:HGNC:4883]	39	308	2069	4106	5348	5433	223	8295	4791	1090	1412	6490	4547	230	1071	1815	399	1611	3546	811	3191	1129	4619	6130	2261	2164	2327	5027	811	4527	159	816	60	5742	57	4330	1694	4003	5112	198	1069	91	1743	212	2444	2406	315
ENSG00000001036	FUCA2	fucosidase alpha-L- 2 plasma [Source:HGNC Symbol;Acc:HGNC:4008]	1446	1591	1151	1995	1346	1050	1169	1499	1222	3759	2316	1002	1621	711	1259	855	959	1567	2414	1205	1552	608	1301	880	1903	2741	1673	1701	1441	831	2249	1325	1109	1475	936	934	2140	755	899	1223	1711	1587	830	454	1167	1062	853
ENSG00000001084	GCLC	glutamate-cysteine ligase catalytic subunit [Source:HGNC Symbol;Acc:HGNC:4311]	1172	2610	707	636	427	1591	1854	943	611	1840	2192	457	574	3399	4457	1122	1918	391	1472	2029	560	607	840	857	15581	795	1151	735	1451	1220	6594	1755	1834	1500	544	892	554	786	1044	1996	1979	1149	1209	732	315	443	893
ENSG00000001167	NFYA	nuclear transcription factor Y subunit alpha [Source:HGNC Symbol;Acc:HGNC:7804]	602	448	871	857	619	939	402	1845	1298	507	549	646	693	657	928	970	886	540	587	454	872	647	799	1038	772	615	703	718	1299	907	1300	801	1148	546	1223	758	857	1096	809	680	1229	1023	874	582	556	337	954
ENSG00000001460	STPG1	sperm tail PG-rich repeat containing 1 [Source:HGNC Symbol;Acc:HGNC:28070]	350	250	186	93	147	336	159	377	170	179	199	145	170	203	231	272	467	212	297	215	140	459	439	359	204	346	166	191	392	210	260	374	401	217	382	384	252	372	268	235	305	276	441	464	47	89	541
ENSG00000001461	NIPAL3	NIPA like domain containing 3 [Source:HGNC Symbol;Acc:HGNC:25233]	3934	1129	1117	341	684	3592	1662	3028	1015	1160	1003	716	806	1210	1877	2457	6847	1286	1754	1735	647	3433	5054	3997	1409	1633	765	597	3676	1817	2103	3321	4721	2141	4329	3118	960	4508	2567	1876	937	2036	4906	3499	463	390	5767
ENSG00000001497	LAS1L	LAS1 like ribosome biogenesis factor [Source:HGNC Symbol;Acc:HGNC:25726]	449	931	755	648	419	564	704	1000	546	949	836	534	609	1048	1251	701	706	722	1863	827	1090	930	621	587	577	814	627	611	1677	694	1093	714	823	1340	560	602	759	597	612	1030	1107	680	690	1378	547	531	739
ENSG00000001561	ENPP4	ectonucleotide pyrophosphatase/phosphodiesterase 4 (putative) [Source:HGNC Symbol;Acc:HGNC:3359]	404	1034	337	134	286	673	698	832	354	290	273	382	221	858	1303	697	1179	408	858	703	234	342	713	537	721	314	534	675	764	726	1448	424	921	894	820	492	304	609	635	1033	92	727	661	105	315	425	771
ENSG00000001617	SEMA3F	semaphorin 3F [Source:HGNC Symbol;Acc:HGNC:10728]	769	1181	871	592	530	2024	2443	3302	271	3259	2731	1512	756	810	1259	925	688	1742	1763	1314	2110	1524	1295	1429	548	1280	441	592	1036	455	668	650	718	3692	934	1233	234	1926	1213	994	290	1233	1866	2086	1213	849	1728
ENSG00000001626	CFTR	cystic fibrosis transmembrane conductance regulator [Source:HGNC Symbol;Acc:HGNC:1884]	0	15	0	10	0	35	8	7	1	44	39	6	5	50	76	32	3	3	69	5	37	2	7	47	597	1	10	11	1	15	29	6	0	288	9	39	0	24	46	62	4	29	25	13	56	54	27
ENSG00000001629	ANKIB1	ankyrin repeat and IBR domain containing 1 [Source:HGNC Symbol;Acc:HGNC:22215]	2161	1217	1427	1730	2702	1404	2020	1839	1629	2373	1968	2664	1562	3061	1977	1969	1727	2049	4552	2766	3831	1768	1814	2001	2280	2632	2079	2282	1720	1964	2762	2118	1873	2321	2261	1594	1684	1777	1980	2855	1354	2271	1333	1581	1019	991	1446
ENSG00000001630	CYP51A1	cytochrome P450 family 51 subfamily A member 1 [Source:HGNC Symbol;Acc:HGNC:2649]	1461	2588	1013	1095	2868	1506	2703	1714	1073	1072	933	1184	1253	2612	2884	1268	1502	1573	1743	3164	1929	1497	1680	1124	1671	2668	709	1546	1401	1149	1854	1496	1964	1862	2044	1128	970	1306	1328	3055	616	1798	1794	1764	1185	902	1915
ENSG00000001631	KRIT1	KRIT1 ankyrin repeat containing [Source:HGNC Symbol;Acc:HGNC:1573]	1301	1071	789	766	1042	1125	961	1369	904	1147	1345	1227	672	1926	2183	1347	1368	598	2189	1449	1915	1120	1377	1012	1215	867	933	799	1636	1080	1892	1803	1867	2124	1847	1011	520	1156	1155	1727	618	1435	1169	1595	704	531	1560
ENSG00000002016	RAD52	RAD52 homolog DNA repair protein [Source:HGNC Symbol;Acc:HGNC:9824]	221	264	212	119	171	422	216	510	248	245	299	463	125	534	911	512	468	189	376	283	321	421	417	365	215	166	244	222	945	314	593	928	593	687	490	396	128	400	367	452	284	381	524	433	130	89	499
ENSG00000002079	MYH16	myosin heavy chain 16 pseudogene [Source:HGNC Symbol;Acc:HGNC:31038]	23	0	9	21	8	10	0	10	37	18	19	155	10	26	84	23	22	6	36	8	36	52	13	7	40	20	15	6	39	10	32	16	49	68	39	16	8	11	17	10	17	11	24	58	38	0	21
ENSG00000002330	BAD	BCL2 associated agonist of cell death [Source:HGNC Symbol;Acc:HGNC:936]	1012	1305	552	335	606	546	1125	706	525	515	359	753	575	635	752	716	1013	788	642	1690	799	408	988	632	511	971	472	636	477	664	768	672	1016	670	977	554	815	647	631	1015	525	1186	557	408	408	602	699
ENSG00000002549	LAP3	leucine aminopeptidase 3 [Source:HGNC Symbol;Acc:HGNC:18449]	1028	821	2996	1192	1409	1331	1766	1035	1172	3700	2201	2868	2851	729	761	734	849	3501	601	999	1705	524	1177	1000	2354	2260	2805	3118	915	2397	888	1004	869	629	807	1820	4654	809	1876	868	1216	1527	800	757	2167	2087	873
ENSG00000002586	CD99	CD99 molecule (Xg blood group) [Source:HGNC Symbol;Acc:HGNC:7082]	2648	2500	5039	6491	3231	1802	2493	3020	5159	2880	2460	2881	5524	1731	1207	1543	1146	3242	2749	2551	4156	2247	2172	1430	1962	3406	4147	3052	1383	1526	1213	579	1342	1049	1368	1328	5401	1043	1551	1298	1486	697	1135	1629	3000	3007	988
ENSG00000002587	HS3ST1	heparan sulfate-glucosamine 3-sulfotransferase 1 [Source:HGNC Symbol;Acc:HGNC:5194]	69	0	294	151	71	71	26	45	202	167	186	185	700	41	24	88	27	104	20	9	123	29	168	294	219	241	102	69	41	183	21	42	28	295	18	147	319	110	118	27	52	29	42	13	130	160	33
ENSG00000002726	AOC1	amine oxidase copper containing 1 [Source:HGNC Symbol;Acc:HGNC:80]	0	8	151	9	8	18	62	915	28	10	23	13	136	4	12	10	18	12	31	1	17	7	281	35	14	5	13	4	280	44	27	6	375	23	1	45	6	17	76	22	8	2	20	0	102	89	3
ENSG00000002745	WNT16	Wnt family member 16 [Source:HGNC Symbol;Acc:HGNC:16267]	0	997	69	62	4	21	547	0	6	10	9	15	38	296	1969	0	9	4	24	1	56	4	10	5	5	4	10	10	20	41	11	13	1	41	3	10	5	12	19	639	2	3	7	2	0	0	0
ENSG00000002746	HECW1	HECT C2 and WW domain containing E3 ubiquitin protein ligase 1 [Source:HGNC Symbol;Acc:HGNC:22195]	0	0	5	44	709	15	2	4	50	180	36	199	104	65	9	76	5	10	622	2	37	0	13	47	866	186	191	259	3	83	14	3021	20	3683	2	57	208	51	52	118	66	3	7	18	204	160	5
ENSG00000002822	MAD1L1	MAD1 mitotic arrest deficient like 1 [Source:HGNC Symbol;Acc:HGNC:6762]	358	426	1147	1015	1041	605	417	253	604	684	595	627	866	655	681	437	508	922	829	405	712	357	599	655	464	1121	711	777	594	557	237	500	544	998	383	735	832	671	564	645	1068	510	620	219	565	549	557
ENSG00000002834	LASP1	LIM and SH3 protein 1 [Source:HGNC Symbol;Acc:HGNC:6513]	2678	1826	10642	6499	6095	4971	3692	3534	6781	5098	4250	4365	10172	2929	2339	2065	2418	7014	2611	2112	4254	2099	3832	4984	4585	6902	6318	7278	3820	4007	3210	5312	2648	2816	2249	5056	4964	4204	4733	2787	7792	1199	4808	1891	3491	3467	3953
ENSG00000002919	SNX11	sorting nexin 11 [Source:HGNC Symbol;Acc:HGNC:14975]	510	433	539	288	297	392	726	554	299	449	401	623	654	926	632	623	632	467	444	939	451	313	380	406	609	426	444	574	343	740	872	610	474	351	538	460	436	347	527	832	645	470	453	301	704	549	403
ENSG00000002933	TMEM176A	transmembrane protein 176A [Source:HGNC Symbol;Acc:HGNC:24930]	0	22	1487	325	251	359	172	79	464	1102	966	862	4009	59	45	60	86	1253	16	28	2736	122	214	222	191	518	793	798	78	494	49	54	89	91	8	444	958	198	437	66	193	54	112	120	1667	1415	33
ENSG00000003056	M6PR	mannose-6-phosphate receptor cation dependent [Source:HGNC Symbol;Acc:HGNC:6752]	2450	2178	2164	3318	1255	1916	2740	1387	2160	3640	2841	1736	2098	2647	2471	1514	2495	2008	1729	2192	1556	1409	1887	1648	1229	2369	1539	2055	1971	2164	2796	1586	2401	1667	2004	1670	1864	1946	2022	3020	2164	1843	1870	1312	1639	1574	2133
ENSG00000003096	KLHL13	kelch like family member 13 [Source:HGNC Symbol;Acc:HGNC:22931]	0	0	31	69	27	58	20	22	18	41	30	190	37	8	7	35	14	4	10	18	204	500	43	245	913	21	73	20	32	42	13	9	39	4441	65	33	6	90	64	8	124	47	21	52	112	54	5
ENSG00000003137	CYP26B1	cytochrome P450 family 26 subfamily B member 1 [Source:HGNC Symbol;Acc:HGNC:20581]	23	176	169	218	382	144	590	498	434	48	95	409	315	250	313	466	31	90	55	476	225	1366	270	130	77	23	459	288	17	257	72	292	60	11	43	71	45	60	212	51	40	83	128	2001	130	124	39
ENSG00000003147	ICA1	islet cell autoantigen 1 [Source:HGNC Symbol;Acc:HGNC:5343]	366	843	199	166	80	335	329	130	217	249	427	197	179	476	135	368	364	127	453	585	378	143	346	385	537	66	149	140	465	321	817	84	482	1201	392	390	81	385	446	824	133	649	408	59	139	89	341
ENSG00000003249	DBNDD1	dysbindin domain containing 1 [Source:HGNC Symbol;Acc:HGNC:28455]	122	360	44	29	8	149	42	46	14	27	78	52	55	144	180	152	146	81	313	67	68	165	117	381	406	146	53	39	512	126	107	113	205	113	214	236	523	336	234	153	96	248	333	74	38	89	233
ENSG00000003393	ALS2	ALS2 alsin Rho guanine nucleotide exchange factor [Source:HGNC Symbol;Acc:HGNC:443]	678	404	656	715	1029	677	780	1400	781	747	956	1089	634	1007	1158	894	868	635	2113	557	844	446	832	847	1116	695	474	845	785	646	942	683	1076	1147	791	753	744	763	750	996	1190	1120	804	865	399	319	837
ENSG00000003400	CASP10	caspase 10 [Source:HGNC Symbol;Acc:HGNC:1500]	274	257	699	181	233	867	291	762	182	714	890	783	662	118	136	415	711	571	880	217	494	198	885	588	650	473	328	370	840	777	264	531	793	923	709	1303	452	595	764	176	84	111	587	204	667	796	653
ENSG00000003402	CFLAR	CASP8 and FADD like apoptosis regulator [Source:HGNC Symbol;Acc:HGNC:1876]	3257	3108	5862	2020	2525	8536	2589	4234	4800	7575	8697	4988	3645	2860	3197	7356	6116	3759	4366	3622	2548	3704	5020	9651	4546	2832	2998	2281	4632	7651	1945	5091	4562	4431	3973	8926	3533	10280	8052	2640	2104	5867	7995	4739	4981	4935	6379
ENSG00000003436	TFPI	tissue factor pathway inhibitor [Source:HGNC Symbol;Acc:HGNC:11760]	160	235	3112	1223	1851	796	299	1470	3391	502	838	1564	3112	115	248	998	261	403	249	214	2454	468	802	507	753	2983	410	1139	413	992	116	168	322	327	89	498	5534	302	859	82	2915	188	483	190	723	673	325
ENSG00000003509	NDUFAF7	NADH:ubiquinone oxidoreductase complex assembly factor 7 [Source:HGNC Symbol;Acc:HGNC:28816]	206	59	345	419	481	448	182	384	383	332	416	431	241	295	322	353	392	271	266	216	479	138	411	363	318	286	480	374	330	390	282	225	437	221	356	388	425	362	411	279	731	520	364	336	287	248	461
ENSG00000003756	RBM5	RNA binding motif protein 5 [Source:HGNC Symbol;Acc:HGNC:9902]	1758	712	2388	1233	1726	3349	1044	6705	3108	2004	3382	2706	1663	2755	2597	3809	3202	1539	3559	1440	2588	1481	3430	3252	1777	1958	2414	1987	4330	3126	2175	2480	3703	2797	3538	3737	1807	3637	2951	2261	2313	2935	3763	4322	1834	1716	4433
ENSG00000003987	MTMR7	myotubularin related protein 7 [Source:HGNC Symbol;Acc:HGNC:7454]	137	22	69	74	121	522	36	122	72	79	115	150	42	65	121	286	369	41	204	142	125	50	671	202	73	118	54	49	1367	123	231	69	435	142	232	274	27	154	238	104	44	500	685	388	75	36	761
ENSG00000003989	SLC7A2	solute carrier family 7 member 2 [Source:HGNC Symbol;Acc:HGNC:11060]	3614	2273	470	896	719	8189	2623	738	471	5677	3566	1025	243	2292	716	3889	5646	1336	2590	3300	3303	6425	2447	2822	553	737	438	451	4940	1677	5970	350	6964	1775	3400	4969	153	1941	3068	2966	830	12261	9504	33361	1472	1468	8111
ENSG00000004059	ARF5	ADP ribosylation factor 5 [Source:HGNC Symbol;Acc:HGNC:658]	1149	1151	1052	1074	1440	1176	1767	1197	1177	1607	1193	1451	1169	1568	1967	1005	955	1181	2519	2317	2492	1013	1261	1177	1912	1371	1222	1256	1540	1198	1822	1566	1184	2442	923	1080	919	1194	1244	2132	650	1471	1153	909	1278	1238	1086
ENSG00000004139	SARM1	sterile alpha and TIR motif containing 1 [Source:HGNC Symbol;Acc:HGNC:17074]	921	594	1225	898	995	917	1807	412	501	1169	1231	1276	1649	2763	2322	1401	1252	887	568	2164	901	753	1366	813	1152	731	933	717	2043	1232	2605	1934	1460	1600	1834	1231	519	1038	1217	3204	208	1791	1163	1238	973	1132	1198
ENSG00000004142	POLDIP2	DNA polymerase delta interacting protein 2 [Source:HGNC Symbol;Acc:HGNC:23781]	2001	3717	1440	1877	1162	1007	3828	2516	1016	1922	1659	1139	1506	3286	2706	1317	1622	1528	1624	4197	1631	1492	1309	1305	2281	1232	1083	1761	1878	1191	3832	1958	1624	1862	1510	1021	1096	1254	1267	3963	1866	2572	1194	1266	1324	1221	1198
ENSG00000004399	PLXND1	plexin D1 [Source:HGNC Symbol;Acc:HGNC:9107]	2579	4706	7069	13848	8296	8757	7682	6982	13052	9466	9190	7632	36217	1778	1218	3947	2619	9586	1943	3221	5582	2566	4184	5179	3351	9926	8556	6461	2187	3427	1637	2355	2457	2019	1601	7051	7883	4636	5254	1754	2360	1499	6475	4063	7508	7145	5498
ENSG00000004455	AK2	adenylate kinase 2 [Source:HGNC Symbol;Acc:HGNC:362]	1583	1723	1634	1753	1385	1965	1361	2403	2415	1561	1948	1568	1616	2020	1453	1974	3960	1821	1407	1459	1927	2991	2933	1586	1657	2185	2911	2278	3345	1782	1538	1591	2312	1552	2139	1508	2781	1677	1777	1703	3331	2521	1878	2255	1658	1486	2003
ENSG00000004468	CD38	CD38 molecule [Source:HGNC Symbol;Acc:HGNC:1667]	39	66	1414	36	73	136	46	9	19	891	616	296	235	44	14	161	9	339	118	101	228	108	79	35	277	220	125	619	38	969	45	39	29	70	16	604	1011	114	448	18	86	21	11	3	639	619	15
ENSG00000004478	FKBP4	FK506 binding protein 4 [Source:HGNC Symbol;Acc:HGNC:3720]	1613	2727	1130	1263	1003	1148	4234	2340	1387	3208	1747	1645	1110	3172	2169	2090	1733	1550	2676	3112	2642	2932	1589	1405	859	1266	1157	1706	2273	1406	5350	2606	1592	3355	2495	870	1197	1247	1271	3060	2403	2726	1148	3605	1111	1292	1320
ENSG00000004487	KDM1A	lysine demethylase 1A [Source:HGNC Symbol;Acc:HGNC:29079]	1446	675	1828	1593	1296	1565	973	2209	1754	900	1276	1043	1264	1168	977	1531	1497	1884	1764	985	2028	2196	1522	1464	1693	2049	1594	2453	1639	1414	1348	1863	1584	1527	2048	1418	2362	1501	1394	1097	4196	1477	1655	2629	926	460	1832
ENSG00000004534	RBM6	RNA binding motif protein 6 [Source:HGNC Symbol;Acc:HGNC:9903]	959	785	1763	1454	1286	1948	887	2246	1913	1332	2431	1783	997	1738	2543	2261	1670	1352	2493	1084	1950	741	1882	1865	1341	1384	1961	1320	2522	2054	1422	1579	2218	1630	2041	2562	1654	1840	1884	1416	1631	1932	2044	2008	954	902	2227
ENSG00000004660	CAMKK1	calcium/calmodulin dependent protein kinase kinase 1 [Source:HGNC Symbol;Acc:HGNC:1469]	350	147	138	211	342	591	569	491	138	312	514	247	201	707	234	447	852	245	109	475	551	470	533	635	152	248	417	164	116	270	284	213	803	178	563	699	295	1012	474	365	240	215	788	504	399	248	1526
ENSG00000004700	RECQL	RecQ like helicase [Source:HGNC Symbol;Acc:HGNC:9948]	556	799	1151	1693	2327	932	825	1043	1203	1638	1248	1741	1075	943	1342	768	857	1406	857	1019	1691	869	1160	929	669	2452	1386	1904	979	1255	1056	926	765	1018	553	887	1748	815	1227	1385	2382	831	837	589	945	920	948
ENSG00000004766	VPS50	VPS50 EARP/GARPII complex subunit [Source:HGNC Symbol;Acc:HGNC:25956]	525	602	483	320	657	586	638	774	591	973	974	884	459	1115	1051	770	831	547	1021	734	1589	479	719	601	726	786	561	755	934	768	906	620	968	1292	778	609	464	599	712	1048	437	1100	615	820	325	407	703
ENSG00000004776	HSPB6	heat shock protein family B (small) member 6 [Source:HGNC Symbol;Acc:HGNC:26511]	23	59	238	27	283	57	26	13	8	52	28	1150	62	25	35	263	12	55	4	73	325	448	161	60	91	166	238	91	36	73	10	20	12	13	11	70	68	22	94	8	12	7	20	16	889	1062	3
ENSG00000004777	ARHGAP33	Rho GTPase activating protein 33 [Source:HGNC Symbol;Acc:HGNC:23085]	77	118	186	125	112	126	144	185	160	212	234	118	128	115	157	316	168	154	213	112	186	240	158	72	774	113	156	122	325	212	75	96	262	153	169	176	124	77	157	179	100	75	147	306	158	124	205
ENSG00000004779	NDUFAB1	NADH:ubiquinone oxidoreductase subunit AB1 [Source:HGNC Symbol;Acc:HGNC:7694]	723	1173	272	434	362	392	401	617	380	783	549	400	267	386	593	350	677	360	330	682	712	708	587	418	495	481	425	306	616	351	419	580	587	515	413	332	573	427	407	560	469	807	473	507	362	301	531
ENSG00000004799	PDK4	pyruvate dehydrogenase kinase 4 [Source:HGNC Symbol;Acc:HGNC:8812]	5295	8533	863	233	549	6229	7275	2612	1417	19641	10267	384	734	2766	728	4426	14174	724	128	13808	1983	2796	9502	3512	1647	528	2078	160	16720	4438	2223	3869	3523	116	3046	3305	821	2096	4871	1221	476	2966	2618	5992	325	354	2379
ENSG00000004809	SLC22A16	solute carrier family 22 member 16 [Source:HGNC Symbol;Acc:HGNC:20302]	0	0	9	3	8	5	3	0	1	4	4	21	78	0	0	2	1	11	3	2	67	0	2	4	9	2	7	42	2	2	2	0	2	2	2	2	28	4	5	3	4	2	3	0	0	18	7
ENSG00000004838	ZMYND10	zinc finger MYND-type containing 10 [Source:HGNC Symbol;Acc:HGNC:19412]	107	0	39	20	15	46	34	37	39	33	22	33	48	71	131	35	34	25	27	44	34	30	61	33	40	23	47	15	64	50	54	10	32	83	116	67	26	47	79	50	8	34	67	116	28	36	119
ENSG00000004846	ABCB5	ATP binding cassette subfamily B member 5 [Source:HGNC Symbol;Acc:HGNC:46]	0	8	0	66	2	8	3	4	18	2	6	52	62	14	0	0	1	0	0	0	8	2	0	5	18	41	12	9	2	0	0	6	0	0	0	0	5	2	0	4	5	0	2	2	0	0	0
ENSG00000004848	ARX	aristaless related homeobox [Source:HGNC Symbol;Acc:HGNC:18060]	214	125	0	2	1	1	0	0	0	37	15	52	2	0	0	0	6	8	21	0	2	0	3	58	23	1	35	4	14	15	6	18	1	155	1	9	0	18	6	3	0	28	0	0	10	0	0
ENSG00000004864	SLC25A13	solute carrier family 25 member 13 [Source:HGNC Symbol;Acc:HGNC:10983]	1028	1254	358	1080	765	536	1351	923	949	1364	1316	791	728	1469	1466	767	981	594	1663	1074	1920	1016	612	782	882	661	699	756	1095	568	1622	1117	1004	1703	584	552	364	865	626	1698	628	1080	785	1134	537	531	847
ENSG00000004866	ST7	suppression of tumorigenicity 7 [Source:HGNC Symbol;Acc:HGNC:11351]	556	712	242	576	310	506	646	746	369	579	584	417	276	644	690	896	719	451	1392	932	957	1007	470	485	784	473	417	427	553	553	980	468	687	1368	666	434	299	446	464	780	248	892	644	836	343	337	451
ENSG00000004897	CDC27	cell division cycle 27 [Source:HGNC Symbol;Acc:HGNC:1728]	1400	1518	1931	1799	2218	2274	1958	3006	2052	1427	1501	1895	2223	2760	1882	2790	2027	1513	1423	2399	2808	2077	2119	2368	3053	2037	1426	2351	2014	2773	2652	1999	2116	1277	2231	2211	1867	2067	2751	2558	4105	1872	2165	1372	1139	1221	2301
ENSG00000004939	SLC4A1	solute carrier family 4 member 1 (Diego blood group) [Source:HGNC Symbol;Acc:HGNC:11027]	0	8	9	22	4	4	15	4	15	5	3	14	6	4	10	4	6	0	11	8	1	2	1	0	7	4	2	1	8	8	7	16	3	3	1	2	30	3	4	6	0	2	0	31	19	0	3
ENSG00000004948	CALCR	calcitonin receptor [Source:HGNC Symbol;Acc:HGNC:1440]	0	8	0	35	2	9	2	1	113	30	22	26	68	6	2	4	3	6	2	1	11	3	5	2	7	5	24	18	3	7	2	17	2	16	1	12	10	3	14	4	3	3	7	0	0	0	3
ENSG00000004961	HCCS	holocytochrome c synthase [Source:HGNC Symbol;Acc:HGNC:4837]	214	1049	384	383	230	219	729	424	230	811	614	354	318	529	518	211	273	233	376	570	495	509	277	238	397	639	356	501	251	284	467	369	225	234	191	190	616	251	253	644	517	792	209	455	158	124	243
ENSG00000004975	DVL2	dishevelled segment polarity protein 2 [Source:HGNC Symbol;Acc:HGNC:3086]	1050	675	729	878	901	887	1315	1177	552	971	804	682	562	2383	1769	984	927	1713	665	1255	1835	648	855	829	618	1134	1270	1334	1252	779	1689	772	1342	1120	1033	947	1076	950	758	1649	1277	758	1096	532	713	779	1062
ENSG00000005001	PRSS22	protease serine 22 [Source:HGNC Symbol;Acc:HGNC:14368]	0	15	18	16	2	213	0	0	4	8	5	267	10	33	31	119	169	30	6	32	19	11	87	294	202	16	25	6	58	76	30	184	72	408	14	382	1	416	209	30	0	53	364	0	65	0	397
ENSG00000005007	UPF1	UPF1 RNA helicase and ATPase [Source:HGNC Symbol;Acc:HGNC:9962]	3104	2126	3707	2085	1395	4144	5119	4176	1706	3061	2828	2478	3113	3550	4177	3600	3795	3653	3915	4078	2526	4317	3558	3754	2796	2009	2646	2901	4311	2938	4264	5784	4491	2623	3382	3933	2009	4169	3200	5174	2064	3221	4704	3287	2269	2512	4399
ENSG00000005020	SKAP2	src kinase associated phosphoprotein 2 [Source:HGNC Symbol;Acc:HGNC:15687]	206	587	1121	907	1340	577	623	246	1616	1852	1469	1043	1363	501	581	322	247	655	2744	520	1856	249	270	460	515	1099	1260	910	225	919	382	440	224	4014	201	606	1323	498	670	912	714	302	469	130	676	566	361
ENSG00000005022	SLC25A5	solute carrier family 25 member 5 [Source:HGNC Symbol;Acc:HGNC:10991]	4002	22680	4074	2890	1742	1784	8398	2850	3709	8779	5737	2581	4352	8346	8029	1796	4113	4420	2577	8693	6254	5841	3004	2269	3737	5121	3617	4163	2874	2793	7781	3982	3470	5959	1762	1567	5663	2419	2120	10408	5543	12926	1535	3758	2074	1999	1692
ENSG00000005059	MCUB	mitochondrial calcium uniporter dominant negative beta subunit [Source:HGNC Symbol;Acc:HGNC:26076]	160	140	669	214	227	469	264	45	388	616	475	707	291	52	115	77	105	575	221	75	276	19	463	425	368	548	615	421	309	558	76	149	224	249	93	384	576	388	391	116	135	177	195	18	936	867	211
ENSG00000005073	HOXA11	homeobox A11 [Source:HGNC Symbol;Acc:HGNC:5101]	0	15	0	137	77	2	2	6	24	27	27	17	48	2	1	0	2	0	71	0	109	2	3	3	1	6	282	158	3	0	5	4	1	92	0	5	3	5	4	1	243	1	2	0	10	0	3
ENSG00000005075	POLR2J	RNA polymerase II subunit J [Source:HGNC Symbol;Acc:HGNC:9197]	419	565	238	360	411	261	545	467	300	588	338	290	246	573	423	266	345	321	423	716	683	493	322	298	297	392	337	337	443	309	556	354	380	575	355	301	287	263	295	691	262	317	291	384	315	195	335
ENSG00000005100	DHX33	DEAH-box helicase 33 [Source:HGNC Symbol;Acc:HGNC:16718]	465	389	798	1027	574	448	917	672	369	426	423	665	474	943	905	503	517	1200	479	688	1476	322	500	433	446	792	1481	1085	654	465	1094	500	584	507	528	421	846	467	449	1188	1499	807	455	265	510	354	461
ENSG00000005102	MEOX1	mesenchyme homeobox 1 [Source:HGNC Symbol;Acc:HGNC:7013]	0	22	332	6	11	52	7	2	100	6	16	257	26	3	31	57	0	15	15	17	567	31	232	24	102	34	6	39	43	113	4	20	13	284	1	47	8	28	67	1	19	3	38	24	65	54	5
ENSG00000005108	THSD7A	thrombospondin type 1 domain containing 7A [Source:HGNC Symbol;Acc:HGNC:22207]	54	1408	225	361	388	156	351	314	137	4472	1690	857	294	128	84	532	254	171	846	1001	1242	119	1810	911	334	261	203	212	366	339	2969	191	209	718	277	593	106	1155	441	1292	145	139	276	166	436	549	121
ENSG00000005156	LIG3	DNA ligase 3 [Source:HGNC Symbol;Acc:HGNC:6600]	716	1708	1121	1274	852	1488	2277	2564	654	821	837	892	972	3283	3193	2149	1511	721	1579	2588	1327	1789	1334	1526	2488	690	879	1042	1685	1464	3084	2129	1660	1423	2204	1221	852	1544	1376	3594	1137	1897	1635	1380	806	531	1632
ENSG00000005175	RPAP3	RNA polymerase II associated protein 3 [Source:HGNC Symbol;Acc:HGNC:26151]	312	536	509	405	510	457	484	731	336	607	577	524	294	814	715	388	537	300	814	607	700	457	548	395	652	581	379	645	673	675	815	544	574	518	481	381	413	445	587	934	965	575	493	438	102	213	715
ENSG00000005187	ACSM3	acyl-CoA synthetase medium chain family member 3 [Source:HGNC Symbol;Acc:HGNC:10522]	84	96	113	61	79	142	60	266	84	189	228	116	51	43	106	103	162	128	143	148	121	107	114	114	68	71	112	72	110	133	168	296	216	229	208	198	64	125	171	145	86	132	111	158	149	107	85
ENSG00000005189	REXO5	RNA exonuclease 5 [Source:HGNC Symbol;Acc:HGNC:24661]	23	110	65	78	58	41	26	74	53	194	167	62	60	36	75	42	56	79	86	55	205	69	39	61	174	89	100	72	75	54	73	117	87	104	54	68	103	61	65	42	114	60	60	38	84	18	85
ENSG00000005194	CIAPIN1	cytokine induced apoptosis inhibitor 1 [Source:HGNC Symbol;Acc:HGNC:28050]	388	887	518	619	432	423	531	483	347	776	824	497	380	421	833	457	438	583	531	658	827	827	428	453	604	560	558	460	449	467	433	838	443	336	408	379	608	480	409	569	656	799	375	660	482	549	371
ENSG00000005206	SPPL2B	signal peptide peptidase like 2B [Source:HGNC Symbol;Acc:HGNC:30627]	670	1474	1337	848	610	1122	1748	1816	841	1866	1962	840	1015	2447	2704	1569	927	942	1339	1742	1304	840	1283	1075	811	528	915	908	1696	1035	2299	1079	1820	1865	1059	1265	584	1238	969	2327	884	1003	1236	1220	880	832	1372
ENSG00000005238	FAM214B	family with sequence similarity 214 member B [Source:HGNC Symbol;Acc:HGNC:25666]	297	213	406	534	726	352	477	474	755	616	647	562	543	204	227	397	295	497	447	526	275	482	321	438	169	594	389	416	192	273	217	318	258	247	380	491	606	382	404	310	377	237	406	356	584	566	327
ENSG00000005243	COPZ2	coatomer protein complex subunit zeta 2 [Source:HGNC Symbol;Acc:HGNC:19356]	434	440	125	854	845	133	508	624	307	408	256	575	273	514	374	359	165	161	591	600	397	404	225	156	281	350	578	160	147	226	492	450	118	90	310	209	220	111	233	534	44	315	106	235	352	301	119
ENSG00000005249	PRKAR2B	protein kinase cAMP-dependent type II regulatory subunit beta [Source:HGNC Symbol;Acc:HGNC:9392]	16	8	311	128	91	260	222	330	225	364	161	163	244	198	484	152	61	122	559	440	344	296	116	100	112	83	91	193	104	222	70	30	48	1529	78	148	137	68	243	333	235	69	102	90	195	142	39
ENSG00000005302	MSL3	MSL complex subunit 3 [Source:HGNC Symbol;Acc:HGNC:7370]	297	162	759	508	464	490	283	473	389	616	737	673	388	417	517	360	317	348	501	327	704	520	462	442	430	881	725	665	507	824	573	372	446	295	298	647	802	541	569	475	800	371	473	349	491	496	391
ENSG00000005339	CREBBP	CREB binding protein [Source:HGNC Symbol;Acc:HGNC:2348]	4710	2867	5418	4288	3034	4245	2617	4500	2140	4029	4373	3225	3480	2877	4079	4852	4421	3472	3924	3557	3235	5206	4302	4145	4757	2838	3545	2223	5659	4311	3526	5310	5876	4766	6423	4187	2501	4417	3730	2285	2989	4122	4628	5267	2269	2706	4451
ENSG00000005379	TSPOAP1	TSPO associated protein 1 [Source:HGNC Symbol;Acc:HGNC:16831]	434	470	423	25	293	407	546	1158	35	69	108	162	79	1104	1796	1293	701	313	776	623	117	1397	533	621	624	246	483	227	780	979	671	155	1150	411	1429	709	120	859	679	754	113	879	622	1051	306	337	759
ENSG00000005381	MPO	myeloperoxidase [Source:HGNC Symbol;Acc:HGNC:7218]	0	66	69	5	4	1	8	4	5	378	223	8	1	18	2	2	0	9	59	8	9	0	0	13	5	6	11	4	2	5	8	0	0	3	2	6	13	0	11	0	3	1	2	32	10	0	0
ENSG00000005421	PON1	paraoxonase 1 [Source:HGNC Symbol;Acc:HGNC:9204]	0	15	0	1	0	9	3	12	0	19	14	4	2	14	23	25	12	0	127	6	95	8	14	13	29	1	11	10	26	6	22	15	10	99	11	11	0	10	12	16	4	23	26	11	0	18	19
ENSG00000005436	GCFC2	GC-rich sequence DNA-binding factor 2 [Source:HGNC Symbol;Acc:HGNC:1317]	624	653	427	510	654	588	436	1316	572	437	527	686	492	816	966	893	816	635	877	680	797	487	1089	598	558	613	595	531	806	823	863	814	973	789	1021	552	671	657	751	754	1758	1399	712	1252	500	478	835
ENSG00000005448	WDR54	WD repeat domain 54 [Source:HGNC Symbol;Acc:HGNC:25770]	137	66	315	375	284	227	164	338	172	104	137	213	166	81	228	145	148	639	167	145	166	293	135	120	228	343	454	283	199	169	97	246	158	385	202	186	380	128	206	147	839	113	191	195	195	177	263
ENSG00000005469	CROT	carnitine O-octanoyltransferase [Source:HGNC Symbol;Acc:HGNC:2366]	487	499	250	211	456	823	788	2439	234	241	393	585	384	1885	3696	1919	936	338	1387	1909	428	747	872	1049	362	391	372	196	1855	757	2057	1521	2115	1883	1291	730	144	887	1055	1844	133	885	947	1433	241	319	923
ENSG00000005471	ABCB4	ATP binding cassette subfamily B member 4 [Source:HGNC Symbol;Acc:HGNC:45]	0	22	440	220	529	41	33	43	205	93	104	87	83	52	117	48	22	13	28	23	42	7	42	52	38	37	77	82	40	249	58	16	29	192	31	37	51	76	102	48	46	25	36	36	47	89	21
ENSG00000005483	KMT2E	lysine methyltransferase 2E [Source:HGNC Symbol;Acc:HGNC:18541]	2138	2214	3487	2361	4314	3300	2455	3431	4079	2319	2710	2957	2242	3228	3603	3419	3021	2243	5010	1760	4199	2646	4183	3088	2846	2116	2139	2123	4024	3815	3343	3268	4224	5047	3800	3276	1946	3417	3548	2644	1112	2417	3418	4008	1806	1663	3470
ENSG00000005486	RHBDD2	rhomboid domain containing 2 [Source:HGNC Symbol;Acc:HGNC:23082]	3873	3101	863	801	1419	2737	5128	3013	673	1969	1391	1034	2552	3046	3117	2010	2841	1916	5076	4399	3172	3596	2897	1989	915	1328	825	766	3132	1184	3349	2960	4040	3531	2863	1817	853	2267	1895	3790	434	3054	2928	3520	2083	1875	3190
ENSG00000005513	SOX8	SRY-box 8 [Source:HGNC Symbol;Acc:HGNC:11203]	0	242	125	13	8	109	23	9	25	432	715	32	16	53	25	35	31	11	29	25	366	31	20	121	34	7	7	8	18	160	26	378	12	210	9	46	1	250	103	164	6	195	219	46	19	18	267
ENSG00000005700	IBTK	inhibitor of Bruton tyrosine kinase [Source:HGNC Symbol;Acc:HGNC:17853]	1438	2038	1410	1579	2305	1543	995	2123	2373	1504	1876	1820	1613	1330	2018	1732	1978	1488	2066	1359	1990	1300	2007	1752	1713	1819	1904	1778	1796	1631	2241	1873	2211	1605	1790	1581	2202	1730	1788	1273	2162	3000	1539	1321	1537	1309	1728
ENSG00000005801	ZNF195	zinc finger protein 195 [Source:HGNC Symbol;Acc:HGNC:12986]	274	294	375	369	222	507	176	583	420	368	499	520	218	382	360	461	436	263	605	230	823	208	438	475	425	436	352	509	367	388	355	593	471	313	414	406	425	399	427	348	838	568	540	281	241	142	649
ENSG00000005810	MYCBP2	MYC binding protein 2 E3 ubiquitin protein ligase [Source:HGNC Symbol;Acc:HGNC:23386]	3645	2647	8513	2529	4132	5926	3717	3988	2720	5355	5080	6811	4486	6700	5751	5181	4421	3342	5848	3035	4243	1972	6004	4720	3611	3887	5969	4586	5243	9647	6840	7189	4583	4391	2878	6341	3584	6028	6982	5038	3824	5411	5599	2559	3324	3484	5316
ENSG00000005812	FBXL3	F-box and leucine rich repeat protein 3 [Source:HGNC Symbol;Acc:HGNC:13599]	2017	1921	1156	669	1531	2340	2120	2920	1590	1222	936	1730	1233	3467	2999	3761	3552	1137	1124	2047	1443	877	3219	2198	1164	1512	1776	1281	1915	3414	3042	3316	2506	2284	1632	1716	1104	2126	2600	3373	943	2933	2183	1202	954	814	2477
ENSG00000005844	ITGAL	integrin subunit alpha L [Source:HGNC Symbol;Acc:HGNC:6148]	31	96	4194	231	307	544	253	39	135	1362	1125	825	692	108	231	140	116	1371	145	107	409	29	298	362	534	745	705	958	135	3025	119	824	46	115	37	1351	1399	723	1276	107	144	125	164	59	1426	1486	99
ENSG00000005882	PDK2	pyruvate dehydrogenase kinase 2 [Source:HGNC Symbol;Acc:HGNC:8810]	1195	2639	505	432	208	1244	2192	1952	302	859	694	375	786	1178	1127	1266	987	623	345	956	494	940	809	1054	1049	272	456	332	875	729	1546	1004	1263	523	1076	1141	187	1148	887	1262	493	1305	1728	914	436	513	1869
ENSG00000005884	ITGA3	integrin subunit alpha 3 [Source:HGNC Symbol;Acc:HGNC:6139]	4261	1598	4578	423	3046	11239	3660	1495	4882	11643	11719	5794	7391	5048	5098	4086	8474	10304	3812	2938	1169	5581	4236	24810	5611	7676	2220	8022	5688	3381	4179	4613	4449	1356	7232	18827	5928	33587	13144	7121	5403	2799	18791	875	4398	4510	11289
ENSG00000005889	ZFX	zinc finger protein X-linked [Source:HGNC Symbol;Acc:HGNC:12869]	1066	990	1332	2400	1428	1283	1959	1846	2689	1248	1349	2175	2086	2415	1673	1567	2551	801	2723	1330	2621	1325	1750	1937	1685	1764	2272	1406	1619	2709	1656	2775	1609	1035	1455	1760	2138	1776	2127	1536	1381	2261	1103	1379	1047	1026	1224
ENSG00000005893	LAMP2	lysosomal associated membrane protein 2 [Source:HGNC Symbol;Acc:HGNC:6501]	5410	5879	2789	1860	3767	3583	6001	2597	5063	8344	7141	4559	5587	6968	11068	2844	6185	4186	4733	6610	6002	2135	3400	4018	3208	8382	5386	5027	2831	2883	7302	5486	3011	11745	2250	2928	6642	4857	3431	8304	5330	5054	4162	2646	3120	2795	4173
ENSG00000005961	ITGA2B	integrin subunit alpha 2b [Source:HGNC Symbol;Acc:HGNC:6138]	8	8	22	262	20	23	58	19	67	12	17	20	10	394	236	129	24	14	30	117	41	19	34	22	125	16	18	8	41	74	157	10	32	128	170	36	22	34	54	143	40	24	48	50	10	0	71
ENSG00000005981	ASB4	ankyrin repeat and SOCS box containing 4 [Source:HGNC Symbol;Acc:HGNC:16009]	8	103	0	20	0	23	2	4	0	6	4	4	1	2	20	11	10	1	79	27	210	2	23	4	19	0	7	13	21	5	109	0	2	191	21	11	0	2	10	11	0	2	27	4	0	0	29
ENSG00000006007	GDE1	glycerophosphodiester phosphodiesterase 1 [Source:HGNC Symbol;Acc:HGNC:29644]	1241	1335	660	647	1009	1229	1225	1362	737	2534	2158	994	1696	946	1201	955	1854	1115	1786	1487	1079	1305	1428	1284	1044	1382	1141	850	1363	880	1204	2507	1706	2587	1309	1272	1262	1257	1305	1481	963	1754	1171	1036	1056	920	1334
ENSG00000006015	C19orf60	chromosome 19 open reading frame 60 [Source:HGNC Symbol;Acc:HGNC:26098]	274	748	410	412	364	515	1113	883	485	812	779	595	470	1333	782	380	422	523	390	1185	358	614	586	409	551	389	482	638	714	498	1177	571	588	474	374	645	645	451	563	1185	722	458	490	664	510	655	407
ENSG00000006016	CRLF1	cytokine receptor like factor 1 [Source:HGNC Symbol;Acc:HGNC:2364]	54	250	250	205	422	5077	12496	3523	156	127	105	197	111	315	467	251	97	190	73	172	180	297	436	1868	282	167	113	399	124	145	164	388	110	165	68	1256	78	363	2458	4051	126	64	359	1112	750	637	81
ENSG00000006025	OSBPL7	oxysterol binding protein like 7 [Source:HGNC Symbol;Acc:HGNC:16387]	274	316	345	192	158	308	423	358	160	1034	653	248	193	632	552	356	281	195	349	349	203	168	314	300	394	131	176	189	564	350	680	418	487	206	236	459	113	398	317	792	436	207	397	346	260	177	407
ENSG00000006042	TMEM98	transmembrane protein 98 [Source:HGNC Symbol;Acc:HGNC:24529]	944	1547	255	607	944	2636	960	1421	395	228	193	509	361	1658	1900	580	971	736	826	1132	703	732	222	2331	258	718	490	491	106	743	1616	247	1132	139	2382	1718	61	1719	1809	641	395	513	2091	1263	649	726	1742
ENSG00000006047	YBX2	Y-box binding protein 2 [Source:HGNC Symbol;Acc:HGNC:17948]	16	250	13	12	2	22	10	11	1	164	113	11	2	92	7	76	15	5	417	36	71	316	26	37	94	2	9	8	3	21	15	59	86	620	4	10	0	46	49	18	182	17	34	117	19	36	47
ENSG00000006059	KRT33A	keratin 33A [Source:HGNC Symbol;Acc:HGNC:6450]	0	0	0	0	0	0	0	0	0	0	0	0	0	0	0	2	0	0	0	0	0	0	0	0	0	0	0	0	0	0	0	0	0	0	1	0	0	0	0	0	0	0	0	0	0	0	0
ENSG00000006062	MAP3K14	mitogen-activated protein kinase kinase kinase 14 [Source:HGNC Symbol;Acc:HGNC:6853]	137	242	1612	322	181	494	255	484	215	631	638	604	578	379	909	271	371	722	321	207	380	363	297	466	753	531	810	685	484	1055	349	287	405	354	329	764	383	653	653	434	2165	183	510	117	1121	991	361
ENSG00000006071	ABCC8	ATP binding cassette subfamily C member 8 [Source:HGNC Symbol;Acc:HGNC:59]	236	15	9	3	0	21	89	356	0	108	76	5	4	732	7	385	391	182	25	793	0	174	695	22	128	1	9	0	325	22	513	63	778	4	924	6	0	3	83	437	0	121	3	20	65	36	13
ENSG00000006116	CACNG3	calcium voltage-gated channel auxiliary subunit gamma 3 [Source:HGNC Symbol;Acc:HGNC:1407]	0	0	0	0	0	0	0	0	0	0	0	0	0	0	0	0	0	0	0	0	0	0	0	0	0	0	0	0	0	0	0	0	0	0	0	0	0	0	0	0	0	0	0	2	0	0	0
ENSG00000006118	TMEM132A	transmembrane protein 132A [Source:HGNC Symbol;Acc:HGNC:31092]	472	3057	789	2288	1358	193	1143	163	3448	1709	1059	1271	795	208	71	124	371	1793	6024	221	3044	155	130	239	1083	925	913	2221	167	222	286	141	98	1879	71	279	1084	203	327	730	1828	913	144	499	3315	3095	103
ENSG00000006125	AP2B1	adaptor related protein complex 2 beta 1 subunit [Source:HGNC Symbol;Acc:HGNC:563]	5577	6436	4655	5295	3703	6074	7923	4549	4184	4155	4099	3933	5897	5795	7975	5581	4938	5343	3578	7855	5148	3011	4605	6345	7660	4443	4808	4510	5228	4324	6901	5506	6339	3464	5985	4672	3626	6497	5517	8594	7590	7306	6718	2829	3028	3272	6003
ENSG00000006128	TAC1	tachykinin precursor 1 [Source:HGNC Symbol;Acc:HGNC:11517]	0	0	0	0	0	0	0	0	0	0	0	1	0	3	0	7	0	0	3	15	1091	0	29	5	6	2	0	0	0	7	0	5	0	0	0	2	0	0	2	0	0	1	0	0	10	18	3
ENSG00000006194	ZNF263	zinc finger protein 263 [Source:HGNC Symbol;Acc:HGNC:13056]	708	836	634	655	553	798	645	1295	533	865	892	636	374	1107	1390	899	1024	434	711	1161	833	1425	1042	841	839	611	851	528	1118	959	1116	1542	1544	958	1206	803	549	874	905	1038	702	927	850	975	426	584	964
ENSG00000006210	CX3CL1	C-X3-C motif chemokine ligand 1 [Source:HGNC Symbol;Acc:HGNC:10647]	571	1445	367	332	358	1560	1818	192	80	607	406	869	252	752	571	992	881	494	130	955	721	1957	324	1858	142	163	386	111	214	851	612	314	491	275	411	1448	272	1238	1025	212	80	378	1026	262	389	531	1048
ENSG00000006282	SPATA20	spermatogenesis associated 20 [Source:HGNC Symbol;Acc:HGNC:26125]	2169	1305	548	1691	805	1180	4067	1985	797	866	899	903	1796	3695	3073	1960	1714	1386	1437	3647	626	1770	888	1310	2255	633	1375	1147	2099	1457	3134	3432	2106	806	2545	1621	766	1327	1631	3354	914	2751	1195	2272	834	1062	1204
ENSG00000006283	CACNA1G	calcium voltage-gated channel subunit alpha1 G [Source:HGNC Symbol;Acc:HGNC:1394]	0	0	44	245	138	8	729	169	76	28	31	36	33	105	230	38	23	2	159	55	1748	52	6	9	175	6	274	26	17	31	90	2464	3	13	28	28	5	9	64	147	107	20	67	246	65	54	9
ENSG00000006327	TNFRSF12A	TNF receptor superfamily member 12A [Source:HGNC Symbol;Acc:HGNC:18152]	137	257	768	970	1786	1732	335	218	1107	1463	1094	1682	599	149	277	65	419	1764	1030	389	771	2086	550	2210	765	2397	1208	1779	433	435	58	1270	307	1793	105	1518	2364	2405	1441	547	1904	426	2813	950	2444	2406	2513
ENSG00000006377	DLX6	distal-less homeobox 6 [Source:HGNC Symbol;Acc:HGNC:2919]	8	0	0	86	62	7	6	5	2	3	9	4	20	0	3	4	1	0	75	2	75	3	11	7	49	2	26	18	3	6	0	9	1	10	2	4	0	5	6	1	26	0	8	3	0	18	3
ENSG00000006432	MAP3K9	mitogen-activated protein kinase kinase kinase 9 [Source:HGNC Symbol;Acc:HGNC:6861]	1157	389	401	15	15	707	295	178	31	467	742	716	291	644	380	753	705	209	5060	430	502	685	643	975	566	479	119	438	1129	575	509	1664	723	2358	886	640	35	799	611	730	45	811	794	963	195	213	639
ENSG00000006451	RALA	RAS like proto-oncogene A [Source:HGNC Symbol;Acc:HGNC:9839]	442	1063	1121	921	1453	600	733	664	2216	976	889	1159	690	965	743	494	617	1805	1256	773	3170	560	687	881	743	4635	1431	2583	496	655	838	850	592	1835	503	624	2802	859	767	1477	2659	815	568	410	584	513	523
ENSG00000006453	BAIAP2L1	BAI1 associated protein 2 like 1 [Source:HGNC Symbol;Acc:HGNC:21649]	1317	726	117	209	817	541	715	519	315	1197	1065	822	273	1144	639	853	704	254	544	1207	447	1279	565	903	2106	415	625	541	764	366	649	965	738	2610	984	663	152	975	547	1073	119	823	815	370	362	248	741
ENSG00000006459	KDM7A	lysine demethylase 7A [Source:HGNC Symbol;Acc:HGNC:22224]	312	477	1388	1302	971	912	795	1086	4365	1071	1580	1718	1259	888	1163	677	881	626	2800	475	2952	868	1724	856	1901	814	1615	928	1254	1603	905	1533	1530	3180	535	1230	671	826	1120	983	652	622	875	981	1547	1574	677
ENSG00000006468	ETV1	ETS variant 1 [Source:HGNC Symbol;Acc:HGNC:3490]	807	30	341	387	3143	2631	310	1266	3776	446	386	332	3593	89	2015	537	747	1016	31	712	2624	64	1902	1328	251	693	730	429	3662	319	208	174	1908	326	1085	746	2203	1491	631	1044	358	172	1074	1350	102	107	990
ENSG00000006530	AGK	acylglycerol kinase [Source:HGNC Symbol;Acc:HGNC:21869]	419	704	613	532	601	520	651	875	484	895	793	620	411	674	992	599	589	482	1745	700	1339	1183	542	488	1080	665	528	591	986	540	698	894	503	1470	668	530	386	505	555	998	465	763	558	1075	417	425	573
ENSG00000006534	ALDH3B1	aldehyde dehydrogenase 3 family member B1 [Source:HGNC Symbol;Acc:HGNC:410]	175	110	341	652	786	1085	105	28	776	1679	1263	481	1176	61	79	87	444	709	372	74	180	926	682	959	2143	599	554	668	153	251	293	341	135	520	126	813	840	977	515	134	450	1023	910	148	621	566	859
ENSG00000006555	TTC22	tetratricopeptide repeat domain 22 [Source:HGNC Symbol;Acc:HGNC:26067]	510	242	143	5	7	280	69	49	1	675	778	98	13	161	328	304	527	98	231	245	18	33	397	374	542	12	58	22	833	200	290	114	441	20	484	355	42	426	270	243	4	430	416	80	65	89	417
ENSG00000006576	PHTF2	putative homeodomain transcription factor 2 [Source:HGNC Symbol;Acc:HGNC:13411]	320	404	1009	960	1529	501	1055	675	2164	870	749	1364	1087	1346	1529	368	350	749	1232	1064	1655	783	537	636	833	1147	1189	1431	821	806	759	542	429	3230	400	484	676	634	736	1572	542	715	419	456	547	726	465
ENSG00000006606	CCL26	C-C motif chemokine ligand 26 [Source:HGNC Symbol;Acc:HGNC:10625]	0	0	9	15	4	10	7	0	40	9	5	8	2	0	5	0	2	11	0	3	13	4	7	12	3	16	1	4	1	0	0	0	0	2	2	0	3	3	8	0	10	0	6	0	0	0	0
ENSG00000006607	FARP2	FERM ARH/RhoGEF and pleckstrin domain protein 2 [Source:HGNC Symbol;Acc:HGNC:16460]	465	279	1104	1241	1906	575	594	1253	877	677	869	834	979	373	563	928	398	748	2356	396	1056	377	920	651	919	723	788	732	604	1092	472	1329	630	1307	643	722	778	603	772	383	786	558	585	578	500	673	623
ENSG00000006611	USH1C	USH1 protein network component harmonin [Source:HGNC Symbol;Acc:HGNC:12597]	8	0	5	1	0	7	2	3	0	10	3	0	0	144	1	111	2	6	206	157	3	3	17	6	63	0	1	0	26	36	3	15	0	0	27	5	0	2	88	0	0	0	4	38	10	0	5
ENSG00000006625	GGCT	gamma-glutamylcyclotransferase [Source:HGNC Symbol;Acc:HGNC:21705]	525	829	315	249	381	878	522	747	238	352	240	371	205	727	734	163	919	360	443	451	767	259	245	612	374	374	523	474	344	207	841	285	327	562	394	805	572	873	844	977	480	516	1698	152	491	549	1344
ENSG00000006634	DBF4	DBF4 zinc finger [Source:HGNC Symbol;Acc:HGNC:17364]	92	235	285	243	309	87	154	275	243	399	289	240	158	264	305	104	122	244	370	202	1068	227	144	148	357	311	256	385	214	302	295	169	262	514	112	138	316	145	196	288	335	196	113	151	149	142	155
ENSG00000006638	TBXA2R	thromboxane A2 receptor [Source:HGNC Symbol;Acc:HGNC:11608]	92	206	203	475	805	108	305	166	269	81	77	137	2015	42	38	158	54	206	19	176	233	75	139	88	40	166	191	113	47	99	44	111	54	68	83	61	258	75	82	20	53	42	88	43	167	124	95
ENSG00000006652	IFRD1	interferon related developmental regulator 1 [Source:HGNC Symbol;Acc:HGNC:5456]	419	799	548	637	1625	768	985	953	1723	4625	4933	1358	343	2038	1553	896	651	924	3548	1334	2195	946	1531	906	1209	1513	999	1264	1613	937	1640	1429	801	1454	1268	836	642	821	758	1837	1161	1667	789	630	936	1132	927
ENSG00000006659	LGALS14	galectin 14 [Source:HGNC Symbol;Acc:HGNC:30054]	0	0	0	0	0	1	0	0	0	1	0	0	0	0	0	0	0	0	0	0	0	3	0	0	0	0	0	0	0	2	0	0	0	0	1	0	1	0	0	0	0	0	0	0	0	0	0
ENSG00000006695	COX10	COX10 heme A:farnesyltransferase cytochrome c oxidase assembly factor [Source:HGNC Symbol;Acc:HGNC:2260]	350	514	250	381	238	278	447	367	220	321	305	334	236	401	372	335	309	445	229	489	498	181	268	257	209	326	184	440	252	296	415	253	307	251	326	223	316	227	264	521	451	642	218	157	223	160	261
ENSG00000006704	GTF2IRD1	GTF2I repeat domain containing 1 [Source:HGNC Symbol;Acc:HGNC:4661]	929	968	156	894	780	1964	2831	1642	514	670	737	648	521	2994	3531	1241	1135	846	1657	2699	1032	1836	896	2010	1675	636	634	642	1311	460	3248	2416	1195	3395	1443	1903	392	1684	988	2966	561	1218	1898	1777	371	337	1288
ENSG00000006712	PAF1	PAF1 homolog Paf1/RNA polymerase II complex component [Source:HGNC Symbol;Acc:HGNC:25459]	723	1056	716	738	545	792	1257	820	427	682	538	405	492	1217	730	650	840	586	401	1259	486	850	901	715	488	526	605	605	958	790	1276	551	1042	568	1042	639	730	785	697	1026	543	598	715	588	343	319	825
ENSG00000006715	VPS41	VPS41 HOPS complex subunit [Source:HGNC Symbol;Acc:HGNC:12713]	1712	1701	1302	1249	1968	1943	2262	2036	1695	2851	2432	1472	1271	3097	2651	1595	2203	1155	2186	2800	2618	2432	2024	1685	1274	1587	1734	1558	2534	1570	3629	2171	2686	3528	1736	1615	1497	1739	1801	3159	1644	2245	1886	1196	1167	1380	2053
ENSG00000006740	ARHGAP44	Rho GTPase activating protein 44 [Source:HGNC Symbol;Acc:HGNC:29096]	411	74	173	289	229	1145	730	127	6	41	77	135	39	995	329	822	393	316	124	831	91	202	462	1432	230	51	330	246	622	730	277	159	798	1356	1409	1087	38	1490	878	1242	58	873	955	137	315	213	988
ENSG00000006744	ELAC2	elaC ribonuclease Z 2 [Source:HGNC Symbol;Acc:HGNC:14198]	1385	1598	1151	1618	814	1169	2311	1808	674	1302	1328	1291	1178	2251	2629	1209	1170	2088	1135	1967	1484	1082	1174	1195	824	1249	1565	1509	1653	1146	2408	2020	2032	1216	1127	1276	1699	1153	1184	2695	1806	1893	1280	798	1445	1150	1208
ENSG00000006747	SCIN	scinderin [Source:HGNC Symbol;Acc:HGNC:21695]	168	162	35	485	83	87	15	10	69	190	137	162	295	1322	61	62	354	41	3272	270	639	14	408	87	54	49	30	93	42	105	74	11366	9	29	114	123	98	64	381	539	46	126	66	2	112	142	19
ENSG00000006756	ARSD	arylsulfatase D [Source:HGNC Symbol;Acc:HGNC:717]	1712	1840	294	790	493	1861	1963	1700	878	1621	1514	857	1671	2900	3216	1845	3875	523	2983	2140	522	953	1542	3066	1591	622	1076	490	2893	1546	3962	8926	3283	1244	2085	2444	648	3094	2142	2949	221	2016	2336	1467	760	726	2407
ENSG00000006757	PNPLA4	patatin like phospholipase domain containing 4 [Source:HGNC Symbol;Acc:HGNC:24887]	252	492	87	142	56	161	692	331	153	80	38	141	179	921	376	351	462	88	405	630	346	491	315	305	151	148	141	106	276	344	395	696	324	201	323	182	105	271	327	529	173	857	175	420	84	89	189
ENSG00000006788	MYH13	myosin heavy chain 13 [Source:HGNC Symbol;Acc:HGNC:7571]	0	0	0	2	6	1	0	2	238	6	6	117	2	0	2	2	3	6	0	0	365	13	3	4	0	46	419	8	0	0	3	0	0	11	1	6	1	3	5	1	1285	0	3	2	0	18	0
ENSG00000006831	ADIPOR2	adiponectin receptor 2 [Source:HGNC Symbol;Acc:HGNC:24041]	1727	5498	1031	610	1319	1382	3097	3053	1165	2109	1579	1330	1119	4987	6013	2022	1952	1029	2607	3826	1418	2378	1479	1098	814	1171	1070	1458	1535	1772	3652	2653	2121	1198	2105	891	1072	1013	1281	4486	1835	1660	1196	2038	834	726	1410
ENSG00000006837	CDKL3	cyclin dependent kinase like 3 [Source:HGNC Symbol;Acc:HGNC:15483]	84	118	13	43	65	62	78	151	74	65	85	53	29	188	362	97	100	31	83	92	72	168	79	67	69	40	62	20	76	59	304	45	110	107	125	67	49	61	57	154	87	98	79	190	19	36	79
ENSG00000007001	UPP2	uridine phosphorylase 2 [Source:HGNC Symbol;Acc:HGNC:23061]	0	8	5	3	2	47	21	105	8	11	12	7	7	27	51	26	17	8	27	6	6	3	11	34	8	2	7	2	18	16	53	10	20	49	43	51	4	38	43	19	10	41	70	40	19	18	49
ENSG00000007038	PRSS21	protease serine 21 [Source:HGNC Symbol;Acc:HGNC:9485]	0	0	9	8	0	7	2	0	9	2	1	4	3	3	0	0	0	1	3	0	19	0	3	15	58	1	42	0	0	37	0	0	0	0	0	44	2	7	3	0	2	0	2	0	19	36	0
ENSG00000007047	MARK4	microtubule affinity regulating kinase 4 [Source:HGNC Symbol;Acc:HGNC:13538]	1035	1041	875	1961	908	648	1833	1052	688	912	945	702	961	1104	896	714	892	977	782	1167	1157	1441	779	813	499	1020	674	919	659	604	1056	430	765	510	709	774	1310	875	613	990	1236	893	727	952	565	478	791
ENSG00000007062	PROM1	prominin 1 [Source:HGNC Symbol;Acc:HGNC:9454]	8	213	5	13	8	49	887	4	8	81	42	26	10	2235	9	191	6	3	138	15	551	8	13	111	5101	12	13	294	1	304	26	2	6	973	3	49	4	36	198	1329	0	243	8	90	102	107	3
ENSG00000007080	CCDC124	coiled-coil domain containing 124 [Source:HGNC Symbol;Acc:HGNC:25171]	738	1188	832	804	614	573	1085	620	603	1259	894	509	601	990	1060	440	614	1088	446	1148	744	1207	797	640	753	624	529	766	713	530	1205	410	624	602	538	534	958	612	579	1244	1112	774	564	768	491	443	579
ENSG00000007129	CEACAM21	carcinoembryonic antigen related cell adhesion molecule 21 [Source:HGNC Symbol;Acc:HGNC:28834]	0	8	212	10	19	25	15	18	11	100	85	61	59	5	9	5	8	61	6	0	28	4	21	30	19	42	43	42	10	152	5	11	3	17	3	67	71	30	92	5	10	7	17	57	75	18	13
ENSG00000007168	PAFAH1B1	platelet activating factor acetylhydrolase 1b regulatory subunit 1 [Source:HGNC Symbol;Acc:HGNC:8574]	3394	6869	3746	2458	3877	4149	8350	4958	2363	3189	3235	4400	2644	9401	7237	4637	4012	4422	4588	8728	5067	3168	5192	3886	2362	4148	4689	4233	4273	4043	8143	5382	4514	3665	4230	3663	3622	3783	4101	10452	3616	5018	4119	3194	3546	3166	4249
ENSG00000007171	NOS2	nitric oxide synthase 2 [Source:HGNC Symbol;Acc:HGNC:7873]	8	44	61	122	42	36	71	107	19	31	37	24	23	28	93	33	11	88	6	64	18	10	20	36	40	109	9	20	24	9	7	19	46	17	6	18	9	38	36	16	110	4	39	17	75	107	47
ENSG00000007174	DNAH9	dynein axonemal heavy chain 9 [Source:HGNC Symbol;Acc:HGNC:2953]	0	8	0	1	2	18	235	169	2	103	63	9	7	73	22	96	7	15	5	52	6	15	33	16	30	5	18	3	30	48	297	61	39	7	111	31	2	3	49	56	4	30	8	152	75	89	5
ENSG00000007202	KIAA0100	KIAA0100 [Source:HGNC Symbol;Acc:HGNC:28960]	5394	4802	6134	4903	3870	5798	6869	5932	4149	6280	5069	5425	6626	7820	7084	5106	5721	5237	6988	6418	5083	6943	5032	5592	8440	4739	3691	5115	7839	4612	10432	5937	5529	5961	3800	5153	4428	5420	5820	9315	5521	7157	5344	5796	5009	4882	4834
ENSG00000007216	SLC13A2	solute carrier family 13 member 2 [Source:HGNC Symbol;Acc:HGNC:10917]	8	0	0	0	0	0	0	0	0	0	0	0	0	3	0	0	6	0	3	2	0	0	14	0	0	0	0	0	132	0	8	3	20	14	0	0	0	0	1	2	0	0	0	0	0	0	0
ENSG00000007237	GAS7	growth arrest specific 7 [Source:HGNC Symbol;Acc:HGNC:4169]	244	213	2100	1353	556	1434	463	104	482	2048	1766	2580	5073	181	274	456	867	1436	80	83	381	319	2753	730	803	906	1412	1041	198	997	44	199	267	385	519	1009	739	806	1022	194	452	57	1272	94	2232	1769	629
ENSG00000007255	TRAPPC6A	trafficking protein particle complex 6A [Source:HGNC Symbol;Acc:HGNC:23069]	571	404	216	70	78	173	225	377	107	144	166	132	194	340	316	464	406	128	124	575	166	380	322	163	242	74	118	106	461	379	723	298	626	183	494	159	86	187	274	356	75	354	199	336	223	177	213
ENSG00000007264	MATK	megakaryocyte-associated tyrosine kinase [Source:HGNC Symbol;Acc:HGNC:6906]	8	264	78	604	49	115	56	49	2407	252	218	89	347	246	14	26	35	124	23	21	25	130	46	87	52	64	103	36	21	164	516	17	35	252	17	132	151	57	136	225	20	41	63	242	139	142	25
ENSG00000007306	CEACAM7	carcinoembryonic antigen related cell adhesion molecule 7 [Source:HGNC Symbol;Acc:HGNC:1819]	0	0	0	0	0	0	0	0	0	0	0	0	0	0	0	2	0	0	0	0	0	3	0	0	3	0	0	0	0	0	0	2	0	3	0	0	0	0	0	0	0	0	0	0	0	0	0
ENSG00000007312	CD79B	CD79b molecule [Source:HGNC Symbol;Acc:HGNC:1699]	16	44	2104	10	27	116	27	31	5	42	61	87	45	10	11	14	23	28	28	19	40	8	88	28	24	31	10	24	44	1766	31	26	29	31	16	185	59	160	464	5	13	21	33	9	176	195	21
ENSG00000007314	SCN4A	sodium voltage-gated channel alpha subunit 4 [Source:HGNC Symbol;Acc:HGNC:10591]	130	191	173	0	9	366	126	1625	3	45	114	529	3	458	73	558	2153	167	1447	266	9	998	1261	131	97	9	20	17	3423	265	885	187	320	72	154	377	2	48	258	301	16	83	618	622	186	89	697
ENSG00000007341	ST7L	suppression of tumorigenicity 7 like [Source:HGNC Symbol;Acc:HGNC:18441]	305	228	419	325	353	458	322	761	512	326	423	568	406	436	575	592	622	349	527	262	467	897	692	481	666	546	479	712	813	438	460	914	434	471	698	451	484	440	504	480	196	531	592	563	389	372	581
ENSG00000007350	TKTL1	transketolase like 1 [Source:HGNC Symbol;Acc:HGNC:11835]	0	0	5	53	0	2	3	3	28	1	0	1	1	2	25	2	0	0	2	1	5	7	0	2	0	1	1	1	9	3	7	0	1	6	2	2	1	7	1	1	0	2	0	3	84	54	0
ENSG00000007372	PAX6	paired box 6 [Source:HGNC Symbol;Acc:HGNC:8620]	23	206	113	22	45	17	14	80	54	49	30	169	33	29	49	41	20	298	15	24	311	19	30	25	61	501	220	760	19	69	45	36	26	36	36	29	703	16	37	32	108	58	12	64	28	0	39
ENSG00000007376	RPUSD1	RNA pseudouridylate synthase domain containing 1 [Source:HGNC Symbol;Acc:HGNC:14173]	381	360	569	416	254	260	344	408	231	920	935	437	365	581	397	270	287	472	445	525	472	491	391	334	481	570	350	403	510	393	386	757	341	701	348	391	810	308	372	486	405	476	288	387	269	213	269
ENSG00000007384	RHBDF1	rhomboid 5 homolog 1 [Source:HGNC Symbol;Acc:HGNC:20561]	617	733	268	681	659	624	1002	871	434	455	464	560	853	835	456	481	476	996	739	613	982	415	531	1263	478	534	632	367	886	342	526	1408	479	984	445	1009	1072	1999	669	896	341	305	1223	386	389	248	605
ENSG00000007392	LUC7L	LUC7 like [Source:HGNC Symbol;Acc:HGNC:6723]	472	587	828	1002	684	1310	305	1772	786	878	1680	1073	307	898	2073	1577	903	481	1565	435	1032	550	1213	1232	1035	604	1068	585	2370	1025	1224	1574	2114	1971	1042	1519	558	1235	989	809	1039	1060	1460	806	686	761	1430
ENSG00000007402	CACNA2D2	calcium voltage-gated channel auxiliary subunit alpha2delta 2 [Source:HGNC Symbol;Acc:HGNC:1400]	411	52	52	41	22	314	359	1388	91	69	81	33	26	324	198	508	363	115	92	246	144	358	1626	232	643	30	65	36	1591	202	309	101	488	602	656	244	37	241	196	210	14	160	309	408	121	160	375
ENSG00000007516	BAIAP3	BAI1 associated protein 3 [Source:HGNC Symbol;Acc:HGNC:948]	77	389	104	95	79	803	100	264	61	124	121	72	41	77	68	173	144	70	206	104	91	119	164	274	176	68	74	62	373	131	68	105	261	564	103	703	105	605	340	74	82	68	968	633	139	177	813
ENSG00000007520	TSR3	TSR3 acp transferase ribosome maturation factor [Source:HGNC Symbol;Acc:HGNC:14175]	640	1034	539	451	563	463	646	832	427	1207	945	592	561	721	806	469	694	759	377	1103	644	636	693	620	613	671	547	509	665	583	679	696	694	634	701	620	817	637	640	694	682	756	679	596	528	372	553
ENSG00000007541	PIGQ	phosphatidylinositol glycan anchor biosynthesis class Q [Source:HGNC Symbol;Acc:HGNC:14135]	3028	2148	690	579	753	1443	1653	2416	364	1349	1219	871	880	1688	2121	1814	1838	1426	1914	2606	952	2464	1837	1563	1727	646	772	449	1729	931	1592	1893	3481	1900	1727	1644	954	1677	1243	1647	947	1604	2036	2711	1102	1274	1702
ENSG00000007545	CRAMP1	cramped chromatin regulator homolog 1 [Source:HGNC Symbol;Acc:HGNC:14122]	982	528	1061	962	852	1107	639	2173	684	1059	1264	1056	729	755	1175	1522	1070	990	967	775	1094	1618	812	1122	1062	706	759	586	1274	1012	881	1214	1476	1531	1565	1185	753	1179	1038	744	649	890	1145	1732	769	885	1036
ENSG00000007866	TEAD3	TEA domain transcription factor 3 [Source:HGNC Symbol;Acc:HGNC:11716]	214	118	388	776	1073	720	341	643	256	126	128	624	416	320	281	445	276	507	282	362	836	171	428	684	568	862	539	811	374	253	406	346	225	520	329	639	648	637	478	299	553	219	655	78	519	513	563
ENSG00000007908	SELE	selectin E [Source:HGNC Symbol;Acc:HGNC:10718]	0	74	1893	70	192	66	44	12	16	7	138	346	101	502	138	26	54	42	23	53	172	3	799	149	454	102	5	129	223	932	23	19	91	22	28	218	111	28	184	11	219	5	9	9	2528	2335	15
ENSG00000007923	DNAJC11	DnaJ heat shock protein family (Hsp40) member C11 [Source:HGNC Symbol;Acc:HGNC:25570]	997	968	1061	779	573	683	711	979	785	1043	1118	782	912	703	657	797	850	805	900	608	838	1271	878	797	1773	1031	891	965	719	659	626	622	761	947	804	781	1009	802	679	644	1465	1509	692	1374	611	584	775
ENSG00000007933	FMO3	flavin containing monooxygenase 3 [Source:HGNC Symbol;Acc:HGNC:3771]	0	22	61	39	545	64	28	6	25	24	39	134	38	65	15	34	25	29	7	6	96	3	124	31	23	903	76	41	5	139	18	38	11	13	12	71	1	36	82	2	3	16	17	2	65	142	3
ENSG00000007944	MYLIP	myosin regulatory light chain interacting protein [Source:HGNC Symbol;Acc:HGNC:21155]	1796	2221	841	764	320	2431	587	7359	519	523	512	817	853	1228	1296	2496	2552	683	1145	1055	2002	1057	2111	2081	973	213	1294	351	2208	2148	2248	2123	4537	1530	3940	1085	467	1539	1526	990	229	714	1782	1420	232	142	2237
ENSG00000007952	NOX1	NADPH oxidase 1 [Source:HGNC Symbol;Acc:HGNC:7889]	16	15	0	1	3	34	27	24	5	3	6	3	2	15	30	2	9	7	9	23	3	5	9	9	3	11	10	8	14	7	13	15	14	6	10	14	3	15	14	51	9	6	15	8	0	0	15
ENSG00000007968	E2F2	E2F transcription factor 2 [Source:HGNC Symbol;Acc:HGNC:3114]	23	30	569	146	74	52	24	152	67	220	123	48	255	8	31	14	50	239	211	16	275	104	304	76	501	110	139	208	173	301	24	200	37	277	8	104	147	42	150	57	346	45	29	49	65	124	113
ENSG00000008018	PSMB1	proteasome subunit beta 1 [Source:HGNC Symbol;Acc:HGNC:9537]	974	1606	1212	1054	917	1081	909	1800	1307	2110	1480	1231	1499	897	1236	1014	1323	1437	738	1227	1309	1071	1229	1055	1941	1472	1531	1615	1363	1250	1717	1238	1555	1457	1264	1034	2178	1041	1253	1247	2203	1110	1143	687	1426	1309	1288
ENSG00000008056	SYN1	synapsin I [Source:HGNC Symbol;Acc:HGNC:11494]	23	110	48	135	62	48	68	27	44	37	31	71	160	22	45	22	25	49	15	42	79	29	31	35	21	78	84	85	30	31	45	34	32	22	30	43	124	35	48	41	37	30	39	28	306	301	43
ENSG00000008083	JARID2	jumonji and AT-rich interaction domain containing 2 [Source:HGNC Symbol;Acc:HGNC:6196]	632	909	1440	1921	1132	674	418	1331	1147	722	887	1004	913	406	514	692	590	687	1057	258	729	454	598	588	1066	624	766	819	854	954	818	465	829	1050	547	710	732	591	700	376	823	509	514	418	908	1079	499
ENSG00000008086	CDKL5	cyclin dependent kinase like 5 [Source:HGNC Symbol;Acc:HGNC:11411]	525	1056	371	1231	1679	752	822	693	896	416	453	584	623	775	607	794	554	330	1342	925	831	1293	897	756	368	596	848	596	1012	572	594	1045	1116	519	770	651	288	624	680	797	458	815	639	839	315	354	609
ENSG00000008118	CAMK1G	calcium/calmodulin dependent protein kinase IG [Source:HGNC Symbol;Acc:HGNC:14585]	0	22	61	10	8	26	4	19	27	27	23	12	24	3	0	5	1	200	3	6	9	27	1	15	2	44	7	27	8	5	0	9	0	11	0	20	7	11	15	4	8	1	33	53	47	89	23
ENSG00000008128	CDK11A	cyclin dependent kinase 11A [Source:HGNC Symbol;Acc:HGNC:1730]	168	110	246	147	139	219	100	304	217	225	300	212	155	218	150	269	217	157	27	125	218	213	218	212	244	212	235	158	250	286	179	349	204	208	206	329	197	224	186	140	254	143	227	185	241	177	193
ENSG00000008130	NADK	NAD kinase [Source:HGNC Symbol;Acc:HGNC:29831]	1028	404	1845	813	849	996	953	2175	1147	1841	2141	1203	2146	877	913	1000	974	1541	1282	799	1322	1193	1320	1042	1947	1194	1011	1125	1360	1165	912	1122	868	1300	837	1196	1329	1087	1103	1093	1096	1100	1041	1117	1269	1345	751
ENSG00000008196	TFAP2B	transcription factor AP-2 beta [Source:HGNC Symbol;Acc:HGNC:11743]	8	0	0	0	0	0	0	2	0	0	0	0	7	0	0	2	0	0	0	0	1	0	1	0	0	0	0	4	0	0	0	0	0	0	0	0	0	0	0	0	2	0	0	0	0	0	7
ENSG00000008197	TFAP2D	transcription factor AP-2 delta [Source:HGNC Symbol;Acc:HGNC:15581]	0	8	0	0	0	0	0	0	0	0	0	0	0	0	0	0	0	0	0	0	0	0	0	0	0	0	0	0	0	0	0	0	0	0	0	0	0	0	0	0	0	0	0	0	0	0	0
ENSG00000008226	DLEC1	deleted in lung and esophageal cancer 1 [Source:HGNC Symbol;Acc:HGNC:2899]	244	396	285	108	122	472	151	442	197	285	252	233	289	209	213	314	455	237	747	194	220	135	791	393	127	205	187	185	624	325	286	1426	435	143	319	445	219	385	386	258	108	375	521	242	260	195	445
ENSG00000008256	CYTH3	cytohesin 3 [Source:HGNC Symbol;Acc:HGNC:9504]	1568	887	1169	1184	2136	1127	897	740	1146	792	793	1280	1582	1574	978	2359	1210	1578	2373	1121	2359	1758	1006	1167	611	1127	1514	1673	866	1298	1989	1818	1471	6562	1335	1160	912	707	1392	1304	933	605	1052	1197	797	938	889
ENSG00000008277	ADAM22	ADAM metallopeptidase domain 22 [Source:HGNC Symbol;Acc:HGNC:201]	495	308	121	276	151	109	738	620	107	680	708	254	175	82	1230	823	124	156	1329	1638	1394	124	443	284	254	42	219	75	463	456	631	1474	957	647	149	218	30	175	378	701	161	807	46	209	269	160	55
ENSG00000008282	SYPL1	synaptophysin like 1 [Source:HGNC Symbol;Acc:HGNC:11507]	2306	2573	1492	848	1727	1662	1921	1716	1487	1602	1099	1564	1128	2813	1747	2088	1846	1550	2139	2844	2251	2222	1847	1713	4202	1458	927	1287	2398	2326	2815	3276	2268	2865	2155	971	893	1561	1800	2710	900	1848	1540	1851	741	796	1774
ENSG00000008283	CYB561	cytochrome b561 [Source:HGNC Symbol;Acc:HGNC:2571]	1370	983	552	573	831	907	2364	1317	587	974	829	1277	900	2679	1730	1888	1044	1108	2280	2754	756	675	1773	982	1249	503	802	524	1608	1038	2636	1928	1804	2992	2863	886	576	806	1165	2714	977	992	1119	721	806	920	1352
ENSG00000008294	SPAG9	sperm associated antigen 9 [Source:HGNC Symbol;Acc:HGNC:14524]	5744	6378	2621	3632	3149	3582	7684	8960	5629	3928	4075	4037	3271	11183	15185	6172	6986	2547	3274	10188	3555	4886	4655	4632	3428	2597	3248	2860	4804	4147	10705	8102	7575	3461	6317	4054	2508	4467	4190	11548	5145	6289	4592	4409	2556	2529	4750
ENSG00000008300	CELSR3	cadherin EGF LAG seven-pass G-type receptor 3 [Source:HGNC Symbol;Acc:HGNC:3230]	46	22	130	98	31	176	12	49	840	290	352	453	55	35	125	137	45	880	165	15	212	160	112	162	153	982	525	803	128	110	95	67	140	458	161	188	92	167	158	82	704	61	210	287	241	230	201
ENSG00000008311	AASS	aminoadipate-semialdehyde synthase [Source:HGNC Symbol;Acc:HGNC:17366]	175	96	294	429	566	292	205	859	440	297	496	415	257	471	674	667	496	478	87	267	1424	63	389	299	346	300	305	451	543	496	393	227	443	132	694	391	229	239	390	511	154	372	324	234	121	195	315
ENSG00000008323	PLEKHG6	pleckstrin homology and RhoGEF domain containing G6 [Source:HGNC Symbol;Acc:HGNC:25562]	39	37	48	68	43	246	58	36	16	107	66	201	32	362	81	208	135	70	311	216	103	386	252	269	130	32	40	26	310	171	128	547	166	350	161	194	25	233	179	362	53	133	237	47	121	160	231
ENSG00000008324	SS18L2	SS18 like 2 [Source:HGNC Symbol;Acc:HGNC:15593]	183	147	225	121	236	128	168	293	229	238	172	209	220	164	209	198	264	275	169	229	276	103	185	182	190	298	256	277	166	340	197	125	201	187	218	171	363	217	243	214	327	225	167	154	223	213	189
ENSG00000008382	MPND	MPN domain containing [Source:HGNC Symbol;Acc:HGNC:25934]	465	880	289	243	158	423	509	543	467	449	379	249	360	948	944	330	581	319	207	747	297	168	375	476	105	156	243	239	508	291	1045	497	453	291	330	415	274	488	346	854	210	322	455	312	195	124	309
ENSG00000008394	MGST1	microsomal glutathione S-transferase 1 [Source:HGNC Symbol;Acc:HGNC:7061]	2085	404	298	268	27	2377	406	1067	40	3600	3391	439	37	601	1616	993	3160	831	957	1445	263	98	1875	2236	2515	589	334	299	1506	1077	559	1525	1916	2921	1778	1547	195	2826	1554	770	1137	1300	3133	224	362	390	3464
ENSG00000008405	CRY1	cryptochrome circadian clock 1 [Source:HGNC Symbol;Acc:HGNC:2384]	845	1298	341	451	634	633	457	775	240	490	481	520	308	1814	1253	805	981	633	2610	944	822	1097	802	681	832	444	362	822	584	598	1328	674	1328	877	563	534	239	686	506	931	689	1204	543	546	713	743	597
ENSG00000008438	PGLYRP1	peptidoglycan recognition protein 1 [Source:HGNC Symbol;Acc:HGNC:8904]	0	8	22	5	7	13	5	13	12	16	30	8	4	15	18	13	12	7	19	8	8	11	20	9	18	4	8	3	16	12	18	10	12	7	17	13	8	11	10	11	10	4	18	29	38	54	7
ENSG00000008441	NFIX	nuclear factor I X [Source:HGNC Symbol;Acc:HGNC:7788]	6665	18157	2259	3276	4359	3731	3352	2377	1129	2764	2527	5649	709	4192	9705	3429	4197	4350	1706	4569	4162	2048	3669	2840	1295	2298	3401	2613	2630	2279	6778	223	3655	915	3671	3920	1770	3686	3391	3979	2111	5938	4400	3216	1491	1362	3857
ENSG00000008513	ST3GAL1	ST3 beta-galactoside alpha-23-sialyltransferase 1 [Source:HGNC Symbol;Acc:HGNC:10862]	14219	594	3332	3581	3221	9222	5175	12677	2651	2762	2565	1771	3372	2844	1145	6711	11204	3114	4170	11232	1576	1672	11717	5484	1056	2262	1356	1656	8888	5463	4359	508	9149	864	6635	5720	2372	5733	4734	4660	983	3206	6681	2013	3111	2989	6894
ENSG00000008516	MMP25	matrix metallopeptidase 25 [Source:HGNC Symbol;Acc:HGNC:14246]	39	118	587	261	71	131	102	108	100	193	218	243	51	143	161	123	85	183	210	142	329	96	123	129	160	96	86	245	202	279	81	148	153	117	103	229	182	123	178	109	76	130	91	45	287	372	87
ENSG00000008517	IL32	interleukin 32 [Source:HGNC Symbol;Acc:HGNC:16830]	61	103	1957	163	448	168	390	55	409	879	697	2543	226	53	82	132	188	1684	474	140	798	93	306	223	234	224	448	528	97	824	52	87	36	849	21	578	1428	189	722	137	727	307	85	24	1750	1769	39
ENSG00000008710	PKD1	polycystin 1 transient receptor potential channel interacting [Source:HGNC Symbol;Acc:HGNC:9008]	1880	1701	3405	4141	9049	2461	2461	2516	2802	3153	3626	5966	3706	2676	2930	4190	2190	3817	2816	2303	5146	3925	2713	2510	4321	4574	5039	2927	2415	2447	1564	4293	3161	4224	2760	2995	3247	2737	2530	1835	2791	2087	2583	4992	4055	3750	2135
ENSG00000008735	MAPK8IP2	mitogen-activated protein kinase 8 interacting protein 2 [Source:HGNC Symbol;Acc:HGNC:6883]	115	316	18	35	8	10	146	21	30	567	890	17	260	317	217	103	58	26	72	89	546	58	63	25	77	37	47	110	23	57	186	11	10	39	27	43	288	16	48	391	16	116	13	106	47	54	13
ENSG00000008838	MED24	mediator complex subunit 24 [Source:HGNC Symbol;Acc:HGNC:22963]	1005	1606	1815	1334	795	1027	2082	1526	838	1174	1084	1111	1309	1812	2340	1023	1046	1283	1325	1574	1385	625	942	1097	1746	930	1009	1358	1238	945	1602	740	1316	1218	812	1037	885	1314	966	2198	1777	1412	1176	541	1037	1203	1104
ENSG00000008853	RHOBTB2	Rho related BTB domain containing 2 [Source:HGNC Symbol;Acc:HGNC:18756]	3226	638	1401	991	1390	1763	1745	1867	414	701	742	1026	838	1618	1595	1684	5900	964	1088	2066	1036	942	2245	2190	875	1050	1217	491	3126	1476	1502	2066	2281	1080	2273	1886	636	3347	1902	2236	537	1965	2565	983	778	761	2281
ENSG00000008869	HEATR5B	HEAT repeat containing 5B [Source:HGNC Symbol;Acc:HGNC:29273]	845	646	1694	1063	1227	1495	712	1989	1350	1139	1573	1261	1108	1186	1406	1475	1546	884	1151	790	1229	604	1502	1387	1256	977	1236	859	1200	1887	1060	1071	1731	881	1663	1471	968	1509	1616	1223	1473	1828	1629	879	639	761	1728
ENSG00000008952	SEC62	SEC62 homolog preprotein translocation factor [Source:HGNC Symbol;Acc:HGNC:11846]	5493	1664	1858	1033	2735	3591	2261	3715	3013	2823	1945	1929	1575	2883	2006	4125	5791	1276	2035	3615	2677	7593	4672	3181	3337	2663	2221	2368	5173	4291	3305	3331	4484	1804	5282	2313	2207	2960	3503	2640	3438	3050	3152	4248	1037	1062	4499
ENSG00000008988	RPS20	ribosomal protein S20 [Source:HGNC Symbol;Acc:HGNC:10405]	10659	6942	6664	5879	4530	5769	3788	4761	5248	3866	3380	4630	3791	7083	4722	3860	6087	5407	2214	5602	8014	4796	5021	5808	3527	8156	4884	6506	5601	7179	5775	4712	4378	4395	6209	4762	5486	6452	5332	5921	11877	5534	5003	6815	6388	6066	5392
ENSG00000009307	CSDE1	cold shock domain containing E1 [Source:HGNC Symbol;Acc:HGNC:29905]	11967	7836	9009	8726	10685	10951	5730	13837	16875	7571	7621	12753	8638	7149	6929	11383	14472	9362	6560	6929	10821	12681	11405	10418	9734	13951	9034	12348	13737	12689	7712	7036	10385	7938	15358	8860	12038	11639	11962	7621	8282	11918	11160	10823	7129	6827	13219
ENSG00000009335	UBE3C	ubiquitin protein ligase E3C [Source:HGNC Symbol;Acc:HGNC:16803]	1416	1987	2156	2017	2997	1744	1798	1575	2171	3652	3084	2788	2302	1557	2405	1522	1475	2422	3776	2250	3095	1848	1941	1920	3977	2918	1911	2655	2039	1817	2484	2849	1592	3717	1437	1751	2028	1774	1783	2405	1931	3112	1630	2222	2019	2087	1422
ENSG00000009413	REV3L	REV3 like DNA directed polymerase zeta catalytic subunit [Source:HGNC Symbol;Acc:HGNC:9968]	1370	2075	1742	1316	1929	1733	1271	3291	1286	2247	2969	2519	1070	1756	3256	2482	2019	1688	4388	1938	2435	1118	2367	2131	3238	1268	1889	1325	2729	2080	2174	2257	2806	2822	2162	1699	1522	2142	2095	1704	1505	2330	1939	1168	1037	1062	2087
ENSG00000009694	TENM1	teneurin transmembrane protein 1 [Source:HGNC Symbol;Acc:HGNC:8117]	8354	0	95	6	24	3845	88	157	27	56	62	260	3	148	49	287	15163	626	20	111	2454	197	10753	1481	146	21	64	37	25413	231	264	34	25889	18	6390	4463	11	3354	1482	87	79	149	8214	263	65	124	13629
ENSG00000009709	PAX7	paired box 7 [Source:HGNC Symbol;Acc:HGNC:8621]	0	66	0	0	1	1	0	4	0	1	0	110	0	0	0	6	0	0	0	0	29	2	0	0	0	0	0	8	0	0	0	0	0	2	0	0	0	0	0	0	7	0	0	5	0	0	0
ENSG00000009724	MASP2	mannan binding lectin serine peptidase 2 [Source:HGNC Symbol;Acc:HGNC:6902]	39	15	35	12	29	80	32	128	38	45	61	79	18	92	113	123	83	21	45	26	58	25	198	112	52	49	26	24	99	82	115	24	61	84	129	87	27	101	89	107	44	147	116	222	19	71	105
ENSG00000009765	IYD	iodotyrosine deiodinase [Source:HGNC Symbol;Acc:HGNC:21071]	57339	2867	0	408	9	15035	25834	1764	0	77	14	2	0	49964	8732	46089	45184	6860	12728	23801	1	566	44414	16216	2749	4	1756	1	32858	20665	72417	59484	67562	2886	62092	14027	1	10049	13618	39388	18	34739	26329	503	565	372	52589
ENSG00000009780	FAM76A	family with sequence similarity 76 member A [Source:HGNC Symbol;Acc:HGNC:28530]	465	426	332	122	430	430	443	557	212	312	495	312	232	704	611	753	749	203	247	943	435	708	620	497	275	337	493	299	382	556	440	393	573	249	652	370	324	422	522	440	324	622	481	900	232	213	637
ENSG00000009790	TRAF3IP3	TRAF3 interacting protein 3 [Source:HGNC Symbol;Acc:HGNC:30766]	23	125	1526	148	187	229	45	41	119	296	429	680	194	60	107	81	70	180	219	30	226	69	184	173	209	193	292	291	93	1365	64	73	34	176	39	449	351	474	511	64	109	74	90	45	491	460	59
ENSG00000009830	POMT2	protein O-mannosyltransferase 2 [Source:HGNC Symbol;Acc:HGNC:19743]	411	382	414	547	490	450	874	855	356	701	812	579	549	1137	1708	850	699	808	1529	758	832	1082	595	601	440	756	560	842	1003	413	977	1172	767	1312	694	537	521	609	506	1181	392	546	539	1121	537	478	549
ENSG00000009844	VTA1	vesicle trafficking 1 [Source:HGNC Symbol;Acc:HGNC:20954]	290	668	733	622	766	503	392	831	909	871	631	815	832	480	814	546	592	971	417	418	1045	353	663	579	662	1111	891	1354	615	740	888	515	579	457	507	462	1257	493	681	624	1838	652	473	256	380	372	559
ENSG00000009950	MLXIPL	MLX interacting protein like [Source:HGNC Symbol;Acc:HGNC:12744]	54	88	5	16	2	204	711	5	4	307	410	8	14	581	141	102	259	6	884	651	302	972	73	49	172	32	14	31	48	50	1186	98	65	119	207	207	5	91	180	976	6	209	411	656	102	124	543
ENSG00000009954	BAZ1B	bromodomain adjacent to zinc finger domain 1B [Source:HGNC Symbol;Acc:HGNC:961]	2313	3086	3048	2656	3710	3178	3678	3210	2166	3965	3079	2874	2564	4463	4315	2754	2539	2694	4885	3638	5143	3169	3126	2724	3076	3211	2798	3171	2932	3002	4196	4435	3419	6172	3070	2686	2108	2894	2825	4670	2036	3362	2942	3283	1759	1822	3424
ENSG00000010017	RANBP9	RAN binding protein 9 [Source:HGNC Symbol;Acc:HGNC:13727]	1058	2353	1190	910	1900	1123	1088	1303	1438	906	940	1246	1299	1016	1408	874	1183	1362	1093	971	1333	811	1025	1208	964	1555	1549	1707	1223	1069	2190	847	1058	1007	1122	1122	1676	1162	1210	1177	1238	1298	1170	725	713	637	1176
ENSG00000010030	ETV7	ETS variant 7 [Source:HGNC Symbol;Acc:HGNC:18160]	0	15	57	16	54	67	26	1	74	134	76	205	63	5	4	8	62	135	25	0	79	2	38	25	164	62	105	186	46	156	21	57	9	34	5	193	281	38	136	30	39	15	27	3	241	266	17
ENSG00000010072	SPRTN	SprT-like N-terminal domain [Source:HGNC Symbol;Acc:HGNC:25356]	274	484	526	265	549	395	413	524	315	373	406	490	509	368	484	408	432	398	791	420	527	663	468	380	611	456	434	478	618	550	348	448	369	804	387	326	358	373	487	395	450	468	329	457	269	337	351
ENSG00000010165	METTL13	methyltransferase like 13 [Source:HGNC Symbol;Acc:HGNC:24248]	495	1041	828	744	693	581	479	738	806	610	584	640	719	559	1017	602	642	651	916	497	717	775	556	591	1266	591	897	681	901	734	601	561	499	906	664	637	563	583	670	696	898	709	657	485	602	602	635
ENSG00000010219	DYRK4	dual specificity tyrosine phosphorylation regulated kinase 4 [Source:HGNC Symbol;Acc:HGNC:3095]	259	338	194	364	248	235	795	387	356	332	409	226	165	764	1580	300	318	280	329	541	224	257	289	244	194	210	256	365	399	268	1236	171	435	311	473	282	214	224	257	1077	173	456	239	487	287	195	285
ENSG00000010244	ZNF207	zinc finger protein 207 [Source:HGNC Symbol;Acc:HGNC:12998]	1857	1796	3871	3044	3106	3958	2044	5380	4137	3522	4304	3814	2508	4343	5205	3890	3673	2122	3224	2340	3800	1847	5372	3730	6140	2693	2987	3405	5118	4003	4670	3806	4560	3069	4035	3897	2467	4235	3673	4044	4868	5041	4408	2764	2556	2529	4722
ENSG00000010256	UQCRC1	ubiquinol-cytochrome c reductase core protein I [Source:HGNC Symbol;Acc:HGNC:12585]	3051	6590	1669	1759	1689	1770	3631	2483	3267	2712	2477	1497	3432	2316	2973	1812	2660	4340	1088	4325	2523	1932	1774	1870	1256	2728	1856	2587	2176	1794	2668	1741	1986	2036	1771	1658	2596	2012	1723	3045	3084	6754	2061	2810	2417	2529	2185
ENSG00000010270	STARD3NL	STARD3 N-terminal like [Source:HGNC Symbol;Acc:HGNC:19169]	510	462	444	728	1165	561	566	1863	1167	890	611	679	752	930	1284	592	613	606	908	901	1489	549	458	720	657	1110	884	991	611	604	828	921	728	1335	712	490	1240	646	649	1177	1574	490	586	932	621	531	603
ENSG00000010278	CD9	CD9 molecule [Source:HGNC Symbol;Acc:HGNC:1709]	4253	4296	608	1086	1367	4920	3764	1637	3186	1313	963	2256	1220	4344	7127	3675	4569	2621	7114	3967	834	3639	5138	3764	3689	1740	1506	1301	6649	2998	4521	3738	4469	8077	4192	4071	1484	4064	3723	5009	335	2214	5697	3075	1547	1398	5705
ENSG00000010282	HHATL	hedgehog acyltransferase like [Source:HGNC Symbol;Acc:HGNC:13242]	8	6612	9	50	1	134	6556	13	1	1400	8	315	0	8892	13314	914	2132	141	162	10636	169	324	34	595	78	1	95	7	60	414	1526	6	899	1376	472	110	0	1964	204	9050	6	1535	595	198	10	18	329
ENSG00000010292	NCAPD2	non-SMC condensin I complex subunit D2 [Source:HGNC Symbol;Acc:HGNC:24305]	913	755	3190	2201	1693	1176	1057	1999	1240	2831	1926	1335	1784	928	1474	1075	1322	2707	2302	1150	2057	1730	1660	1180	2015	1582	1638	2123	2405	1930	1465	2307	1419	2447	1194	1090	1859	1035	1307	1441	4156	1026	1008	1210	769	849	1132
ENSG00000010295	IFFO1	intermediate filament family orphan 1 [Source:HGNC Symbol;Acc:HGNC:24970]	23	103	720	271	548	278	146	119	579	897	1038	1142	673	132	78	306	84	534	81	78	220	66	250	213	207	460	542	453	138	450	98	176	49	114	126	561	421	206	414	78	259	48	172	46	417	407	119
ENSG00000010310	GIPR	gastric inhibitory polypeptide receptor [Source:HGNC Symbol;Acc:HGNC:4271]	23	8	39	232	31	67	42	218	780	72	78	35	55	25	16	32	94	12	29	5	54	13	18	17	21	16	16	22	21	57	60	21	49	14	11	155	20	44	47	18	10	14	48	66	84	36	43
ENSG00000010318	PHF7	PHD finger protein 7 [Source:HGNC Symbol;Acc:HGNC:18458]	145	206	78	55	58	119	85	99	90	156	144	96	94	239	173	121	169	206	64	182	140	75	187	98	66	87	126	87	133	117	242	135	148	152	137	112	113	145	107	188	78	462	128	252	84	107	117
ENSG00000010319	SEMA3G	semaphorin 3G [Source:HGNC Symbol;Acc:HGNC:30400]	92	616	341	69	222	292	297	105	28	243	183	490	325	308	132	447	43	68	24	139	232	20	406	246	188	56	51	110	198	268	83	212	122	48	177	219	49	220	294	97	47	299	192	59	139	230	67
ENSG00000010322	NISCH	nischarin [Source:HGNC Symbol;Acc:HGNC:18006]	2732	946	1888	1599	1862	3347	1509	2885	2654	2668	3178	2411	5705	1944	1864	3462	3235	3321	1611	1783	2033	815	2348	2714	1281	2068	2171	2039	3435	2319	2218	1205	2711	1217	3291	3147	2170	3278	2684	1547	2762	2029	3370	2346	1500	1698	3578
ENSG00000010327	STAB1	stabilin 1 [Source:HGNC Symbol;Acc:HGNC:18628]	822	1701	8384	10729	2975	3697	7320	1764	3951	43047	35531	23372	59500	1572	1297	1601	1276	14410	861	1604	6243	1149	3502	2538	5981	10441	16256	10476	1203	2123	797	1918	1062	1557	700	3463	15737	1241	3546	1161	2264	851	2020	825	16062	15493	1182
ENSG00000010361	FUZ	fuzzy planar cell polarity protein [Source:HGNC Symbol;Acc:HGNC:26219]	503	858	406	460	301	388	956	654	308	587	460	337	377	1001	740	473	492	560	185	1014	550	553	811	392	161	291	465	279	610	352	914	401	705	376	561	436	484	481	441	656	312	800	595	630	343	283	733
ENSG00000010379	SLC6A13	solute carrier family 6 member 13 [Source:HGNC Symbol;Acc:HGNC:11046]	8	0	13	4	2	111	40	59	8	30	44	7	1	55	21	150	57	31	105	12	5	26	22	87	21	6	13	6	27	99	51	105	57	84	64	62	2	41	58	52	5	51	147	32	19	0	219
ENSG00000010404	IDS	iduronate 2-sulfatase [Source:HGNC Symbol;Acc:HGNC:5389]	3576	1906	3414	2213	3186	5091	3041	1688	5793	3647	4239	3270	7392	2893	2629	3091	3440	5925	3617	2697	1843	3238	2969	4737	1691	6307	3943	2055	2499	3534	3725	3357	3845	2629	3397	6118	4941	5590	5410	3453	3037	2342	5589	3491	4148	3980	5548
ENSG00000010438	PRSS3	protease serine 3 [Source:HGNC Symbol;Acc:HGNC:9486]	0	0	5	0	3	3	8	12	1	3	3	5	2	5	0	8	4	11	50	14	23	13	2	8	4	178	3	57	1	3	4	11	6	7	4	3	224	2	9	19	16	3	2	19	10	18	3
ENSG00000010539	ZNF200	zinc finger protein 200 [Source:HGNC Symbol;Acc:HGNC:12993]	153	74	233	239	116	211	160	342	129	362	388	281	159	169	212	227	193	152	200	141	296	224	219	195	226	204	209	251	183	273	223	258	255	227	191	235	302	200	240	193	235	184	201	188	186	248	197
ENSG00000010610	CD4	CD4 molecule [Source:HGNC Symbol;Acc:HGNC:1678]	107	367	4716	3303	1025	1371	1537	229	7632	5828	4189	1642	10227	481	378	211	485	3811	4143	582	1432	280	490	1066	1308	2254	2149	2553	417	2341	370	357	170	226	107	1859	1631	906	1791	502	416	156	617	118	2537	2919	387
ENSG00000010626	LRRC23	leucine rich repeat containing 23 [Source:HGNC Symbol;Acc:HGNC:19138]	198	206	61	137	150	205	302	207	174	241	194	136	120	575	929	268	358	148	342	548	197	307	368	188	115	153	116	91	455	235	564	214	434	373	282	184	96	197	212	620	139	283	227	375	158	107	283
ENSG00000010671	BTK	Bruton tyrosine kinase [Source:HGNC Symbol;Acc:HGNC:1133]	8	140	949	173	145	244	370	29	446	620	561	294	633	70	78	12	61	255	60	128	164	15	79	110	174	304	346	226	33	855	150	68	9	47	9	366	397	150	395	103	70	32	127	13	408	319	55
ENSG00000010704	HFE	hemochromatosis [Source:HGNC Symbol;Acc:HGNC:4886]	221	132	177	137	333	386	412	273	334	389	328	334	502	275	262	362	360	303	440	409	244	200	244	238	347	268	327	151	705	258	624	193	516	239	320	267	138	267	284	358	103	110	345	555	371	390	367
ENSG00000010803	SCMH1	sex comb on midleg homolog 1 (Drosophila) [Source:HGNC Symbol;Acc:HGNC:19003]	1431	609	703	841	685	763	669	1116	682	526	863	672	557	910	752	1122	1052	876	912	816	1086	659	825	915	703	596	679	687	541	764	794	535	945	554	1221	890	624	1016	813	773	672	1064	1188	1004	565	460	1128
ENSG00000010810	FYN	FYN proto-oncogene Src family tyrosine kinase [Source:HGNC Symbol;Acc:HGNC:4037]	2473	594	3423	2911	2414	4954	1812	1301	2991	961	1301	1440	2831	1383	479	1814	2178	2926	1647	2274	1880	814	2792	2599	724	1504	1057	1330	3065	2401	3239	2853	2002	369	1596	3615	2405	3398	2797	1395	794	1240	4863	1816	1843	1751	4331
ENSG00000010818	HIVEP2	human immunodeficiency virus type I enhancer binding protein 2 [Source:HGNC Symbol;Acc:HGNC:4921]	1674	1642	3586	2455	2963	1634	1206	751	3652	2216	1995	2546	2085	1573	1725	2229	2220	3668	1921	1470	1838	1460	1615	2158	2168	2199	1804	2689	1347	2754	1718	1696	1796	2295	1818	1834	2817	2393	2476	1322	2146	1429	2177	1394	1472	1292	1927
ENSG00000010932	FMO1	flavin containing monooxygenase 1 [Source:HGNC Symbol;Acc:HGNC:3769]	0	30	82	5	4	4	8	15	15	223	271	103	3	11	6	55	3	55	0	22	370	3	10	13	38	36	1107	50	3	23	0	2	3	30	2	8	18	5	55	3	5	4	2	2	0	36	3
ENSG00000011007	ELOA	elongin A [Source:HGNC Symbol;Acc:HGNC:11620]	2070	924	1582	1485	1150	1242	1210	3256	1629	1238	1355	1156	1763	1163	1176	1529	2003	1524	2313	1422	1347	1941	1845	1449	1924	1845	1632	1527	1593	1262	1484	1432	1717	1572	2172	1128	1776	1426	1218	1181	1804	1419	1271	2457	880	761	1242
ENSG00000011009	LYPLA2	lysophospholipase II [Source:HGNC Symbol;Acc:HGNC:6738]	655	360	940	1506	569	1013	558	1245	543	606	712	680	941	326	387	677	726	1115	585	404	960	1083	1212	1002	875	944	884	837	1071	669	427	672	428	854	447	819	1099	1001	783	512	1118	626	1156	1514	760	761	1022
ENSG00000011021	CLCN6	chloride voltage-gated channel 6 [Source:HGNC Symbol;Acc:HGNC:2024]	822	257	768	376	624	524	514	866	761	594	946	664	872	607	800	980	971	618	608	316	727	972	637	671	756	835	660	568	581	567	484	432	833	493	669	804	802	800	573	428	701	608	761	1291	556	602	769
ENSG00000011028	MRC2	mannose receptor C type 2 [Source:HGNC Symbol;Acc:HGNC:16875]	107	382	2875	23939	19477	4865	974	4783	21778	1743	2521	5493	36611	171	707	707	602	5613	347	458	7729	932	1248	5109	1086	5717	18645	6034	1733	893	158	645	388	504	4150	6354	8219	3846	4491	200	10868	160	2488	652	7906	8136	1322
ENSG00000011052	NME1-NME2	NME1-NME2 readthrough [Source:HGNC Symbol;Acc:HGNC:33531]	3926	7506	3897	4029	3198	1324	5201	3465	4837	3921	3087	3548	3604	7511	6199	953	2506	3627	1702	7135	4585	3347	2580	3129	5103	5077	3655	4671	2345	2917	6921	2912	1955	2288	2169	2559	3624	3118	2962	8000	9602	6005	1282	2787	4453	3785	881
ENSG00000011083	SLC6A7	solute carrier family 6 member 7 [Source:HGNC Symbol;Acc:HGNC:11054]	0	0	0	21	18	7	0	0	81	9	10	45	203	0	0	3	2	3	2	0	117	3	0	2	4	5	45	8	2	6	0	3	2	3	1	9	6	4	10	2	2	0	6	0	0	0	3
ENSG00000011105	TSPAN9	tetraspanin 9 [Source:HGNC Symbol;Acc:HGNC:21640]	700	3064	1056	3609	3196	2271	4276	1657	5908	1629	1710	1749	6167	2039	1643	1232	1329	1710	2086	2586	1123	4222	1216	933	443	1144	1281	1953	1243	746	2500	507	1146	809	679	1299	537	921	974	2119	644	1638	1423	3733	778	973	1396
ENSG00000011114	BTBD7	BTB domain containing 7 [Source:HGNC Symbol;Acc:HGNC:18269]	2093	785	1238	1614	1140	1850	981	1528	887	1031	1230	1584	1064	1335	1865	2345	2311	1402	3701	1673	1188	1968	2134	2216	1430	1720	1573	2060	3157	1747	1421	1490	3141	2706	3211	1595	1260	2054	1863	1413	1495	1931	1978	2481	843	779	2133
ENSG00000011132	APBA3	amyloid beta precursor protein binding family A member 3 [Source:HGNC Symbol;Acc:HGNC:580]	282	565	479	459	281	296	746	376	461	466	508	375	525	988	912	429	427	679	246	669	398	198	489	403	290	278	387	438	496	453	893	285	491	314	409	440	424	476	384	806	348	464	356	356	667	655	363
ENSG00000011143	MKS1	Meckel syndrome type 1 [Source:HGNC Symbol;Acc:HGNC:7121]	214	264	194	217	179	171	200	439	195	232	290	174	174	420	673	384	293	152	183	279	245	244	206	161	475	186	239	198	305	236	428	292	545	238	373	217	164	179	207	440	443	351	215	201	84	107	235
ENSG00000011198	ABHD5	abhydrolase domain containing 5 [Source:HGNC Symbol;Acc:HGNC:21396]	312	374	466	162	165	377	348	338	304	272	327	307	256	385	425	305	370	494	426	588	253	402	373	484	292	606	296	761	405	345	463	587	282	365	338	285	512	371	377	667	266	641	363	449	287	337	361
ENSG00000011201	ANOS1	anosmin 1 [Source:HGNC Symbol;Acc:HGNC:6211]	860	609	117	96	173	1639	5040	963	633	683	591	929	377	1588	3219	679	971	387	2002	2929	1096	4446	1144	1587	1957	653	465	3299	952	690	921	666	695	900	427	1054	720	1557	1326	2461	1282	1349	1366	5296	861	673	1128
ENSG00000011243	AKAP8L	A-kinase anchoring protein 8 like [Source:HGNC Symbol;Acc:HGNC:29857]	761	939	1026	923	569	1155	1393	2368	728	1325	1689	757	702	2175	2264	1538	1082	817	1419	1012	741	1963	1248	1031	1172	596	797	825	2057	1057	1949	901	1881	1395	1154	1406	768	1341	975	1639	922	824	1489	1500	547	690	1550
ENSG00000011258	MBTD1	mbt domain containing 1 [Source:HGNC Symbol;Acc:HGNC:19866]	685	374	681	381	482	841	486	1391	653	523	883	716	329	1045	983	904	977	424	715	548	681	331	829	794	1081	368	561	472	1352	765	994	935	1257	609	1230	821	297	884	880	871	1427	887	1128	631	436	478	1170
ENSG00000011260	UTP18	UTP18 small subunit processome component [Source:HGNC Symbol;Acc:HGNC:24274]	525	653	578	474	419	743	647	828	767	605	660	581	557	1331	1269	540	834	464	423	921	853	487	593	635	912	716	607	796	538	706	1239	688	911	403	799	653	729	796	729	1147	1690	655	915	342	519	443	940
ENSG00000011275	RNF216	ring finger protein 216 [Source:HGNC Symbol;Acc:HGNC:21698]	1332	1151	2108	1680	1658	1663	2252	918	1586	1930	1866	1519	1828	2930	2312	1597	1203	1925	2858	2228	2836	1313	1485	1441	1544	1813	1837	1631	1485	1737	2571	2169	1771	3020	1566	1519	1745	1699	1476	2388	1576	1505	1589	1485	1482	1415	1352
ENSG00000011295	TTC19	tetratricopeptide repeat domain 19 [Source:HGNC Symbol;Acc:HGNC:26006]	1149	1569	763	571	531	1293	1574	1617	422	609	952	1000	488	2099	2226	1524	1676	999	1547	1706	805	647	2019	1399	649	802	454	797	2079	1281	2136	1378	1828	1080	1992	1241	996	1437	1326	2181	1074	2374	1686	977	667	708	1670
ENSG00000011304	PTBP1	polypyrimidine tract binding protein 1 [Source:HGNC Symbol;Acc:HGNC:9583]	4367	4479	7013	6252	3895	3869	4986	4511	3321	4633	3961	3171	4880	4847	4865	3886	4005	6874	4970	4905	4964	3400	4203	4187	4258	4468	4226	5546	5018	4074	5105	3372	4340	4611	3961	4017	4657	4416	3665	4852	7816	4232	4077	3722	4509	4457	4079
ENSG00000011332	DPF1	double PHD fingers 1 [Source:HGNC Symbol;Acc:HGNC:20225]	16	15	57	65	60	3	7	36	7	25	17	21	10	9	10	8	3	21	26	4	80	35	10	5	31	36	63	31	12	10	3	15	8	84	5	7	51	0	6	7	122	2	8	16	10	36	0
ENSG00000011347	SYT7	synaptotagmin 7 [Source:HGNC Symbol;Acc:HGNC:11514]	61	2639	78	131	197	200	503	21	91	374	205	238	29	2221	1207	780	253	126	2025	1903	1748	835	22	378	567	326	404	182	23	109	561	472	68	2139	108	186	207	146	352	2169	76	811	387	389	186	142	369
ENSG00000011376	LARS2	leucyl-tRNA synthetase 2 mitochondrial [Source:HGNC Symbol;Acc:HGNC:17095]	716	264	677	475	369	570	547	602	462	581	554	452	586	490	484	633	604	821	532	826	519	452	521	526	369	681	528	764	725	586	369	626	494	622	506	502	817	500	410	469	1028	1481	495	724	408	425	613
ENSG00000011405	PIK3C2A	phosphatidylinositol-4-phosphate 3-kinase catalytic subunit type 2 alpha [Source:HGNC Symbol;Acc:HGNC:8971]	2283	3995	1798	1408	2189	3079	2292	4612	2483	2672	3531	2978	2305	3511	3115	4155	4306	2442	4634	5140	2698	1809	3914	2979	3076	2933	2082	2428	2184	3531	3417	4598	4812	2464	4294	2532	2049	2716	3761	3199	2504	3818	3012	2167	1491	1663	3678
ENSG00000011422	PLAUR	plasminogen activator urokinase receptor [Source:HGNC Symbol;Acc:HGNC:9053]	31	88	1608	3267	1461	610	395	48	3856	836	901	1006	2940	328	71	41	291	3796	227	65	463	176	199	550	423	2419	1004	2475	284	260	44	59	66	361	27	730	3008	417	422	379	3130	36	266	37	3842	3856	99
ENSG00000011426	ANLN	anillin actin binding protein [Source:HGNC Symbol;Acc:HGNC:14082]	31	242	2177	740	2257	78	118	398	1099	1547	639	737	1164	67	208	22	93	2238	1106	85	3229	327	198	186	1538	3491	1549	3262	431	238	104	400	90	1676	15	99	3607	81	185	225	4534	60	53	116	186	230	65
ENSG00000011451	WIZ	widely interspaced zinc finger motifs [Source:HGNC Symbol;Acc:HGNC:30917]	1241	924	1246	1932	1239	851	1752	1169	741	1808	1780	1037	1194	1639	1888	1067	828	1673	1344	1413	1227	1841	1027	982	1122	1006	1232	1021	987	714	1538	745	863	1441	894	939	1229	1006	772	1695	1346	1108	848	1296	1139	849	659
ENSG00000011454	RABGAP1	RAB GTPase activating protein 1 [Source:HGNC Symbol;Acc:HGNC:17155]	1902	1041	1371	726	2047	2259	1378	2979	916	1093	1483	1946	854	2128	2814	3906	2297	919	1968	2212	1485	1765	2512	2801	2475	1074	1921	1416	1214	2752	1574	2694	2458	1860	3550	2130	1250	2573	2317	1950	1352	2364	2523	2803	611	655	2826
ENSG00000011465	DCN	decorin [Source:HGNC Symbol;Acc:HGNC:2705]	39	433	4410	5106	9399	2902	36	12	17678	2090	3875	20827	5139	88	1653	4439	39	1052	220	637	18314	587	6752	3109	3627	2929	11200	4187	876	8532	14	30	6	864	3	5543	377	1720	6766	14	1185	3	794	117	17951	17933	37
ENSG00000011478	QPCTL	glutaminyl-peptide cyclotransferase like [Source:HGNC Symbol;Acc:HGNC:25952]	305	345	255	260	203	151	567	465	321	569	697	163	316	608	491	214	185	351	259	620	128	347	334	179	157	299	182	338	259	242	497	229	258	246	353	241	439	211	182	467	166	246	167	256	278	301	147
ENSG00000011485	PPP5C	protein phosphatase 5 catalytic subunit [Source:HGNC Symbol;Acc:HGNC:9322]	853	741	1143	890	925	1295	1537	1251	520	1459	1168	732	847	1357	900	949	1467	986	996	1558	1117	2270	1142	1104	735	876	985	1093	1375	813	1206	819	1414	955	1067	1129	1505	1300	1002	1325	1518	1169	1539	1155	926	761	1296
ENSG00000011523	CEP68	centrosomal protein 68 [Source:HGNC Symbol;Acc:HGNC:29076]	670	448	996	760	1158	1073	760	1750	624	746	783	1382	675	822	731	1564	927	679	765	763	920	1074	1017	967	991	583	921	531	848	1251	586	934	1105	928	1586	876	517	1003	1304	650	1150	1062	1027	2227	760	602	1192
ENSG00000011566	MAP4K3	mitogen-activated protein kinase kinase kinase kinase 3 [Source:HGNC Symbol;Acc:HGNC:6865]	959	726	496	993	1221	1260	897	1804	1097	766	1053	1078	659	1087	1012	1717	1156	708	1303	976	999	524	1025	1389	1132	784	891	1076	852	1198	864	1630	1430	1352	1290	1032	827	1270	1066	1222	1847	1504	1293	1206	658	513	1274
ENSG00000011590	ZBTB32	zinc finger and BTB domain containing 32 [Source:HGNC Symbol;Acc:HGNC:16763]	54	37	121	31	6	51	11	64	13	59	53	56	10	123	123	75	75	36	38	30	55	50	86	44	132	30	55	30	84	121	131	45	84	91	122	60	78	56	64	66	37	54	56	113	28	18	71
ENSG00000011600	TYROBP	TYRO protein tyrosine kinase binding protein [Source:HGNC Symbol;Acc:HGNC:12449]	23	184	1095	1399	722	822	593	87	2948	2648	1821	1074	3871	293	233	56	264	1411	68	112	987	171	214	558	865	1444	1734	1296	161	845	93	241	40	84	25	847	1624	239	813	405	311	98	326	32	2611	2476	133
ENSG00000011638	TMEM159	transmembrane protein 159 [Source:HGNC Symbol;Acc:HGNC:30136]	594	1371	332	206	348	501	431	535	423	516	587	467	236	443	535	469	442	444	591	779	232	490	423	487	625	617	307	307	451	588	414	518	463	1054	819	538	618	627	554	419	107	895	730	809	371	283	877
ENSG00000011677	GABRA3	gamma-aminobutyric acid type A receptor alpha3 subunit [Source:HGNC Symbol;Acc:HGNC:4077]	0	0	5	234	2	0	14	1	1	0	2	0	6	0	0	3	1	0	3	6	0	0	2	2	4	358	2	0	37	0	0	0	0	376	0	2	0	0	0	3	90	0	0	6	10	0	0
ENSG00000012048	BRCA1	BRCA1 DNA repair associated [Source:HGNC Symbol;Acc:HGNC:1100]	404	308	677	261	464	228	1436	790	323	746	527	355	469	2192	2353	357	409	439	409	2218	834	169	465	350	2062	509	428	584	609	497	1309	387	513	531	212	296	432	309	362	1473	986	382	250	158	130	160	583
ENSG00000012061	ERCC1	ERCC excision repair 1 endonuclease non-catalytic subunit [Source:HGNC Symbol;Acc:HGNC:3433]	959	1481	1194	1290	1165	1101	1447	1100	1029	1289	1239	945	1143	1958	1199	1160	1131	1529	445	1752	1273	1787	1709	1006	600	1011	1153	1404	1027	1072	2180	476	889	631	1206	1094	1568	1124	1144	1601	1894	1620	1167	1466	917	938	966
ENSG00000012124	CD22	CD22 molecule [Source:HGNC Symbol;Acc:HGNC:1643]	8	37	4724	64	17	1523	68	819	77	564	285	43	63	340	110	189	58	25	498	53	67	43	123	643	75	12	19	17	3594	3737	64	108	432	61	4	283	22	1707	1395	153	24	6	2128	103	84	107	3124
ENSG00000012171	SEMA3B	semaphorin 3B [Source:HGNC Symbol;Acc:HGNC:10724]	31	81	125	411	104	535	1014	1404	90	1596	68	857	21	302	1988	708	184	253	546	112	1419	271	117	1510	245	366	803	952	256	529	18	852	48	1703	358	663	39	1092	550	653	210	313	260	541	269	301	127
ENSG00000012174	MBTPS2	membrane bound transcription factor peptidase site 2 [Source:HGNC Symbol;Acc:HGNC:15455]	518	997	522	1271	793	697	1126	871	902	832	806	702	1026	1035	1163	597	868	514	740	1094	1887	957	751	662	815	1077	728	706	789	503	737	886	897	419	712	636	812	816	722	984	808	923	776	752	658	655	972
ENSG00000012211	PRICKLE3	prickle planar cell polarity protein 3 [Source:HGNC Symbol;Acc:HGNC:6645]	328	294	194	245	188	148	354	144	227	333	287	266	298	382	479	211	218	226	623	284	510	280	254	208	187	316	198	189	262	177	423	388	177	735	156	197	330	233	205	430	210	211	200	199	315	301	249
ENSG00000012223	LTF	lactotransferrin [Source:HGNC Symbol;Acc:HGNC:6720]	39	2815	358	5	15	32	195	37	16	76	24	48	19	194	112	336	67	308	330	426	8	18	82	186	52	52	106	12	29	3982	312	536	22	17	66	69	9	27	696	626	7	48	24	3	13146	12416	19
ENSG00000012232	EXTL3	exostosin like glycosyltransferase 3 [Source:HGNC Symbol;Acc:HGNC:3518]	1104	521	1255	3168	1975	993	1152	2036	1469	952	949	1228	2461	957	1101	1158	1083	1180	1486	848	1206	640	1030	1142	449	2508	894	1134	1048	866	1152	1624	863	1185	874	849	1075	1027	1020	1323	1314	1158	844	921	1324	1592	952
ENSG00000012504	NR1H4	nuclear receptor subfamily 1 group H member 4 [Source:HGNC Symbol;Acc:HGNC:7967]	0	0	0	0	2	0	3	12	3	2	2	0	0	0	5	0	0	0	0	0	0	4	0	0	0	0	0	1	1	2	0	12	0	0	0	0	0	3	0	1	2	0	0	38	0	0	0
ENSG00000012660	ELOVL5	ELOVL fatty acid elongase 5 [Source:HGNC Symbol;Acc:HGNC:21308]	913	1188	2772	1683	1936	1250	1266	1800	1858	1623	1694	1394	2481	1308	1759	1195	1330	1727	1058	1246	2905	1483	1501	979	1586	1724	1665	2509	1920	2301	2210	780	1182	990	1281	1408	2520	844	1796	1464	4110	998	1777	427	1176	1203	1556
ENSG00000012779	ALOX5	arachidonate 5-lipoxygenase [Source:HGNC Symbol;Acc:HGNC:435]	23	44	1302	290	434	1543	399	23	451	1354	1259	1085	2276	96	212	67	283	1498	283	57	472	86	262	1824	332	1016	855	815	271	885	179	219	32	71	14	2834	1068	1083	1470	311	150	62	902	64	4055	4369	163
ENSG00000012817	KDM5D	lysine demethylase 5D [Source:HGNC Symbol;Acc:HGNC:11115]	1187	0	1513	0	0	1705	2	3711	0	744	1299	0	0	5	1	2488	0	847	0	1216	0	0	1798	0	0	273	0	415	1596	0	0	0	1541	199	2206	0	0	0	0	53	19	0	2453	2134	1260	1362	2681
ENSG00000012822	CALCOCO1	calcium binding and coiled-coil domain 1 [Source:HGNC Symbol;Acc:HGNC:29306]	1743	1906	1147	568	829	2579	1589	2535	2228	1433	1878	1544	975	2446	2322	2137	2550	1175	1334	1586	956	1326	1643	2014	1026	910	1094	808	2213	1613	2806	1372	3271	851	2327	2687	766	2451	2016	2087	935	1208	3081	1036	1047	1256	3789
ENSG00000012963	UBR7	ubiquitin protein ligase E3 component n-recognin 7 (putative) [Source:HGNC Symbol;Acc:HGNC:20344]	723	631	880	894	614	564	613	393	495	516	413	624	875	585	573	704	833	1021	895	1037	1072	650	843	655	722	1058	1947	1330	993	862	622	744	953	728	888	582	761	679	744	730	598	917	660	582	287	460	893
ENSG00000012983	MAP4K5	mitogen-activated protein kinase kinase kinase kinase 5 [Source:HGNC Symbol;Acc:HGNC:6867]	716	594	979	1460	1610	1202	756	756	1755	832	1145	1617	830	911	1413	1219	951	1355	2305	1085	1380	1263	1152	1157	2007	2233	2110	2285	1329	1090	742	1424	1095	1589	1158	1099	2193	1086	1309	899	1453	1158	990	1955	889	814	1098
ENSG00000013016	EHD3	EH domain containing 3 [Source:HGNC Symbol;Acc:HGNC:3244]	92	154	492	2028	973	331	249	385	330	252	320	906	1139	94	137	255	135	285	39	158	258	105	273	223	296	906	1886	574	164	466	116	139	160	158	228	264	1036	200	408	86	1263	193	188	90	556	390	133
ENSG00000013275	PSMC4	proteasome 26S subunit ATPase 4 [Source:HGNC Symbol;Acc:HGNC:9551]	1050	1518	1285	1981	873	1018	2079	1594	816	2126	1707	877	1631	1907	1582	1097	1082	1505	952	3232	1147	1772	1330	1012	1020	1107	1183	1678	1446	1047	2190	1080	1306	1002	1125	922	1643	921	1019	2201	1812	1151	949	1251	1102	938	980
ENSG00000013288	MAN2B2	mannosidase alpha class 2B member 2 [Source:HGNC Symbol;Acc:HGNC:29623]	2161	968	1595	1223	1225	2493	3602	1463	1444	2634	2472	1500	2582	1363	1230	2715	2161	2484	2432	2240	851	2124	2183	2232	1551	1501	1750	1435	3054	2060	2065	3498	2080	1192	1723	2396	1398	2021	2099	1403	725	1765	2129	4487	1537	1734	1680
ENSG00000013293	SLC7A14	solute carrier family 7 member 14 [Source:HGNC Symbol;Acc:HGNC:29326]	0	0	5	0	1	13	124	1	2	0	1	10	4	65	22	40	1	10	42	64	2	0	0	6	4	1	0	55	1	3	2	0	0	4	2	10	0	0	1	170	37	1	3	5	0	0	3
ENSG00000013297	CLDN11	claudin 11 [Source:HGNC Symbol;Acc:HGNC:8514]	8	191	393	16	18	507	338	111	11	24	25	108	96	231	55	67	45	124	69	162	21	47	116	102	58	271	10	175	44	80	6	13	43	109	10	184	20	92	196	160	6853	21	94	89	112	89	45
ENSG00000013306	SLC25A39	solute carrier family 25 member 39 [Source:HGNC Symbol;Acc:HGNC:24279]	2230	4039	1315	1611	820	1048	3678	1676	1117	2164	2129	1448	1671	3732	3312	1572	1747	1945	2440	3821	1573	1649	1518	1717	3475	1266	890	1365	2372	1259	4408	2353	2069	2597	1895	1505	1369	1665	1557	4237	1383	3620	1271	1735	1389	1557	1142
ENSG00000013364	MVP	major vault protein [Source:HGNC Symbol;Acc:HGNC:7531]	1149	1899	4155	2159	3480	3739	1184	1031	3387	6638	6542	4638	4068	1014	1770	1139	3502	6505	1501	1215	2412	1380	2322	4525	2428	5057	3842	3287	2709	2443	1392	1744	2102	5094	680	4828	6215	5122	3931	1621	3076	1742	4459	971	4583	4369	2800
ENSG00000013374	NUB1	negative regulator of ubiquitin like proteins 1 [Source:HGNC Symbol;Acc:HGNC:17623]	1271	1782	1634	907	1481	1909	1720	1555	1497	2079	1794	1639	1389	1692	2167	1506	1692	1462	1634	1619	1664	1455	1669	1450	1711	1203	1382	1360	1745	1883	2723	3307	1978	1578	2012	2081	1311	1588	2186	2397	446	1352	2201	1115	1222	991	2655
ENSG00000013375	PGM3	phosphoglucomutase 3 [Source:HGNC Symbol;Acc:HGNC:8907]	586	1386	729	1118	1364	1048	836	1767	1727	1003	1188	1371	844	1130	1437	1054	1346	1427	1448	981	1448	781	1190	1305	935	1889	1769	2064	1423	1199	2119	977	1385	698	1652	1283	1853	1269	1278	1054	1460	1465	1067	541	991	920	1228
ENSG00000013392	RWDD2A	RWD domain containing 2A [Source:HGNC Symbol;Acc:HGNC:21385]	99	235	82	89	103	142	154	229	129	119	139	140	94	215	226	197	232	145	148	193	168	83	133	194	93	155	165	106	173	168	409	144	213	99	331	168	157	153	177	233	130	278	121	65	84	124	127
ENSG00000013441	CLK1	CDC like kinase 1 [Source:HGNC Symbol;Acc:HGNC:2068]	647	462	1604	1255	1540	2687	446	2337	3868	1126	2129	2300	629	1463	1646	2632	2531	553	1116	740	1534	690	2155	2173	1392	1162	1114	1325	2254	3143	1807	1408	4186	997	2207	2366	1350	2581	2240	1110	1449	1521	2611	1497	1445	1256	3362
ENSG00000013503	POLR3B	RNA polymerase III subunit B [Source:HGNC Symbol;Acc:HGNC:30348]	214	580	367	358	195	348	483	679	141	503	439	355	162	497	562	345	325	268	648	520	414	564	358	264	374	469	253	396	517	326	632	493	487	507	317	221	223	249	301	744	379	574	329	453	325	337	297
ENSG00000013523	ANGEL1	angel homolog 1 [Source:HGNC Symbol;Acc:HGNC:19961]	602	470	699	640	384	984	530	771	607	1310	1676	768	764	1107	612	825	845	559	1626	841	805	1068	972	648	791	681	884	592	1885	757	636	944	1032	1879	717	883	623	690	679	718	433	811	910	896	1148	1026	819
ENSG00000013561	RNF14	ring finger protein 14 [Source:HGNC Symbol;Acc:HGNC:10058]	1096	3248	578	621	822	961	2465	1380	901	1998	1990	826	949	2627	2271	1175	1445	655	1376	2536	795	1586	1372	1167	784	722	752	694	1142	993	2317	1368	1328	1378	951	883	1060	1086	1181	2758	702	2244	1062	1460	713	602	1016
ENSG00000013563	DNASE1L1	deoxyribonuclease 1 like 1 [Source:HGNC Symbol;Acc:HGNC:2957]	670	704	518	887	596	702	731	571	1224	946	1038	871	1386	1068	1169	802	1047	893	798	1233	510	981	695	609	668	766	862	952	611	580	930	782	1002	1009	855	717	1287	650	845	761	394	807	693	767	649	867	675
ENSG00000013573	DDX11	DEAD/H-box helicase 11 [Source:HGNC Symbol;Acc:HGNC:2736]	191	462	479	628	369	313	232	599	635	626	466	566	392	790	645	357	270	468	2356	290	1272	288	529	364	543	428	237	702	843	474	643	531	826	1102	373	466	391	381	565	514	1146	161	324	205	399	425	431
ENSG00000013583	HEBP1	heme binding protein 1 [Source:HGNC Symbol;Acc:HGNC:17176]	2070	2412	561	536	489	860	2020	830	664	1408	1224	486	546	2166	1521	1414	1354	986	1173	2927	630	932	874	880	488	862	548	589	489	1034	1649	973	1305	780	2581	691	603	865	895	2029	869	1774	905	1091	500	549	946
ENSG00000013588	GPRC5A	G protein-coupled receptor class C group 5 member A [Source:HGNC Symbol;Acc:HGNC:9836]	7243	11252	544	1056	64	8278	13880	115	68	4347	2776	437	55	7516	13013	6426	8586	2216	9988	9574	189	10575	4589	10539	2135	1000	1557	673	5616	4981	7995	23888	4367	19582	6607	6583	46	12186	6085	17723	1057	3707	9482	2533	1676	1398	8131
ENSG00000013619	MAMLD1	mastermind like domain containing 1 [Source:HGNC Symbol;Acc:HGNC:2568]	54	30	354	191	213	318	72	44	171	61	86	182	141	33	30	65	68	415	92	40	57	85	154	705	38	384	131	347	388	72	26	40	31	102	35	781	336	680	366	20	105	24	396	705	223	213	263
ENSG00000013725	CD6	CD6 molecule [Source:HGNC Symbol;Acc:HGNC:1691]	31	22	1733	17	116	175	49	16	89	276	322	166	93	46	55	42	63	293	60	24	117	14	213	196	118	123	299	316	64	1127	42	39	24	59	24	430	392	703	497	15	53	43	64	6	315	390	29
ENSG00000013810	TACC3	transforming acidic coiled-coil containing protein 3 [Source:HGNC Symbol;Acc:HGNC:11524]	69	81	1811	1028	612	224	607	595	707	1169	886	628	953	87	174	120	122	1448	1140	112	710	238	261	201	1666	986	1227	930	626	898	320	281	80	980	66	301	1620	266	464	277	1507	97	96	234	658	832	117
ENSG00000014123	UFL1	UFM1 specific ligase 1 [Source:HGNC Symbol;Acc:HGNC:23039]	792	1225	694	846	1018	1311	784	1776	1234	839	1053	926	940	1023	1406	1284	1475	753	854	996	1354	947	1253	1242	1037	984	1293	966	1464	1534	1835	1464	1745	910	1775	1151	1196	1199	1437	999	944	1774	1290	779	519	496	1570
ENSG00000014138	POLA2	DNA polymerase alpha 2 accessory subunit [Source:HGNC Symbol;Acc:HGNC:30073]	206	294	630	235	240	221	227	217	200	390	340	535	431	264	277	283	423	478	371	306	604	140	271	259	661	446	489	552	245	388	338	311	486	336	428	368	453	370	279	270	524	245	299	106	399	337	487
ENSG00000014164	ZC3H3	zinc finger CCCH-type containing 3 [Source:HGNC Symbol;Acc:HGNC:28972]	776	345	595	594	636	535	685	1087	455	543	572	593	751	719	603	724	554	738	691	510	751	692	617	485	836	509	596	522	833	500	585	533	727	456	594	614	350	572	487	779	1077	592	566	844	408	390	503
ENSG00000014216	CAPN1	calpain 1 [Source:HGNC Symbol;Acc:HGNC:1476]	5501	3995	3414	1840	2615	4374	2820	1675	1936	3930	2989	7444	3704	2939	3383	3927	3953	3668	5829	3949	1662	1757	4034	6312	5202	3248	2111	2388	2767	3421	2512	6170	3464	7436	2990	4645	3001	6088	4309	4138	1395	4344	4609	1083	2944	2370	3771
ENSG00000014257	ACPP	acid phosphatase prostate [Source:HGNC Symbol;Acc:HGNC:125]	198	15	35	25	16	244	57	1441	38	122	108	71	170	74	13	67	379	57	20	134	241	19	121	109	533	27	86	31	86	57	95	41	337	176	133	93	32	91	80	81	6	66	327	2	186	160	229
ENSG00000014641	MDH1	malate dehydrogenase 1 [Source:HGNC Symbol;Acc:HGNC:6970]	1400	2178	1225	1422	1602	1294	1659	2493	1855	2320	2731	1289	1659	1322	1588	1202	2156	1450	1091	1434	2074	1742	1626	1249	1642	1487	1558	2039	1243	1495	1467	1087	1696	1410	1505	1178	1861	1405	1519	1904	3292	4686	1407	2473	926	832	1620
ENSG00000014824	SLC30A9	solute carrier family 30 member 9 [Source:HGNC Symbol;Acc:HGNC:1329]	1568	2075	759	1156	1324	1539	2137	1741	1569	1159	1161	1168	684	1538	1513	1758	2114	774	1740	2453	1125	1424	1852	1665	1467	1307	1483	846	1809	1503	1621	1453	2243	1359	1954	1157	1047	1575	1659	1757	1261	3008	1575	2463	880	743	1784
ENSG00000014914	MTMR11	myotubularin related protein 11 [Source:HGNC Symbol;Acc:HGNC:24307]	23	52	57	132	347	253	64	51	286	135	108	340	93	27	119	65	241	235	277	60	607	75	112	202	146	280	370	238	306	71	24	45	80	74	68	439	206	303	297	128	643	27	216	63	278	283	183
ENSG00000014919	COX15	COX15 cytochrome c oxidase assembly homolog [Source:HGNC Symbol;Acc:HGNC:2263]	1377	1987	850	571	516	720	1087	475	599	1304	1075	888	566	1619	1402	1014	1235	698	779	1216	797	1725	795	735	1059	831	970	916	879	965	1735	1048	1019	930	1288	743	793	780	837	1152	1944	1626	777	1364	584	337	938
ENSG00000015133	CCDC88C	coiled-coil domain containing 88C [Source:HGNC Symbol;Acc:HGNC:19967]	69	110	2918	729	191	1192	204	79	94	545	825	926	166	155	66	307	119	433	2127	123	330	232	443	491	538	261	378	378	1289	1853	126	117	110	4279	78	1178	739	940	989	92	627	250	719	190	769	726	459
ENSG00000015153	YAF2	YY1 associated factor 2 [Source:HGNC Symbol;Acc:HGNC:17363]	632	594	427	279	470	798	547	967	304	1050	1144	485	184	688	993	692	645	352	1553	698	463	985	1191	747	377	376	414	367	1260	450	660	539	749	376	577	623	312	884	703	613	569	819	1267	1108	399	354	1018
ENSG00000015171	ZMYND11	zinc finger MYND-type containing 11 [Source:HGNC Symbol;Acc:HGNC:16966]	2899	2163	1181	1155	1696	2528	2953	3174	769	1060	1145	1797	959	5140	2854	3927	4243	2186	2168	3500	1723	1897	3453	2682	2094	1411	1697	1724	2575	2680	4626	2722	3344	2176	5008	1852	1456	2734	2623	2886	1189	3453	2903	5076	824	955	3188
ENSG00000015285	WAS	Wiskott-Aldrich syndrome [Source:HGNC Symbol;Acc:HGNC:12731]	8	103	1078	421	162	170	123	42	434	643	553	359	1223	47	58	37	54	405	33	39	178	55	118	137	156	297	329	311	45	619	29	53	15	43	14	266	520	161	313	52	68	39	59	26	667	708	35
ENSG00000015413	DPEP1	dipeptidase 1 (renal) [Source:HGNC Symbol;Acc:HGNC:3002]	0	15	22	6	23	21	29	11	3	6	11	43	16	2	0	0	3	12	11	4	7	13	13	7	8	10	8	33	4	43	0	3	2	4	0	41	12	6	23	0	6	2	12	8	47	89	0
ENSG00000015475	BID	BH3 interacting domain death agonist [Source:HGNC Symbol;Acc:HGNC:1050]	137	96	419	488	285	718	283	212	448	391	316	488	505	148	165	104	160	377	110	145	521	172	200	441	496	876	268	525	107	301	251	242	82	222	95	477	292	386	433	200	443	293	495	177	778	814	529
ENSG00000015479	MATR3	matrin 3 [Source:HGNC Symbol;Acc:HGNC:6912]	4801	4413	4789	4265	5552	7006	4783	9825	5881	5218	5239	5280	4287	6768	8812	7373	7335	4253	5924	5510	1102	7164	6996	6242	7316	4909	4969	5139	8139	7326	7249	6331	8269	8145	7865	5633	4438	6812	7086	6816	7503	7285	7152	8286	3778	3555	8251
ENSG00000015520	NPC1L1	NPC1 like intracellular cholesterol transporter 1 [Source:HGNC Symbol;Acc:HGNC:7898]	0	0	0	0	4	0	0	2	16	19	7	7	0	0	3	5	0	18	25	0	2	4	2	4	1	3	3	4	3	2	0	2	0	23	0	7	3	0	1	0	8	1	0	0	0	0	0
ENSG00000015532	XYLT2	xylosyltransferase 2 [Source:HGNC Symbol;Acc:HGNC:15517]	875	690	789	1385	874	772	1721	1743	1027	534	562	817	1186	2208	2167	820	883	629	662	1194	964	938	621	818	1438	736	896	774	969	773	1307	975	917	1062	1084	757	440	938	767	1938	1391	961	711	550	787	885	785
ENSG00000015568	RGPD5	RANBP2-like and GRIP domain containing 5 [Source:HGNC Symbol;Acc:HGNC:32418]	0	8	0	2	2	2	3	2	0	6	1	1	0	4	1	4	2	2	3	0	2	0	4	4	1	0	1	1	3	4	2	6	5	2	5	4	2	2	1	1	4	2	5	5	0	0	5
ENSG00000015592	STMN4	stathmin 4 [Source:HGNC Symbol;Acc:HGNC:16078]	0	0	0	10	1	0	0	1	2	0	0	1	0	0	0	0	0	0	2	0	0	0	2	0	0	0	0	2	0	0	0	0	0	2	0	0	2	0	0	1	2	0	0	0	19	18	0
ENSG00000015676	NUDCD3	NudC domain containing 3 [Source:HGNC Symbol;Acc:HGNC:22208]	1484	2134	2048	1706	1873	1661	2786	1694	1227	2185	2031	1800	1724	2718	2994	1760	1661	1734	2338	2977	3095	1780	1638	1843	1202	1809	2062	1379	1787	1793	2645	2135	1950	2929	1992	1917	1833	1968	1727	3172	1672	1738	1905	1643	1491	1433	1760
ENSG00000016082	ISL1	ISL LIM homeobox 1 [Source:HGNC Symbol;Acc:HGNC:6132]	0	110	5	12	0	1	0	31	1	18	13	22	1	0	116	44	3	11	10	0	12	8	1	2	0	2	4	14	3	5	16	2290	6	166	23	0	1	2	16	14	39	356	2	5	0	0	3
ENSG00000016391	CHDH	choline dehydrogenase [Source:HGNC Symbol;Acc:HGNC:24288]	343	374	69	15	9	320	106	277	6	115	122	71	14	517	881	318	313	110	288	351	426	116	109	311	134	16	167	49	317	403	413	43	247	329	649	316	3	389	348	434	14	767	264	477	158	177	301
ENSG00000016402	IL20RA	interleukin 20 receptor subunit alpha [Source:HGNC Symbol;Acc:HGNC:6003]	115	66	0	10	0	3	37	0	91	24	6	113	57	206	40	130	14	11	3	156	201	2	8	18	24	79	12	94	0	60	95	142	27	2	52	38	0	18	28	124	5	13	12	0	19	36	11
ENSG00000016490	CLCA1	chloride channel accessory 1 [Source:HGNC Symbol;Acc:HGNC:2015]	0	0	0	4	0	0	0	0	0	0	1	0	0	0	5	3	3	0	7	0	1	0	0	2	1	1	0	0	2	0	8	2	0	6	0	2	0	0	0	0	0	0	0	2	0	0	0
ENSG00000016602	CLCA4	chloride channel accessory 4 [Source:HGNC Symbol;Acc:HGNC:2018]	0	0	0	0	0	0	0	3	0	2	2	3	0	0	3	8	1	1	3	0	0	0	2	2	1	1	0	1	3	0	4	0	1	5	1	3	1	2	0	1	0	0	0	5	0	0	0
ENSG00000016864	GLT8D1	glycosyltransferase 8 domain containing 1 [Source:HGNC Symbol;Acc:HGNC:24870]	982	448	423	644	898	975	846	2147	909	697	654	725	744	1045	1169	1209	1330	1136	1161	1301	1011	830	1051	964	561	960	1098	1013	1585	909	1111	760	1263	1034	1669	911	1106	856	1135	1000	780	1068	973	1684	649	726	1034
ENSG00000017260	ATP2C1	ATPase secretory pathway Ca2+ transporting 1 [Source:HGNC Symbol;Acc:HGNC:13211]	1469	1371	2052	2045	2521	2541	1757	3010	3417	3723	2754	2892	2547	1873	1917	2186	3111	2794	4739	2842	4125	3055	1989	2353	3688	3756	2583	2498	2278	2363	1974	2210	2869	3237	2559	2391	2982	1879	2290	2162	4491	3122	2282	1678	1732	1964	2121
ENSG00000017427	IGF1	insulin like growth factor 1 [Source:HGNC Symbol;Acc:HGNC:5464]	8	198	781	645	115	216	670	258	61	1567	1386	6892	1216	82	514	436	116	283	455	99	339	350	1660	459	767	469	350	412	187	968	36	131	26	355	35	616	104	162	943	80	209	64	80	620	3685	3255	77
ENSG00000017483	SLC38A5	solute carrier family 38 member 5 [Source:HGNC Symbol;Acc:HGNC:18070]	16	352	177	133	72	2551	220	70	1268	67	63	753	58	109	24	326	448	1139	1111	318	36	3569	1132	1056	2756	1685	82	490	1488	307	814	2081	608	863	290	455	70	1121	314	41	21	1555	1053	128	843	779	1720
ENSG00000017797	RALBP1	ralA binding protein 1 [Source:HGNC Symbol;Acc:HGNC:9841]	1507	2874	1457	1430	1128	1265	1814	2030	1094	1271	1063	1664	872	1714	1345	1150	1175	1913	2038	1308	1241	2603	1165	1443	2100	1512	1189	2016	1201	1317	2110	1304	1012	2727	1470	1234	1424	1388	1498	2534	2128	2207	1336	915	760	708	1344
ENSG00000018189	RUFY3	RUN and FYVE domain containing 3 [Source:HGNC Symbol;Acc:HGNC:30285]	1682	741	806	877	998	2336	2607	6163	1914	2138	3118	1618	643	2100	7219	3642	3060	729	1156	2038	1082	633	2814	2418	1804	980	1445	958	4222	2198	1404	1178	4715	907	3814	2613	930	2582	2301	2341	1438	1898	3759	2148	732	655	4289
ENSG00000018236	CNTN1	contactin 1 [Source:HGNC Symbol;Acc:HGNC:2171]	0	0	121	154	32	72	1612	115	38	9	10	210	38	0	1497	143	6	2	2	3	17	0	35	45	127	2	115	374	55	154	4	0	2	2076	0	27	1	85	250	127	1655	121	3	80	56	89	0
ENSG00000018280	SLC11A1	solute carrier family 11 member 1 [Source:HGNC Symbol;Acc:HGNC:10907]	23	81	182	2349	635	480	254	41	1748	1872	3029	900	2687	188	142	129	275	778	125	119	439	232	122	537	429	1116	1497	269	115	174	114	173	79	121	74	617	1672	277	313	285	172	93	248	134	6786	6845	111
ENSG00000018408	WWTR1	WW domain containing transcription regulator 1 [Source:HGNC Symbol;Acc:HGNC:24042]	2093	1818	1449	2059	6043	1696	2035	1565	2663	1590	1142	3086	4813	1014	731	2640	1540	2390	530	1926	3910	1710	2608	1848	2664	2980	5151	2207	1323	1281	785	1003	1319	910	1584	1330	5706	1776	1727	488	1813	2189	1597	1682	2185	1946	1881
ENSG00000018510	AGPS	alkylglycerone phosphate synthase [Source:HGNC Symbol;Acc:HGNC:327]	700	558	1220	1061	1894	1120	585	1454	1091	1279	1297	1688	1513	585	555	911	982	1063	892	642	1744	531	1345	1174	1240	1862	1492	1827	1064	1076	740	763	964	840	875	944	1850	943	1220	779	2886	1353	931	976	917	849	1034
ENSG00000018607	ZNF806	zinc finger protein 806 [Source:HGNC Symbol;Acc:HGNC:33228]	0	8	0	0	0	0	0	1	0	1	1	2	0	0	2	2	1	1	0	0	0	2	0	0	1	0	0	1	0	0	0	0	0	0	0	0	0	0	2	0	0	1	0	0	0	0	0
ENSG00000018610	CXorf56	chromosome X open reading frame 56 [Source:HGNC Symbol;Acc:HGNC:26239]	449	638	354	211	301	432	549	552	358	669	610	347	483	850	644	407	557	501	570	638	576	472	498	401	358	498	374	449	446	400	778	494	669	647	517	271	412	429	405	715	560	421	435	442	417	354	455
ENSG00000018625	ATP1A2	ATPase Na+/K+ transporting subunit alpha 2 [Source:HGNC Symbol;Acc:HGNC:800]	84	30	169	3	7	52	69	7	5	65	76	1737	4	15	32	303	26	21	27	42	1987	32	111	43	32	27	5	68	41	49	19	28	33	16	54	43	1	39	105	41	2	7	47	22	19	18	35
ENSG00000018699	TTC27	tetratricopeptide repeat domain 27 [Source:HGNC Symbol;Acc:HGNC:25986]	290	308	440	394	520	406	241	616	420	338	320	470	347	318	400	422	469	425	280	372	495	190	490	413	503	512	355	513	431	449	309	312	565	273	470	406	540	442	382	350	1044	724	414	335	278	248	423
ENSG00000018869	ZNF582	zinc finger protein 582 [Source:HGNC Symbol;Acc:HGNC:26421]	77	44	78	46	11	146	159	290	34	18	45	75	51	244	128	221	186	34	106	188	88	102	199	135	54	61	53	28	167	146	451	86	251	89	231	109	41	129	157	222	57	117	184	173	56	107	181
ENSG00000019102	VSIG2	V-set and immunoglobulin domain containing 2 [Source:HGNC Symbol;Acc:HGNC:17149]	23	1298	5	25	18	597	46	746	2	9	27	33	4	261	152	501	577	120	33	662	41	47	682	260	36	17	51	16	50	389	361	1135	959	15	865	382	8	247	288	26	9	111	499	70	75	107	423
ENSG00000019144	PHLDB1	pleckstrin homology like domain family B member 1 [Source:HGNC Symbol;Acc:HGNC:23697]	1241	1100	2173	3835	5780	2809	1656	3379	1502	1690	2396	4985	2808	1785	1722	3382	1876	3524	1469	1720	3882	2489	3132	2349	5480	3088	4175	2851	1406	1643	987	1467	2075	2246	2025	3665	5038	2385	2738	1311	2830	927	3197	1920	3444	2954	2551
ENSG00000019169	MARCO	macrophage receptor with collagenous structure [Source:HGNC Symbol;Acc:HGNC:6895]	0	0	1229	29	35	564	63	6	61	162	94	92	7	24	8	11	56	1236	5	2	46	2	3	239	18	496	77	470	6	46	4	2	1	10	1	451	433	21	193	352	7	0	161	9	1028	1185	25
ENSG00000019186	CYP24A1	cytochrome P450 family 24 subfamily A member 1 [Source:HGNC Symbol;Acc:HGNC:2602]	0	0	9	2	4	392	276	0	3	10	7	142	0	3	9	65	9	16	5	65	1325	241	17	187	647	129	27	3610	6	63	3	55	3	68	826	158	3	76	94	59	79	0	19	2596	176	107	3
ENSG00000019485	PRDM11	PR/SET domain 11 [Source:HGNC Symbol;Acc:HGNC:13996]	442	477	363	374	239	890	476	2616	160	229	285	427	321	487	304	1999	585	478	495	731	620	404	1037	763	480	323	305	433	363	868	435	559	1107	600	1431	716	156	700	882	276	313	502	832	3808	278	248	1036
ENSG00000019505	SYT13	synaptotagmin 13 [Source:HGNC Symbol;Acc:HGNC:14962]	0	9434	5	82	1	39	2812	771	1	536	76	0	9	743	44	237	56	69	4	1363	132	105	8	56	105	0	5	20	1	85	10	10	37	4	40	167	8	35	153	819	35	2342	126	5170	139	248	531
ENSG00000019549	SNAI2	snail family transcriptional repressor 2 [Source:HGNC Symbol;Acc:HGNC:11094]	31	37	380	3673	3851	240	218	215	799	197	188	944	1341	64	647	260	42	467	19	83	834	192	165	223	376	1152	1127	1560	72	179	82	76	49	139	54	193	1066	91	460	18	2362	23	150	64	380	301	53
ENSG00000019582	CD74	CD74 molecule [Source:HGNC Symbol;Acc:HGNC:1697]	6870	14836	64001	8315	12870	16677	17312	3059	10493	57208	58206	24513	62610	12789	10967	4642	9938	41333	7832	8451	17819	12822	9838	13208	38838	21076	32670	28114	4955	37926	9728	10237	2434	36554	2076	30381	31340	12360	30754	11701	5625	9551	12056	1158	53935	56628	6459
ENSG00000019991	HGF	hepatocyte growth factor [Source:HGNC Symbol;Acc:HGNC:4893]	31	30	302	285	121	241	46	336	656	303	341	579	213	67	76	257	39	367	1575	45	4801	177	177	153	229	164	486	226	49	321	65	110	17	338	23	396	151	39	260	54	41	47	80	478	213	124	25
ENSG00000019995	ZRANB1	zinc finger RANBP2-type containing 1 [Source:HGNC Symbol;Acc:HGNC:18224]	959	1606	1065	646	1146	1096	1747	1086	821	889	1213	1352	566	2209	1477	1473	1216	1100	1077	1282	1240	1807	1380	1232	1069	1238	1179	1406	1037	1292	2144	869	1161	998	1659	1104	1178	1139	1273	1554	2245	1544	1245	1804	741	708	1242
ENSG00000020129	NCDN	neurochondrin [Source:HGNC Symbol;Acc:HGNC:17597]	1096	470	1130	1265	517	900	883	1959	512	796	906	676	1427	609	445	836	872	1010	1452	968	655	1705	888	822	1185	956	661	608	868	666	723	456	758	5708	986	1082	1115	773	809	779	1187	1068	940	1453	945	955	1142
ENSG00000020181	ADGRA2	adhesion G protein-coupled receptor A2 [Source:HGNC Symbol;Acc:HGNC:17849]	792	1437	2552	5390	13972	1439	2104	1093	1785	1624	1274	3480	2149	663	672	1508	785	2761	371	1059	6086	1009	1837	1649	1090	3775	3189	2443	1093	1199	537	973	574	835	576	1515	691	1260	1663	324	729	333	1022	698	2333	2388	577
ENSG00000020219	CCT8L1P	chaperonin containing TCP1 subunit 8 like 1 pseudogene [Source:HGNC Symbol;Acc:HGNC:32153]	8	0	0	1	0	2	0	8	1	6	6	0	2	2	9	8	3	2	8	0	1	9	7	2	0	0	3	3	12	4	8	7	11	13	10	0	0	5	1	1	0	3	6	4	0	0	0
ENSG00000020256	ZFP64	ZFP64 zinc finger protein [Source:HGNC Symbol;Acc:HGNC:15940]	503	367	397	889	347	366	552	463	356	525	537	413	557	553	485	402	365	534	299	485	718	396	349	323	571	1053	500	869	508	316	304	528	440	656	509	361	676	282	310	568	855	633	319	394	306	283	345
ENSG00000020426	MNAT1	MNAT1 CDK activating kinase assembly factor [Source:HGNC Symbol;Acc:HGNC:7181]	229	242	259	252	375	220	154	222	222	226	319	426	112	201	214	268	267	351	1008	297	556	348	309	249	583	652	355	614	515	301	201	356	364	776	385	206	500	277	253	218	639	424	238	450	287	195	263
ENSG00000020577	SAMD4A	sterile alpha motif domain containing 4A [Source:HGNC Symbol;Acc:HGNC:23023]	1811	653	1651	2151	1456	2887	708	229	1752	756	1119	1961	977	906	1410	757	3968	2090	1693	1500	1023	1442	1943	2513	676	2001	1608	1986	7539	1110	645	364	6966	1113	672	2884	979	2407	1733	725	1349	1022	3960	2384	824	796	2964
ENSG00000020633	RUNX3	runt related transcription factor 3 [Source:HGNC Symbol;Acc:HGNC:10473]	31	37	1927	1578	621	190	183	15	1085	499	498	318	1838	59	93	58	58	428	36	48	242	1098	125	155	403	1096	674	1451	81	1198	31	51	17	2869	17	363	1513	401	577	57	395	43	62	69	528	460	29
ENSG00000020922	MRE11	MRE11 homolog double strand break repair nuclease [Source:HGNC Symbol;Acc:HGNC:7230]	373	660	746	350	710	673	424	734	1017	655	784	798	444	948	660	687	820	513	741	570	969	324	735	695	814	688	644	929	447	913	609	693	759	626	919	633	1015	718	771	653	928	955	715	346	445	337	1006
ENSG00000021300	PLEKHB1	pleckstrin homology domain containing B1 [Source:HGNC Symbol;Acc:HGNC:19079]	1895	3277	121	21	17	333	181	66	24	114	52	57	16	1301	1469	620	1960	311	765	820	22	381	563	488	529	22	112	26	355	430	1415	156	1354	898	860	295	25	628	466	644	45	1009	276	97	204	248	233
ENSG00000021355	SERPINB1	serpin family B member 1 [Source:HGNC Symbol;Acc:HGNC:3311]	1233	1078	1169	517	698	1088	640	789	956	1800	1704	1357	1261	648	1073	881	1491	1118	676	794	816	496	1039	1281	967	1214	840	863	1117	1379	673	552	1138	763	1370	1199	1710	1042	1415	122	528	1266	1049	373	1778	1716	1152
ENSG00000021461	CYP3A43	cytochrome P450 family 3 subfamily A member 43 [Source:HGNC Symbol;Acc:HGNC:17450]	0	0	0	0	2	0	2	5	3	2	7	2	2	5	64	2	3	4	4	2	6	0	0	2	0	0	0	2	1	4	38	0	5	26	2	4	2	0	0	16	0	4	0	3	0	0	0
ENSG00000021488	SLC7A9	solute carrier family 7 member 9 [Source:HGNC Symbol;Acc:HGNC:11067]	0	0	0	4	2	9	6	11	3	11	28	17	1	40	17	13	6	4	27	3	33	9	10	10	42	6	6	4	9	6	56	15	26	18	33	18	5	8	14	34	5	9	16	12	10	0	13
ENSG00000021574	SPAST	spastin [Source:HGNC Symbol;Acc:HGNC:11233]	442	499	630	568	682	801	521	1690	655	509	596	643	661	559	597	606	688	679	925	620	731	463	1087	694	757	482	723	722	795	724	649	598	1207	588	725	649	619	687	767	702	1466	717	761	888	519	443	659
ENSG00000021645	NRXN3	neurexin 3 [Source:HGNC Symbol;Acc:HGNC:8010]	31	147	117	58	73	63	577	421	99	77	177	59	584	1329	1140	103	41	79	206	539	26	577	67	92	38	39	521	832	110	74	115	133	21	29746	11	113	98	105	108	1481	270	45	88	294	121	89	47
ENSG00000021762	OSBPL5	oxysterol binding protein like 5 [Source:HGNC Symbol;Acc:HGNC:16392]	769	272	716	1006	2176	1024	470	612	1676	367	350	1131	3678	298	341	863	520	1141	255	583	642	269	573	729	569	555	1452	634	198	416	232	320	556	500	516	720	727	692	639	273	401	368	800	278	686	619	871
ENSG00000021776	AQR	aquarius intron-binding spliceosomal factor [Source:HGNC Symbol;Acc:HGNC:29513]	1727	1613	1487	1086	1126	1569	1079	1955	1041	1442	1536	1489	1454	1351	1136	1772	2404	1480	3752	1348	1582	1547	2495	1557	1716	1555	1514	1989	2512	1991	1851	2591	3320	1673	1958	1458	1444	1494	1663	1294	2044	2115	1814	2101	926	637	2099
ENSG00000021826	CPS1	carbamoyl-phosphate synthase 1 [Source:HGNC Symbol;Acc:HGNC:2323]	0	74	207	886	416	50	27	1413	249	30	26	186	103	28	14	237	286	395	2	36	52	5	124	40	29	587	268	237	248	33	116	26	626	27	499	11	598	26	54	23	117	15	30	218	56	36	23
ENSG00000021852	C8B	complement C8 beta chain [Source:HGNC Symbol;Acc:HGNC:1353]	0	0	0	0	0	1	0	0	0	4	6	0	2	0	0	0	8	0	3	0	0	0	20	4	0	0	0	0	40	2	0	0	0	0	0	2	0	0	5	0	0	0	6	0	0	0	5
ENSG00000022267	FHL1	four and a half LIM domains 1 [Source:HGNC Symbol;Acc:HGNC:3702]	4116	2595	1289	585	1985	839	5078	10150	923	540	583	5075	1429	4662	5736	7209	2210	2527	4906	9442	1931	19714	4354	1485	949	2956	2466	3463	2101	5678	8413	15599	1637	361	6995	719	3487	694	3811	5449	1956	2625	233	27136	898	673	243
ENSG00000022277	RTFDC1	replication termination factor 2 domain containing 1 [Source:HGNC Symbol;Acc:HGNC:15890]	1172	2053	1324	1206	1089	1068	1602	1446	1453	2118	1481	1398	1405	2028	2188	1161	1501	1209	707	2007	1824	1364	1322	1081	1148	2082	1475	2034	1228	1363	1308	1659	1499	1557	1311	1016	1643	1092	1309	2053	1489	1333	1127	964	704	902	1326
ENSG00000022355	GABRA1	gamma-aminobutyric acid type A receptor alpha1 subunit [Source:HGNC Symbol;Acc:HGNC:4075]	0	8	0	0	17	0	0	1	0	0	0	0	1	2	0	0	0	0	0	0	0	4	0	3	0	0	0	1	4	0	2	0	0	3	2	5	3	4	3	0	0	0	0	0	0	0	0
ENSG00000022556	NLRP2	NLR family pyrin domain containing 2 [Source:HGNC Symbol;Acc:HGNC:22948]	343	250	69	36	5	9	23	0	54	80	100	41	22	311	24	73	298	195	7	2	298	254	7	51	758	371	16	64	794	259	4	544	693	4	0	459	86	19	451	8	4	1069	7	3	343	319	5
ENSG00000022567	SLC45A4	solute carrier family 45 member 4 [Source:HGNC Symbol;Acc:HGNC:29196]	1294	426	600	594	472	1043	654	444	537	689	664	656	994	422	364	1489	871	838	597	504	782	2414	759	621	384	405	547	552	1053	732	525	894	799	982	1106	796	476	617	1183	550	609	924	857	15756	686	655	936
ENSG00000022840	RNF10	ring finger protein 10 [Source:HGNC Symbol;Acc:HGNC:10055]	3021	5139	3255	2085	2049	2634	4664	4310	2178	5246	4411	2778	2569	3432	3459	2668	2886	3493	8167	4741	2569	4142	3170	2827	2628	3023	2065	2602	4129	2488	3928	3729	3111	5643	2707	2578	2134	2761	2492	4659	2166	3969	2670	2910	2269	2070	2439
ENSG00000022976	ZNF839	zinc finger protein 839 [Source:HGNC Symbol;Acc:HGNC:20345]	404	213	311	318	180	439	206	349	164	232	282	317	245	389	370	474	595	360	757	414	262	404	398	359	570	391	474	332	938	409	516	469	820	829	686	424	243	405	364	326	171	356	452	494	176	71	533
ENSG00000023041	ZDHHC6	zinc finger DHHC-type containing 6 [Source:HGNC Symbol;Acc:HGNC:19160]	503	704	613	372	662	792	677	452	637	694	653	837	537	1267	970	765	779	565	554	578	731	549	826	591	876	997	902	826	696	884	1221	546	582	526	690	723	1041	612	759	896	2218	1000	725	606	621	619	775
ENSG00000023171	GRAMD1B	GRAM domain containing 1B [Source:HGNC Symbol;Acc:HGNC:29214]	107	147	871	667	232	291	6065	1002	376	651	838	323	739	1282	3302	840	1312	367	1016	719	270	3347	418	316	1431	234	683	626	441	378	1540	793	971	125	561	389	794	136	622	2944	659	55	260	1906	621	496	339
ENSG00000023191	RNH1	ribonuclease/angiogenin inhibitor 1 [Source:HGNC Symbol;Acc:HGNC:10074]	3028	3724	3319	2809	2477	4021	2197	1755	3046	3399	3318	3047	5478	2263	1282	2794	2902	8634	1613	4144	2598	1416	2326	2541	2224	3845	3582	3405	1127	2427	2618	2177	2862	1707	2884	2676	3590	2718	2734	2274	2554	2532	2621	1056	4185	4103	2113
ENSG00000023228	NDUFS1	NADH:ubiquinone oxidoreductase core subunit S1 [Source:HGNC Symbol;Acc:HGNC:7707]	3637	4655	1944	2090	2849	2753	4153	4175	2292	3096	2709	2200	2361	4254	3672	3955	4074	1780	1782	4028	3213	2304	3574	2853	2108	1967	1275	2112	2523	3047	3814	2420	4194	2809	3582	2553	2377	3361	2914	4967	3079	10705	3672	6789	1602	1380	3716
ENSG00000023287	RB1CC1	RB1 inducible coiled-coil 1 [Source:HGNC Symbol;Acc:HGNC:15574]	1073	1100	1294	1236	2587	1865	1531	2803	2683	1680	1960	2201	1270	1921	1817	1887	2283	1306	1393	1681	2188	1338	2419	1875	1312	2666	1825	2338	2395	2077	1853	2284	1764	1520	1970	1733	3086	1861	2074	1991	4534	2627	2008	2006	1185	1079	2263
ENSG00000023318	ERP44	endoplasmic reticulum protein 44 [Source:HGNC Symbol;Acc:HGNC:18311]	1187	807	953	784	914	867	914	1156	777	1310	1157	938	1188	789	732	1120	1153	696	1285	1208	1136	1191	1092	864	906	774	1095	1136	807	1146	1098	1409	1007	770	1602	784	1308	796	988	990	494	1063	911	1064	565	743	1194
ENSG00000023330	ALAS1	5'-aminolevulinate synthase 1 [Source:HGNC Symbol;Acc:HGNC:396]	959	1503	897	857	518	502	1284	1063	1271	810	649	527	1128	682	697	641	809	1155	683	988	1011	1033	961	718	498	790	573	838	878	789	1012	1199	466	1031	606	774	1219	714	633	1030	1682	1306	595	935	473	478	585
ENSG00000023445	BIRC3	baculoviral IAP repeat containing 3 [Source:HGNC Symbol;Acc:HGNC:591]	16	220	6082	364	946	982	162	26	7478	2015	914	924	453	134	251	255	311	722	297	304	469	244	423	983	1452	2885	532	1509	188	5479	155	266	139	598	54	1646	1427	1607	3367	293	1323	248	505	33	1010	867	115
ENSG00000023516	AKAP11	A-kinase anchoring protein 11 [Source:HGNC Symbol;Acc:HGNC:369]	2070	4010	3302	1928	3461	3233	3595	2731	3321	2464	2110	2956	3630	5172	6373	3196	3565	2027	1992	2890	3371	1318	3447	2846	1845	2879	2347	2498	3933	3698	2793	3991	2869	2042	1816	2840	2362	3193	3486	4202	2542	3455	3949	1778	1667	1964	4457
ENSG00000023572	GLRX2	glutaredoxin 2 [Source:HGNC Symbol;Acc:HGNC:16065]	84	132	35	115	150	68	79	100	127	96	104	122	121	91	121	57	50	59	118	96	124	109	86	52	80	148	144	148	61	59	73	56	38	133	71	55	108	44	77	123	113	149	51	82	112	89	43
ENSG00000023608	SNAPC1	small nuclear RNA activating complex polypeptide 1 [Source:HGNC Symbol;Acc:HGNC:11134]	206	66	371	280	281	180	139	139	403	159	207	279	292	209	163	184	310	262	712	186	191	414	271	226	298	1070	205	1071	396	205	159	287	514	649	263	179	414	187	184	127	550	209	158	262	528	425	231
ENSG00000023697	DERA	deoxyribose-phosphate aldolase [Source:HGNC Symbol;Acc:HGNC:24269]	678	572	367	327	337	625	451	726	471	788	610	612	308	521	543	570	908	488	1038	584	710	290	784	843	330	566	418	400	800	440	1058	983	1008	677	571	727	321	717	746	830	581	560	885	367	371	319	759
ENSG00000023734	STRAP	serine/threonine kinase receptor associated protein [Source:HGNC Symbol;Acc:HGNC:30796]	2450	3526	1634	3353	1753	1504	3092	3278	962	2636	1914	1597	1095	3007	2639	1354	1750	1901	3350	3024	2147	3031	1710	1613	1060	2944	1626	2020	1819	1313	3794	1563	1837	2208	1508	1108	1717	1425	1483	3921	3778	2611	1306	2136	1158	1238	1346
ENSG00000023839	ABCC2	ATP binding cassette subfamily C member 2 [Source:HGNC Symbol;Acc:HGNC:53]	16	8	65	12	11	13	27	6	35	77	90	73	13	78	85	28	23	13	123	9	20	15	26	23	17	21	25	27	42	47	207	21	23	25	23	31	10	21	30	41	452	19	22	55	28	0	15
ENSG00000023892	DEF6	DEF6 guanine nucleotide exchange factor [Source:HGNC Symbol;Acc:HGNC:2760]	46	52	1375	208	158	308	156	196	107	502	443	620	515	89	358	180	182	335	324	43	378	118	197	269	377	498	352	556	328	1035	226	138	191	387	246	678	583	502	552	100	183	76	250	117	593	602	175
ENSG00000023902	PLEKHO1	pleckstrin homology domain containing O1 [Source:HGNC Symbol;Acc:HGNC:24310]	54	198	1837	1517	2309	339	282	2921	2231	1439	981	1412	1710	239	399	161	320	1413	164	178	741	635	425	402	407	1818	1848	2862	849	1329	122	402	262	129	244	777	1932	309	808	147	457	90	223	219	1611	1185	151
ENSG00000023909	GCLM	glutamate-cysteine ligase modifier subunit [Source:HGNC Symbol;Acc:HGNC:4312]	738	250	457	306	736	929	889	1066	239	2347	2830	791	1721	666	368	958	577	2381	1469	1424	383	1591	840	912	1374	1682	790	1543	688	661	289	1722	565	1270	681	698	1376	672	798	865	2460	1259	920	1062	787	549	883
ENSG00000024048	UBR2	ubiquitin protein ligase E3 component n-recognin 2 [Source:HGNC Symbol;Acc:HGNC:21289]	1994	2625	2462	1541	1336	2400	1336	2977	1893	2059	2580	2393	1871	1792	2566	2933	2687	1836	2343	1343	2211	1359	2513	2080	2197	2016	2020	2042	3163	2844	3712	2494	3487	1887	2904	2457	2660	2214	2480	1658	1418	2761	2757	1492	1685	1734	2836
ENSG00000024422	EHD2	EH domain containing 2 [Source:HGNC Symbol;Acc:HGNC:3243]	1727	2170	5267	4341	4873	1987	2604	835	4632	3835	5791	3876	2307	890	1250	1554	1315	6670	477	1123	4190	1613	2118	3165	994	4192	3831	4144	1364	1036	479	2562	799	598	1575	2405	5137	3040	1842	898	1360	592	2230	1109	2694	2706	1638
ENSG00000024526	DEPDC1	DEP domain containing 1 [Source:HGNC Symbol;Acc:HGNC:22949]	8	22	393	222	317	17	26	127	431	195	160	126	227	39	40	10	53	394	367	29	548	269	62	36	702	813	385	610	166	177	54	71	36	229	10	21	986	14	64	76	1691	69	15	86	47	54	29
ENSG00000024862	CCDC28A	coiled-coil domain containing 28A [Source:HGNC Symbol;Acc:HGNC:21098]	457	587	225	92	186	352	318	823	215	481	322	165	231	366	377	456	792	236	139	393	174	109	425	318	279	145	294	170	604	446	716	455	781	207	671	337	246	356	417	369	219	485	482	133	176	160	597
ENSG00000025039	RRAGD	Ras related GTP binding D [Source:HGNC Symbol;Acc:HGNC:19903]	6383	13546	216	1157	335	689	4273	759	952	2662	2082	697	323	4797	4650	2108	5710	655	2443	4758	1098	1374	1366	1699	2510	431	921	521	507	1326	10453	636	4064	1386	2752	1051	381	2354	1483	5212	219	7141	1607	905	574	496	1752
ENSG00000025156	HSF2	heat shock transcription factor 2 [Source:HGNC Symbol;Acc:HGNC:5225]	115	235	177	211	242	178	194	425	277	278	259	259	162	293	436	212	236	185	426	187	413	177	203	196	320	236	310	348	237	323	450	113	301	175	234	165	236	281	258	270	504	265	199	132	75	142	237
ENSG00000025293	PHF20	PHD finger protein 20 [Source:HGNC Symbol;Acc:HGNC:16098]	898	1181	1647	1036	1692	1205	1317	831	1512	1553	1397	1570	1403	1684	2090	1336	1375	1144	1224	1260	976	1765	1021	1242	1223	1645	1390	1593	878	1651	878	995	1199	1740	1377	1211	1194	1425	1402	1584	1865	1180	1092	1296	760	637	1178
ENSG00000025423	HSD17B6	hydroxysteroid 17-beta dehydrogenase 6 [Source:HGNC Symbol;Acc:HGNC:23316]	624	660	44	67	261	402	10	144	19	30	12	71	16	28	60	365	1031	144	36	40	39	72	950	115	139	54	121	164	1591	274	1353	1796	2201	40	945	189	39	61	165	23	99	25	200	20	56	18	717
ENSG00000025434	NR1H3	nuclear receptor subfamily 1 group H member 3 [Source:HGNC Symbol;Acc:HGNC:7966]	328	367	729	489	222	458	179	469	572	752	925	422	853	171	189	339	346	482	188	239	1125	153	270	338	598	455	513	346	201	570	200	328	327	144	319	424	1116	197	431	302	268	365	290	154	584	443	291
ENSG00000025708	TYMP	thymidine phosphorylase [Source:HGNC Symbol;Acc:HGNC:3148]	297	279	3785	2439	2322	1193	1598	240	3766	8452	6745	6065	10588	752	1478	667	1456	4935	465	395	3899	971	1152	1375	4880	5466	4045	5664	475	2839	835	417	333	2280	427	3212	7328	1079	2785	826	1854	903	559	717	11239	9993	257
ENSG00000025770	NCAPH2	non-SMC condensin II complex subunit H2 [Source:HGNC Symbol;Acc:HGNC:25071]	662	572	901	682	792	582	919	540	532	598	433	615	986	563	652	756	727	803	614	722	1242	996	562	669	1195	1208	549	545	422	763	514	520	429	618	432	661	970	758	670	580	778	655	615	941	704	637	443
ENSG00000025772	TOMM34	translocase of outer mitochondrial membrane 34 [Source:HGNC Symbol;Acc:HGNC:15746]	495	895	712	957	323	716	806	446	455	704	543	449	483	632	772	328	394	751	467	665	1100	468	338	542	412	1182	641	796	378	363	504	577	414	569	314	477	1303	523	511	839	775	1186	779	356	352	266	817
ENSG00000025796	SEC63	SEC63 homolog protein translocation regulator [Source:HGNC Symbol;Acc:HGNC:21082]	3705	3915	1781	1921	2523	3587	2327	3414	2325	1811	2002	1855	2050	2712	3972	3298	3716	2002	3112	2666	2171	2100	4092	3157	2054	2428	2249	2147	4204	2470	5199	2289	4170	1814	4570	2582	2596	3181	2829	3008	3079	3286	3113	2089	1287	761	3548
ENSG00000025800	KPNA6	karyopherin subunit alpha 6 [Source:HGNC Symbol;Acc:HGNC:6399]	3249	2273	3013	2417	2623	3087	2529	4157	2381	2935	3661	2585	3555	2223	2394	2712	3621	3602	3085	2687	2151	5003	3363	3351	3298	3370	3905	3259	2899	2691	2320	3127	2954	2842	3186	2735	3764	3523	3006	2695	3409	3191	3476	4695	2167	1964	3654
ENSG00000026025	VIM	vimentin [Source:HGNC Symbol;Acc:HGNC:12692]	25547	35346	75651	56012	53197	27022	46200	36579	71358	23156	23143	24912	35339	38075	50866	25814	22228	120353	15325	50684	31468	16018	43076	37205	15479	57408	52388	54974	22824	33772	45118	14746	21440	9431	37268	29971	80129	27381	31709	25846	107099	23362	24555	16060	26412	27306	20416
ENSG00000026036	RTEL1-TNFRSF6B	RTEL1-TNFRSF6B readthrough (NMD candidate) [Source:HGNC Symbol;Acc:HGNC:44095]	624	514	1414	1287	747	777	1336	1151	1626	851	981	1544	1094	1614	1235	1274	676	1064	1092	725	1292	848	815	784	1359	1421	1067	1135	1241	874	544	1059	1431	1410	933	1230	970	957	805	1133	2736	527	959	1044	1426	1398	853
ENSG00000026103	FAS	Fas cell surface death receptor [Source:HGNC Symbol;Acc:HGNC:11920]	259	264	608	259	693	1144	524	240	1348	507	469	929	416	243	312	225	309	513	150	389	937	148	798	1031	563	395	1027	691	532	848	171	732	297	306	119	917	671	1023	777	343	205	587	790	152	982	779	611
ENSG00000026297	RNASET2	ribonuclease T2 [Source:HGNC Symbol;Acc:HGNC:21686]	1583	2779	1901	1743	680	964	914	535	1718	2616	2042	1162	2781	2001	1598	1609	1758	1191	1138	1166	565	663	937	815	666	1322	1714	902	1222	2082	4167	684	1415	552	1553	1216	1444	1110	1030	1357	332	1727	755	375	1732	2017	980
ENSG00000026508	CD44	CD44 molecule (Indian blood group) [Source:HGNC Symbol;Acc:HGNC:1681]	12241	2830	13987	3809	8596	10102	2163	5606	18790	4993	4344	16766	18813	2267	660	2708	15016	24862	2041	3473	9480	1352	20281	6167	2520	13861	6794	12048	14451	7593	3726	13841	24462	1526	18701	10100	20683	8333	8967	2719	12745	2054	11908	2548	10091	10612	12118
ENSG00000026559	KCNG1	potassium voltage-gated channel modifier subfamily G member 1 [Source:HGNC Symbol;Acc:HGNC:6248]	8	8	294	714	246	4	367	1	167	498	282	42	161	88	233	6	3	97	12	512	1075	57	12	10	41	433	44	1855	18	100	120	84	5	116	3	5	78	33	10	217	1602	27	9	82	28	18	3
ENSG00000026652	AGPAT4	1-acylglycerol-3-phosphate O-acyltransferase 4 [Source:HGNC Symbol;Acc:HGNC:20885]	46	74	203	722	754	152	118	432	1301	249	407	665	426	96	109	609	69	316	93	67	528	403	206	166	309	391	920	442	173	296	47	74	37	326	127	191	496	99	298	89	545	111	110	771	213	195	79
ENSG00000026751	SLAMF7	SLAM family member 7 [Source:HGNC Symbol;Acc:HGNC:21394]	0	8	755	107	220	162	42	4	273	393	532	299	172	33	11	19	20	399	162	11	167	20	153	99	342	362	167	602	91	1432	15	44	6	128	4	1638	1099	74	765	43	111	41	43	3	852	743	11
ENSG00000026950	BTN3A1	butyrophilin subfamily 3 member A1 [Source:HGNC Symbol;Acc:HGNC:1138]	221	653	1302	448	781	549	373	261	1392	1293	1514	1205	955	190	379	332	343	906	319	259	727	314	404	498	1119	862	1330	1165	255	1581	888	221	324	266	470	1569	1485	648	1315	327	691	326	551	93	926	849	423
ENSG00000027001	MIPEP	mitochondrial intermediate peptidase [Source:HGNC Symbol;Acc:HGNC:7104]	548	1503	177	122	264	288	1067	510	235	375	255	284	234	1596	1319	441	492	262	291	473	535	226	382	308	149	319	351	332	495	299	1349	301	344	341	242	321	322	327	379	1132	119	1504	441	286	260	160	427
ENSG00000027075	PRKCH	protein kinase C eta [Source:HGNC Symbol;Acc:HGNC:9403]	2443	792	2026	612	629	1480	1180	716	1084	1103	1622	1252	770	1096	1205	1745	2037	1158	1701	1911	484	359	1518	1553	998	587	711	1109	1436	2328	921	1063	2024	1426	2008	1691	1054	2107	1850	1022	290	1020	1649	391	1491	1521	1702
ENSG00000027644	INSRR	insulin receptor related receptor [Source:HGNC Symbol;Acc:HGNC:6093]	0	0	9	30	15	0	14	4	359	15	23	162	259	4	18	5	1	1	70	1	631	5	3	5	3	3	1118	27	2	4	4	2	1	7	0	11	14	5	11	24	8	0	3	5	28	0	0
ENSG00000027697	IFNGR1	interferon gamma receptor 1 [Source:HGNC Symbol;Acc:HGNC:5439]	837	909	1587	879	1772	2436	1207	1404	1647	4563	5158	2122	2336	904	1530	1289	1195	1237	815	1033	1667	674	1240	1765	1330	1527	1909	1251	940	2158	1423	1999	1186	1012	1006	1583	1573	1710	2358	1026	1022	1117	1867	552	1945	2034	1580
ENSG00000027847	B4GALT7	beta-14-galactosyltransferase 7 [Source:HGNC Symbol;Acc:HGNC:930]	373	690	427	591	418	464	747	891	447	1148	1243	534	620	805	810	596	476	567	545	1015	465	846	457	459	485	451	610	427	762	396	817	659	594	1113	643	556	589	488	471	888	379	446	496	538	704	726	429
ENSG00000027869	SH2D2A	SH2 domain containing 2A [Source:HGNC Symbol;Acc:HGNC:10821]	0	22	388	21	63	39	69	8	64	168	174	159	182	31	74	22	9	153	313	20	259	74	29	49	175	117	160	245	26	179	22	31	3	259	1	96	232	73	116	15	157	37	10	16	287	319	7
ENSG00000028116	VRK2	vaccinia related kinase 2 [Source:HGNC Symbol;Acc:HGNC:12719]	396	455	582	405	711	568	316	972	415	586	591	764	411	533	445	651	684	546	567	376	664	227	714	546	650	715	647	859	559	794	436	490	780	410	730	619	863	542	763	508	1193	815	581	534	408	425	731
ENSG00000028137	TNFRSF1B	TNF receptor superfamily member 1B [Source:HGNC Symbol;Acc:HGNC:11917]	229	646	4229	2529	984	983	1016	162	2051	3594	3119	2219	5616	588	240	301	777	2040	233	333	1547	542	983	1023	876	1506	1966	1692	288	1959	276	650	314	269	346	1852	2004	997	1240	378	475	202	780	104	5351	5695	541
ENSG00000028203	VEZT	vezatin adherens junctions transmembrane protein [Source:HGNC Symbol;Acc:HGNC:18258]	1606	1547	953	1077	1038	2409	1850	3352	1530	1928	1857	1528	543	2933	2497	2693	2867	1180	5831	2141	1322	2459	2851	2183	1967	1283	1052	1117	3053	2045	2619	2557	3323	2413	2727	2165	845	2222	2313	3415	2174	2792	2765	3249	824	726	3242
ENSG00000028277	POU2F2	POU class 2 homeobox 2 [Source:HGNC Symbol;Acc:HGNC:9213]	23	8	2237	84	317	104	42	26	896	299	288	393	276	49	71	32	38	355	43	14	144	16	98	59	111	366	319	378	49	1276	48	47	33	34	41	522	743	179	519	22	204	21	43	19	269	319	35
ENSG00000028310	BRD9	bromodomain containing 9 [Source:HGNC Symbol;Acc:HGNC:25818]	541	477	1082	2316	820	783	601	1663	802	812	889	889	599	1146	1624	891	598	791	1404	696	984	611	706	707	2002	1501	960	1012	885	803	948	715	914	755	825	906	885	755	741	1077	1648	580	790	639	695	584	685
ENSG00000028528	SNX1	sorting nexin 1 [Source:HGNC Symbol;Acc:HGNC:11172]	5508	3145	2358	1819	1847	10159	1968	4668	1709	2171	2547	2068	2432	3473	2598	6572	7273	3270	3308	4050	1773	6600	6354	8407	2012	2142	2993	2635	5366	5540	2806	4576	4787	2372	6519	11200	1990	7321	8031	3055	2198	5182	9994	5920	2500	2140	9803
ENSG00000028839	TBPL1	TATA-box binding protein like 1 [Source:HGNC Symbol;Acc:HGNC:11589]	160	110	259	390	215	178	520	303	258	228	156	310	286	190	285	215	196	244	198	212	379	90	248	182	230	342	330	378	257	361	304	134	213	216	193	166	394	167	284	168	1007	247	144	89	186	160	137
ENSG00000029153	ARNTL2	aryl hydrocarbon receptor nuclear translocator like 2 [Source:HGNC Symbol;Acc:HGNC:18984]	46	110	875	256	1260	142	101	26	1065	557	400	1500	253	86	203	12	88	1975	167	100	629	175	173	321	89	1896	443	1836	71	268	51	108	59	204	20	388	1652	209	357	302	5393	140	86	73	649	743	111
ENSG00000029363	BCLAF1	BCL2 associated transcription factor 1 [Source:HGNC Symbol;Acc:HGNC:16863]	2199	2104	2944	2372	2878	3603	1751	5651	2851	3133	2911	2534	2081	2253	4037	3832	3636	1859	2483	2159	3255	1992	3632	3229	3289	2528	2915	2673	3916	4563	3276	3087	4432	2561	4262	2837	2411	3177	3783	2669	3844	3678	3336	2606	1574	1380	4035
ENSG00000029364	SLC39A9	solute carrier family 39 member 9 [Source:HGNC Symbol;Acc:HGNC:20182]	2618	2075	1630	3402	2172	1767	2506	1503	2011	1671	1570	2000	2644	1987	1569	2376	2358	2056	3549	3207	2184	3511	2303	1858	2501	2513	3572	3035	3107	2415	2261	3352	2120	4888	2493	1634	1915	1915	2156	2038	1798	2974	1772	2116	1926	1964	2043
ENSG00000029534	ANK1	ankyrin 1 [Source:HGNC Symbol;Acc:HGNC:492]	23	15	238	77	76	31	28	8	279	24	20	241	52	22	11	100	7	33	5	8	998	10	46	35	24	258	81	274	9	146	8	19	6	17	11	69	50	28	68	22	10	5	18	11	56	36	9
ENSG00000029559	IBSP	integrin binding sialoprotein [Source:HGNC Symbol;Acc:HGNC:5341]	0	0	0	9191	787	2	11	0	1341	53	20	3	1737	0	2	0	12	45	0	0	1	0	5	3	2	26	44	23	0	2	2	0	0	3	0	3	22	3	5	5	6	0	3	0	10	0	0
ENSG00000029639	TFB1M	transcription factor B1 mitochondrial [Source:HGNC Symbol;Acc:HGNC:17037]	160	206	194	120	199	236	67	181	204	258	272	198	227	230	259	307	234	302	282	119	192	150	382	263	217	263	231	208	344	263	340	248	259	151	314	246	235	260	253	193	537	361	208	190	149	160	171
ENSG00000029725	RABEP1	rabaptin RAB GTPase binding effector protein 1 [Source:HGNC Symbol;Acc:HGNC:17677]	1355	2522	1729	1490	1438	1801	5358	2096	2143	1489	1638	1834	881	3192	3476	1769	2227	2058	1483	2899	3668	833	2033	1821	1046	1661	2571	2136	1985	2019	3339	1745	2367	1343	1703	1478	1867	1876	1864	4565	1682	2494	1744	883	945	955	2079
ENSG00000029993	HMGB3	high mobility group box 3 [Source:HGNC Symbol;Acc:HGNC:5004]	290	301	427	627	319	284	650	236	216	562	444	250	320	149	347	202	129	390	432	782	339	464	217	388	421	440	683	930	548	189	160	427	319	1297	156	237	588	197	236	510	1394	296	148	646	112	89	121
ENSG00000030066	NUP160	nucleoporin 160 [Source:HGNC Symbol;Acc:HGNC:18017]	1096	1034	1815	1475	1297	1299	849	2026	1636	1070	1075	1278	1952	1155	1055	1549	1777	1581	1190	1244	1976	577	1444	1361	1947	1579	1930	1975	860	1798	902	2566	1944	1289	1639	1399	1676	1553	1431	1042	2376	1563	1403	728	1176	1079	1528
ENSG00000030110	BAK1	BCL2 antagonist/killer 1 [Source:HGNC Symbol;Acc:HGNC:949]	175	279	656	523	396	247	496	526	567	630	510	592	820	197	374	168	190	616	274	274	444	336	264	263	364	671	581	666	271	386	275	191	186	364	158	303	773	259	300	312	683	519	197	323	713	549	133
ENSG00000030304	MUSK	muscle associated receptor tyrosine kinase [Source:HGNC Symbol;Acc:HGNC:7525]	0	0	39	10	22	7	0	3	13	27	61	247	17	2	5	32	5	1	19	1	63	58	9	13	31	11	62	36	2	94	3	24	5	870	6	9	5	15	40	3	3	11	5	99	10	0	3
ENSG00000030419	IKZF2	IKAROS family zinc finger 2 [Source:HGNC Symbol;Acc:HGNC:13177]	1819	81	1087	160	319	4837	199	4419	511	546	616	761	979	144	1499	1578	3015	1085	1365	2438	266	120	3494	2510	1426	439	485	713	4078	1507	765	2798	4364	1370	2922	2152	556	2816	2141	350	257	1024	4479	2661	602	566	4960
ENSG00000030582	GRN	granulin precursor [Source:HGNC Symbol;Acc:HGNC:4601]	9282	4428	9263	11198	4753	6780	18836	7740	19803	20798	24544	7429	28313	10660	12884	5101	6063	12290	11455	11460	7392	5308	4820	6110	12100	7615	7716	7601	6181	5511	12531	9072	5578	11474	5198	7565	9859	4239	5882	16281	5572	4119	5310	5269	8499	8366	4313
ENSG00000031003	FAM13B	family with sequence similarity 13 member B [Source:HGNC Symbol;Acc:HGNC:1335]	1058	1078	1401	566	635	1323	1291	1707	813	1329	2023	1424	892	1828	2474	1730	1237	729	1932	1224	942	966	1584	1315	1223	782	871	671	1838	1681	2522	1312	1261	2795	1229	1340	657	1332	1579	1978	1177	1256	1681	1685	695	637	1648
ENSG00000031081	ARHGAP31	Rho GTPase activating protein 31 [Source:HGNC Symbol;Acc:HGNC:29216]	2351	880	2194	2409	1609	3694	1858	3232	3571	2672	2351	2177	3525	878	1678	4549	1393	2493	1712	2303	2255	2469	3192	2232	1782	2106	2556	1580	2297	2941	1166	1548	1621	1477	2452	2647	2169	1840	2860	929	433	1281	3702	2538	1834	1822	3492
ENSG00000031691	CENPQ	centromere protein Q [Source:HGNC Symbol;Acc:HGNC:21347]	54	52	117	86	129	72	28	133	153	75	65	119	80	67	112	56	103	72	72	44	242	24	71	62	125	218	146	310	81	85	103	50	80	45	45	48	312	63	88	64	253	73	53	28	47	36	115
ENSG00000031698	SARS	seryl-tRNA synthetase [Source:HGNC Symbol;Acc:HGNC:10537]	3880	3306	1970	1477	2153	2126	3872	2472	1831	2373	2773	1547	2717	4038	3682	1948	2905	2377	1745	4799	3014	2396	4099	2136	1811	4613	1770	2632	2515	2266	3884	1789	2113	1450	3878	2066	3436	2351	2086	3992	3966	4771	2290	2053	1260	991	2487
ENSG00000031823	RANBP3	RAN binding protein 3 [Source:HGNC Symbol;Acc:HGNC:9850]	1537	931	1496	1101	726	1290	1529	1410	658	1248	1268	1003	1140	1425	1289	1175	1018	1470	835	1288	982	454	1376	1240	628	721	825	958	1269	1085	1449	676	1214	583	1227	1288	968	1280	1087	1926	1050	808	1227	962	871	796	1194
ENSG00000032219	ARID4A	AT-rich interaction domain 4A [Source:HGNC Symbol;Acc:HGNC:9885]	563	264	845	516	760	1052	281	581	696	803	1057	762	470	472	561	917	922	524	1307	416	622	620	938	845	1048	628	795	660	1341	1260	508	1032	1338	936	1174	898	559	911	973	433	483	607	972	1101	371	354	1296
ENSG00000032389	EIPR1	EARP complex and GARP complex interacting protein 1 [Source:HGNC Symbol;Acc:HGNC:12383]	343	316	466	432	415	379	235	451	242	345	346	398	381	348	237	606	485	431	779	425	314	221	500	530	518	321	388	381	366	507	492	435	497	573	298	402	428	462	460	324	749	816	404	624	436	566	391
ENSG00000032444	PNPLA6	patatin like phospholipase domain containing 6 [Source:HGNC Symbol;Acc:HGNC:16268]	1773	1107	2974	1537	1398	2009	3709	1582	1687	3637	3847	2313	3367	2729	3031	1862	1782	4942	428	2169	1507	672	1987	2255	1079	2525	1386	2353	2529	1665	2856	1012	1801	891	1487	2540	2732	2348	2205	3111	2600	1737	1956	1202	3565	3325	1506
ENSG00000032742	IFT88	intraflagellar transport 88 [Source:HGNC Symbol;Acc:HGNC:20606]	503	389	147	122	282	582	543	1104	277	229	210	280	208	1642	1650	921	795	230	406	460	715	271	765	478	271	188	262	171	826	543	1753	547	843	401	729	468	220	553	557	896	126	630	604	455	176	160	747
ENSG00000033011	ALG1	ALG1 chitobiosyldiphosphodolichol beta-mannosyltransferase [Source:HGNC Symbol;Acc:HGNC:18294]	875	704	600	586	422	521	493	944	313	899	801	425	635	611	771	600	862	652	473	785	554	631	779	459	707	689	591	544	1004	542	539	946	923	764	895	493	639	489	525	658	719	681	519	717	797	531	583
ENSG00000033030	ZCCHC8	zinc finger CCHC-type containing 8 [Source:HGNC Symbol;Acc:HGNC:25265]	617	462	651	300	434	762	639	944	550	815	897	584	321	1061	913	760	787	438	1273	702	590	599	832	591	1151	581	508	521	892	697	1218	672	1051	1155	804	548	438	670	659	903	811	789	753	484	315	301	986
ENSG00000033050	ABCF2	ATP binding cassette subfamily F member 2 [Source:HGNC Symbol;Acc:HGNC:71]	602	939	871	1013	1191	891	1502	971	628	1357	1038	1097	1070	1435	1735	753	753	1086	1329	1401	2325	1054	820	867	1123	1273	982	1199	970	790	1596	1031	906	1622	650	699	995	872	764	1642	952	1157	793	841	1047	1150	719
ENSG00000033100	CHPF2	chondroitin polymerizing factor 2 [Source:HGNC Symbol;Acc:HGNC:29270]	1050	719	1552	4023	2961	1987	1449	2006	2170	4144	3162	2167	2621	1639	1375	1415	1227	2882	4828	1409	2322	2221	1411	1804	2792	2175	2510	2161	2348	1261	1337	2588	1765	3073	1264	2329	2113	1797	1633	1649	1114	861	1682	1537	3722	3538	1676
ENSG00000033122	LRRC7	leucine rich repeat containing 7 [Source:HGNC Symbol;Acc:HGNC:18531]	46	15	82	36	29	61	59	32	36	15	34	52	7	580	134	638	83	24	3763	89	20	1115	258	121	90	46	38	38	1170	154	102	37	311	605	224	31	13	31	99	302	53	718	40	1304	56	18	33
ENSG00000033170	FUT8	fucosyltransferase 8 [Source:HGNC Symbol;Acc:HGNC:4019]	373	418	1242	1124	1684	701	408	940	514	906	1290	957	2092	630	975	571	411	2601	1211	777	271	430	602	459	802	1892	1880	2573	716	1063	333	615	405	1070	908	1111	2328	479	991	602	3100	678	624	463	1010	1256	567
ENSG00000033178	UBA6	ubiquitin like modifier activating enzyme 6 [Source:HGNC Symbol;Acc:HGNC:25581]	548	448	1733	2140	2095	1113	1147	1273	2507	1790	2050	2319	1288	944	884	1067	993	1919	1395	985	1552	741	975	1342	2479	2571	1747	1595	1556	1494	627	944	1067	1204	1021	1329	2139	1180	1557	1083	4705	1593	1125	1069	1482	1256	1106
ENSG00000033327	GAB2	GRB2 associated binding protein 2 [Source:HGNC Symbol;Acc:HGNC:14458]	525	2683	1328	859	818	1192	849	476	1762	1217	1398	1288	1632	710	396	502	826	1146	360	923	1808	408	949	918	570	980	896	1455	403	728	757	341	778	305	886	1343	1068	951	1236	681	604	2898	1221	433	1010	867	879
ENSG00000033627	ATP6V0A1	ATPase H+ transporting V0 subunit a1 [Source:HGNC Symbol;Acc:HGNC:865]	2678	1569	1505	1110	767	2103	3549	1306	1178	2695	2782	1771	1844	3651	3538	2199	2129	1361	1717	2981	2128	1418	1785	1936	1807	987	1392	1167	2197	1481	2947	1592	2654	1643	2041	2248	1171	2452	1691	3974	836	1375	3019	1269	1241	1168	3086
ENSG00000033800	PIAS1	protein inhibitor of activated STAT 1 [Source:HGNC Symbol;Acc:HGNC:2752]	1370	2046	1268	1015	1036	1684	1220	3550	1150	1491	1773	1370	1309	1334	1752	2066	1898	1006	1486	1306	925	1729	1816	1480	1313	1050	1129	1383	1463	2408	1275	1707	1841	1158	2478	1395	1096	1569	1940	1311	1208	1729	1595	1753	926	832	1770
ENSG00000033867	SLC4A7	solute carrier family 4 member 7 [Source:HGNC Symbol;Acc:HGNC:11033]	168	242	1556	1538	1549	885	505	1443	1668	2164	2890	1959	3052	450	2545	468	369	2049	2282	349	2000	407	725	1071	975	2258	2848	2708	718	1082	358	1006	353	1238	399	910	3830	945	1229	485	2492	778	625	1211	1528	1557	379
ENSG00000034053	APBA2	amyloid beta precursor protein binding family A member 2 [Source:HGNC Symbol;Acc:HGNC:579]	206	0	388	535	426	116	133	1812	945	229	276	223	1036	139	128	211	311	73	804	61	340	386	436	68	357	35	289	1033	601	245	227	56	353	211	302	108	176	222	180	228	819	275	27	126	186	160	19
ENSG00000034152	MAP2K3	mitogen-activated protein kinase kinase 3 [Source:HGNC Symbol;Acc:HGNC:6843]	891	492	1453	1616	754	643	697	779	2016	708	637	1010	1193	645	342	591	807	1490	984	541	652	685	698	1070	527	748	503	950	794	845	703	1246	626	714	610	769	1621	1224	752	789	616	619	776	474	1269	1238	731
ENSG00000034239	EFCAB1	EF-hand calcium binding domain 1 [Source:HGNC Symbol;Acc:HGNC:25678]	0	0	0	8	57	1	3	4	15	3	1	16	2	0	14	3	0	3	3	1	69	3	0	4	16	7	7	16	3	3	4	0	1	14	0	3	3	0	5	0	25	1	2	2	0	0	0
ENSG00000034510	TMSB10	thymosin beta 10 [Source:HGNC Symbol;Acc:HGNC:11879]	1773	1840	7884	6016	7121	4381	2263	2303	8055	5071	3787	5748	4655	1944	2448	1422	2292	6813	2509	1613	5073	2398	2504	5299	4229	6340	4932	6127	2474	3722	2186	1435	2267	2387	1308	5178	8756	3943	4544	2562	12139	986	3789	1581	7981	8454	3747
ENSG00000034533	ASTE1	asteroid homolog 1 [Source:HGNC Symbol;Acc:HGNC:25021]	160	66	242	154	231	248	123	511	259	309	277	290	275	261	221	340	344	225	252	216	419	336	344	227	307	279	321	231	291	387	246	207	353	253	499	271	326	217	302	205	371	348	301	305	149	177	327
ENSG00000034677	RNF19A	ring finger protein 19A RBR E3 ubiquitin protein ligase [Source:HGNC Symbol;Acc:HGNC:13432]	845	990	1970	1198	1558	1341	1074	2198	1365	2675	3585	2017	840	1022	1644	1142	1224	987	1827	1335	1531	758	1393	1255	805	1377	1379	1530	1197	2622	948	1703	930	1025	1229	1490	1778	1311	2076	1098	1169	1168	1009	1143	1084	779	901
ENSG00000034693	PEX3	peroxisomal biogenesis factor 3 [Source:HGNC Symbol;Acc:HGNC:8858]	503	521	225	179	231	343	291	716	228	565	578	250	261	357	389	467	449	410	420	399	288	164	401	323	260	354	262	286	442	415	543	216	585	270	571	290	371	314	377	331	404	474	402	236	195	71	509
ENSG00000034713	GABARAPL2	GABA type A receptor associated protein like 2 [Source:HGNC Symbol;Acc:HGNC:13291]	1294	1437	763	602	786	1201	846	1059	1188	1131	987	1163	724	972	1222	1235	1942	717	661	1559	1503	1149	1370	1168	1008	717	749	494	1277	1214	1005	1443	1710	367	1574	980	1009	1267	1278	911	834	1122	1252	1178	1084	991	1728
ENSG00000034971	MYOC	myocilin [Source:HGNC Symbol;Acc:HGNC:7610]	0	0	9	0	0	2	0	0	1	2	1	4	0	0	12	935	0	0	4	0	31	0	11	6	2	5	0	1	0	137	0	0	1	3	1	2	0	0	46	0	0	0	3	0	0	0	3
ENSG00000035115	SH3YL1	SH3 and SYLF domain containing 1 [Source:HGNC Symbol;Acc:HGNC:29546]	1149	660	470	428	556	963	390	1877	451	270	434	688	230	1195	922	922	1400	361	2185	376	408	421	1186	1154	1090	143	788	253	1098	962	1830	914	2216	1632	1074	1142	232	1395	1235	1142	525	2254	1153	994	297	372	1206
ENSG00000035141	FAM136A	family with sequence similarity 136 member A [Source:HGNC Symbol;Acc:HGNC:25911]	457	308	393	609	592	514	305	1277	493	358	381	373	387	532	482	482	642	457	702	395	579	277	734	636	577	569	679	645	702	526	740	573	781	486	562	509	834	564	509	719	1595	1327	546	495	343	390	743
ENSG00000035403	VCL	vinculin [Source:HGNC Symbol;Acc:HGNC:12665]	4185	3160	5923	5033	10295	4406	5154	3754	3544	4976	5208	6895	3927	3554	2637	3672	3795	5506	4474	3057	4732	6666	4955	5311	3871	8178	8406	9435	4995	3259	2878	3678	2513	4559	3034	4549	11130	6194	4335	3167	11028	3726	6413	3470	3648	3874	5456
ENSG00000035499	DEPDC1B	DEP domain containing 1B [Source:HGNC Symbol;Acc:HGNC:24902]	23	4355	151	120	67	426	233	73	99	267	217	58	77	286	2775	28	228	136	279	118	186	96	27	250	881	150	94	206	142	141	1665	76	163	265	9	231	188	263	177	1137	488	788	306	83	28	18	279
ENSG00000035664	DAPK2	death associated protein kinase 2 [Source:HGNC Symbol;Acc:HGNC:2675]	5539	235	113	341	63	11412	351	2100	345	146	219	623	1019	970	515	4793	7581	443	180	396	95	541	1201	9405	676	54	554	167	2917	1427	579	729	9701	454	3368	9710	118	8982	4936	791	52	564	14913	77	84	124	15133
ENSG00000035681	NSMAF	neutral sphingomyelinase activation associated factor [Source:HGNC Symbol;Acc:HGNC:8017]	868	895	884	878	1112	975	641	1657	1015	1529	1363	955	1026	807	1000	864	1312	714	1021	748	1010	440	1146	995	633	1774	828	962	1024	992	1209	1291	1209	630	1077	1002	1379	1098	1107	1061	1438	1194	1180	1234	621	460	1238
ENSG00000035687	ADSS	adenylosuccinate synthase [Source:HGNC Symbol;Acc:HGNC:292]	1111	3299	1022	1055	1070	1468	1749	1393	1643	1301	1350	878	1058	1809	3290	831	1147	771	1267	1007	873	1633	1109	1551	1432	986	951	1085	1129	1191	1407	963	969	1251	1246	1234	1036	1801	1258	2223	1214	2121	1537	1060	695	584	1748
ENSG00000035720	STAP1	signal transducing adaptor family member 1 [Source:HGNC Symbol;Acc:HGNC:24133]	0	0	324	3	11	19	9	0	5	9	8	46	10	3	1	0	0	4	12	2	17	0	4	5	17	19	5	34	4	341	3	2	0	8	0	35	15	50	89	1	6	0	3	0	28	36	3
ENSG00000035862	TIMP2	TIMP metallopeptidase inhibitor 2 [Source:HGNC Symbol;Acc:HGNC:11821]	1104	2969	12289	11578	21327	6865	5988	2345	21420	6267	6926	10632	20719	2389	1672	3795	2069	7735	4033	3248	9450	2025	5129	4583	4954	9415	24407	10562	1314	3215	1331	1371	976	1925	1081	4821	12836	3323	5805	4076	24486	771	3642	845	6138	6049	2525
ENSG00000035928	RFC1	replication factor C subunit 1 [Source:HGNC Symbol;Acc:HGNC:9969]	1066	726	1561	1152	1521	1480	1489	1771	1456	1270	1162	1151	636	1346	1479	1551	1838	964	1314	1327	1447	1311	1448	1399	2240	1289	1904	1120	1671	2176	1382	799	2375	1094	2215	1384	1007	1513	1636	1517	1840	1930	1670	1671	510	602	2185
ENSG00000036054	TBC1D23	TBC1 domain family member 23 [Source:HGNC Symbol;Acc:HGNC:25622]	693	521	690	657	1165	961	467	1203	2921	1317	1175	1174	768	675	700	903	1070	1027	774	745	1213	1847	890	995	1214	1686	1500	1064	943	1057	586	716	801	652	916	916	1337	963	1010	705	1798	879	1020	925	686	743	1158
ENSG00000036257	CUL3	cullin 3 [Source:HGNC Symbol;Acc:HGNC:2553]	1522	594	1862	1186	1711	2025	1151	3134	1182	1289	1494	1555	1217	1280	1278	1940	2104	1067	1621	1246	1521	1043	2084	2049	1689	1065	1010	1060	2124	2300	1569	1645	2591	1633	2279	1699	1324	2137	2016	1532	2150	2326	2066	2301	880	1026	2167
ENSG00000036448	MYOM2	myomesin 2 [Source:HGNC Symbol;Acc:HGNC:7614]	16	15	18	31	14	23	5	133	16	30	9	889	9	63	53	59	42	11	4	42	24	122	68	24	19	19	13	12	84	42	222	91	78	6	56	21	10	23	35	9	23	23	37	172	10	18	95
ENSG00000036473	OTC	ornithine carbamoyltransferase [Source:HGNC Symbol;Acc:HGNC:8512]	0	0	9	0	0	0	0	0	1	0	1	0	0	0	1	5	0	0	0	0	0	0	0	3	3	4	0	2	0	11	0	0	0	0	0	0	0	0	6	0	0	0	0	0	0	0	0
ENSG00000036530	CYP46A1	cytochrome P450 family 46 subfamily A member 1 [Source:HGNC Symbol;Acc:HGNC:2641]	99	37	18	98	47	39	102	135	51	49	83	49	62	198	118	118	68	29	515	127	75	103	20	19	49	21	171	28	151	43	99	21	108	119	66	20	22	17	29	108	9	94	42	128	28	36	75
ENSG00000036549	ZZZ3	zinc finger ZZ-type containing 3 [Source:HGNC Symbol;Acc:HGNC:24523]	1164	536	1069	1091	1003	1555	811	2462	2133	914	1619	1394	716	1412	1435	1954	2101	1072	1704	912	1172	1543	1950	1504	2350	2278	1299	1452	1880	1609	1476	1139	1779	1312	2602	1285	1541	1645	1466	1282	2708	2445	1637	2545	695	814	1935
ENSG00000036565	SLC18A1	solute carrier family 18 member A1 [Source:HGNC Symbol;Acc:HGNC:10934]	8	8	9	1	1	1	0	0	4	3	4	2	4	0	0	4	0	0	0	0	2	0	3	0	3	6	0	1	1	8	2	0	0	0	0	10	1	4	12	0	0	0	3	0	0	18	0
ENSG00000036672	USP2	ubiquitin specific peptidase 2 [Source:HGNC Symbol;Acc:HGNC:12618]	427	1144	39	119	182	89	1799	37	188	1545	562	450	17	367	428	175	203	55	71	512	77	131	148	72	75	83	187	205	41	94	135	28	143	51	69	40	266	80	59	449	68	910	71	90	56	54	133
ENSG00000036828	CASR	calcium sensing receptor [Source:HGNC Symbol;Acc:HGNC:1514]	0	8	5	1	1	5	2	5	1	1	7	0	1	2	1	183	1	0	4	5	0	0	0	18	3	0	1	0	0	5	4	2	1	0	0	0	2	0	0	0	2	0	0	3	0	0	0
ENSG00000037042	TUBG2	tubulin gamma 2 [Source:HGNC Symbol;Acc:HGNC:12419]	312	404	151	333	273	260	591	716	232	247	307	230	396	498	839	344	323	251	256	471	426	121	318	224	445	241	316	198	453	195	421	248	480	295	451	282	150	260	294	548	179	464	349	124	158	89	413
ENSG00000037241	RPL26L1	ribosomal protein L26 like 1 [Source:HGNC Symbol;Acc:HGNC:17050]	145	279	147	215	218	116	223	316	218	476	348	168	174	262	387	137	170	229	169	351	328	536	212	141	305	292	247	353	313	160	272	311	208	392	156	117	346	125	157	365	394	279	119	402	112	142	151
ENSG00000037280	FLT4	fms related tyrosine kinase 4 [Source:HGNC Symbol;Acc:HGNC:3767]	860	4054	1647	647	413	773	1917	2870	190	450	525	591	599	596	489	1653	446	1447	231	1345	647	1070	972	640	1246	818	187	345	417	755	1747	785	680	849	759	411	189	420	826	435	294	427	608	550	602	637	821
ENSG00000037474	NSUN2	NOP2/Sun RNA methyltransferase family member 2 [Source:HGNC Symbol;Acc:HGNC:25994]	822	1452	1798	1629	1084	1139	1404	1030	1130	1997	2779	1306	1107	1895	2793	1114	949	1193	2116	1531	1237	1169	1025	1155	3633	2301	1489	1444	1343	1158	1892	1395	1108	1743	892	1046	1674	1179	1070	1960	2804	1352	1014	1307	843	920	1108
ENSG00000037637	FBXO42	F-box protein 42 [Source:HGNC Symbol;Acc:HGNC:29249]	868	602	819	837	997	845	712	1255	1285	1206	1629	860	1102	725	779	1078	788	750	1141	756	823	971	939	803	837	784	842	728	804	869	641	605	735	959	926	815	738	756	805	784	783	1150	810	1502	1074	1185	755
ENSG00000037749	MFAP3	microfibril associated protein 3 [Source:HGNC Symbol;Acc:HGNC:7034]	419	616	630	938	831	525	719	781	764	642	743	970	1032	544	553	564	657	708	349	589	911	607	730	508	701	711	774	649	638	706	673	724	652	760	653	404	632	530	643	605	587	612	469	414	537	443	565
ENSG00000037757	MRI1	methylthioribose-1-phosphate isomerase 1 [Source:HGNC Symbol;Acc:HGNC:28469]	274	404	535	614	453	623	438	504	246	600	787	542	444	1026	737	907	639	645	1353	338	344	666	713	359	370	621	656	666	1029	612	921	425	832	842	417	546	706	439	509	447	959	550	661	575	750	761	681
ENSG00000037897	METTL1	methyltransferase like 1 [Source:HGNC Symbol;Acc:HGNC:7030]	145	228	229	249	186	170	329	345	230	493	244	258	118	509	321	248	179	239	411	491	250	647	180	174	249	334	223	283	273	170	476	211	225	283	321	161	209	139	172	393	310	283	150	588	260	195	95
ENSG00000037965	HOXC8	homeobox C8 [Source:HGNC Symbol;Acc:HGNC:5129]	0	8	18	104	49	13	0	0	0	8	1	39	10	2	0	0	2	11	103	3	43	37	2	0	50	77	56	93	3	0	2	3	2	35	1	2	52	11	3	0	32	0	5	3	10	18	5
ENSG00000038002	AGA	aspartylglucosaminidase [Source:HGNC Symbol;Acc:HGNC:318]	921	294	225	152	326	737	505	624	296	240	230	286	272	342	765	419	637	180	525	396	144	266	568	437	448	415	326	238	473	567	192	464	578	589	426	558	237	384	552	294	418	352	387	184	260	230	395
ENSG00000038210	PI4K2B	phosphatidylinositol 4-kinase type 2 beta [Source:HGNC Symbol;Acc:HGNC:18215]	449	411	513	387	594	563	433	439	430	419	366	662	308	513	317	961	728	717	1134	691	584	613	757	696	1276	655	918	611	846	937	453	895	948	924	779	637	707	572	832	493	441	606	618	622	297	443	581
ENSG00000038219	BOD1L1	biorientation of chromosomes in cell division 1 like 1 [Source:HGNC Symbol;Acc:HGNC:31792]	1689	1107	2849	2527	2225	2693	2174	2645	2815	2109	2517	2375	1258	1878	2113	2735	2359	1555	1712	2015	1827	1374	2579	2391	2359	1820	2679	1607	2910	3089	1910	1890	3643	2150	2950	2673	1764	2561	2593	1833	2359	2492	2441	3933	1065	920	2781
ENSG00000038274	MAT2B	methionine adenosyltransferase 2B [Source:HGNC Symbol;Acc:HGNC:6905]	1263	1459	1470	561	1063	2060	1607	1294	1200	1507	1299	972	1376	1677	1564	1534	2493	1771	770	1933	951	905	1966	1505	1332	1026	1111	1053	2189	2111	2585	1181	2713	2048	1976	1652	1330	1773	1883	1944	1287	1366	1988	1400	973	637	2337
ENSG00000038295	TLL1	tolloid like 1 [Source:HGNC Symbol;Acc:HGNC:11843]	39	52	216	57	85	98	122	14	23	31	88	1538	52	58	26	93	25	79	16	39	429	35	153	60	124	251	877	962	45	128	56	75	82	1687	48	40	19	72	98	11	95	64	36	26	176	195	29
ENSG00000038358	EDC4	enhancer of mRNA decapping 4 [Source:HGNC Symbol;Acc:HGNC:17157]	1210	939	1479	1787	1135	1097	1214	985	823	2024	1815	1172	1348	1006	1460	1286	1140	1409	1523	1301	1306	1664	1177	1160	1704	1115	1497	1120	1909	1342	1147	1681	1673	774	1297	1317	1563	1378	1199	1076	1398	1413	1245	1364	1537	1292	1288
ENSG00000038382	TRIO	trio Rho guanine nucleotide exchange factor [Source:HGNC Symbol;Acc:HGNC:12303]	1309	1532	7444	4441	5862	2659	3587	2455	10220	4673	6861	6155	4590	3272	4006	2990	1120	6979	6021	2666	5132	2288	1709	3142	7941	10716	5834	7946	1517	2591	1981	3833	1206	6815	1466	3239	10581	2720	2886	3237	18411	2571	1763	2542	4028	3909	934
ENSG00000038427	VCAN	versican [Source:HGNC Symbol;Acc:HGNC:2464]	69	704	9884	51878	26760	2729	759	22	5015	6956	7818	30154	7889	293	1436	466	892	33147	708	483	21738	1658	8626	5402	3418	27521	15089	18554	1958	1703	766	1608	161	1084	94	7011	11860	6032	10292	315	31168	119	1298	396	68201	63879	157
ENSG00000038532	CLEC16A	C-type lectin domain containing 16A [Source:HGNC Symbol;Acc:HGNC:29013]	1651	1034	1457	1152	795	2274	818	1016	544	1816	1592	1066	945	980	1477	1410	1334	1007	1289	1080	1103	1497	1401	1868	1081	1024	1000	695	2982	1279	1013	1662	1337	1546	1045	2122	867	2179	1717	983	717	1473	2326	1643	880	708	2073
ENSG00000038945	MSR1	macrophage scavenger receptor 1 [Source:HGNC Symbol;Acc:HGNC:7376]	46	272	561	1834	2061	1248	783	355	1633	4519	4406	2261	5711	543	911	55	515	2063	223	120	1277	474	476	1037	1957	4292	4279	2662	277	558	332	514	90	201	31	843	5797	253	1205	1002	2240	233	684	121	2222	2193	245
ENSG00000039068	CDH1	cadherin 1 [Source:HGNC Symbol;Acc:HGNC:1748]	8384	38014	311	108	35	9104	9663	3785	1	315	19	1381	47	9384	11393	11247	6775	1860	32528	19138	117	19809	6851	14866	10690	27	956	61	20479	7047	8691	52310	12620	10966	13311	10975	3	10986	9037	11113	103	7663	11180	13378	1556	1380	12190
ENSG00000039123	SKIV2L2	Ski2 like RNA helicase 2 [Source:HGNC Symbol;Acc:HGNC:18734]	1377	1796	1781	1433	1534	2086	1709	2522	1853	1623	1803	1673	1521	2312	2081	2190	1995	1758	1301	2540	1968	1707	2130	1867	2045	1528	1447	1739	2039	2325	2357	2270	2304	2467	2146	1444	1643	1692	2003	2266	2419	1912	1879	1760	1028	832	2247
ENSG00000039139	DNAH5	dynein axonemal heavy chain 5 [Source:HGNC Symbol;Acc:HGNC:2950]	183	162	26	13	37	118	544	11	14	655	916	60	16	516	153	278	132	129	848	454	1	42	232	244	668	39	200	23	5	233	707	13	28	275	930	197	49	93	153	409	1851	1421	46	86	121	142	9
ENSG00000039319	ZFYVE16	zinc finger FYVE-type containing 16 [Source:HGNC Symbol;Acc:HGNC:20756]	898	1525	970	1683	1977	1578	1427	1994	2269	1935	2561	2097	1348	2544	2582	1587	1389	959	2545	1735	2424	1764	1680	1597	1996	1282	1698	1127	1911	1484	2310	2233	1538	2735	1175	1265	1214	1276	1465	2120	1973	1696	1241	1840	1121	1185	1354
ENSG00000039523	RIPOR1	RHO family interacting cell polarization regulator 1 [Source:HGNC Symbol;Acc:HGNC:25836]	1195	2016	2643	2677	2081	848	1699	778	1332	1789	1996	1964	2699	843	898	1707	919	2566	871	1488	1592	1102	957	1132	1233	2033	1400	1213	464	1495	981	571	1106	507	1207	1532	2778	1154	1213	867	1383	1410	832	1463	2306	2529	765
ENSG00000039537	C6	complement C6 [Source:HGNC Symbol;Acc:HGNC:1339]	0	0	52	1	1	27	4	0	0	3	5	22	3	0	10	50	0	0	2	3	34	5	19	20	11	6	0	0	13	82	0	2	1	4	0	16	0	5	79	0	0	1	5	0	10	0	0
ENSG00000039560	RAI14	retinoic acid induced 14 [Source:HGNC Symbol;Acc:HGNC:14873]	541	352	2707	3312	3225	1295	993	805	5828	1272	918	2945	2293	935	978	611	614	4455	921	616	2573	597	837	1770	6925	6006	2221	4676	1695	903	1079	475	270	895	447	894	5509	1469	1263	1396	6288	757	576	1085	1454	1380	355
ENSG00000039600	SOX30	SRY-box 30 [Source:HGNC Symbol;Acc:HGNC:30635]	0	8	26	6	5	8	7	15	10	60	55	13	16	0	3	5	16	11	126	18	9	22	12	9	80	12	8	12	1	16	2	29	48	408	21	12	12	12	19	3	8	0	13	25	65	54	3
ENSG00000039650	PNKP	polynucleotide kinase 3'-phosphatase [Source:HGNC Symbol;Acc:HGNC:9154]	1271	1774	1319	1379	901	1416	2318	2464	1088	1572	1414	1075	958	2292	1552	1487	1434	1365	1623	2222	1268	1660	2026	1366	912	781	987	979	2367	1189	1689	1185	2072	1453	1392	1571	976	1473	1185	1831	1452	1311	1453	1757	1593	1398	1638
ENSG00000039987	BEST2	bestrophin 2 [Source:HGNC Symbol;Acc:HGNC:17107]	0	0	5	0	1	1	2	4	3	3	2	4	0	6	7	11	5	2	9	2	2	2	10	3	4	2	4	0	6	6	15	4	6	3	16	5	3	6	2	6	0	7	3	4	0	0	0
ENSG00000040199	PHLPP2	PH domain and leucine rich repeat protein phosphatase 2 [Source:HGNC Symbol;Acc:HGNC:29149]	1499	719	694	592	366	860	1050	598	290	416	782	555	353	1427	2472	1643	1002	503	1529	2082	603	1500	895	1006	492	632	493	362	1120	1004	1068	1076	2160	770	1311	713	653	828	979	1973	324	1264	950	2248	380	283	925
ENSG00000040275	SPDL1	spindle apparatus coiled-coil protein 1 [Source:HGNC Symbol;Acc:HGNC:26010]	46	132	483	274	459	106	119	480	240	372	321	230	221	208	284	131	98	488	241	129	588	224	143	129	675	460	348	867	176	204	286	95	127	438	92	104	744	130	132	231	1066	163	75	139	102	71	87
ENSG00000040341	STAU2	staufen double-stranded RNA binding protein 2 [Source:HGNC Symbol;Acc:HGNC:11371]	1081	484	604	444	980	898	521	1237	454	665	793	931	492	664	617	896	971	596	910	591	530	591	930	933	704	871	747	936	1180	954	627	793	748	1191	1036	777	1304	885	956	699	1209	1199	1051	1446	362	301	1144
ENSG00000040487	PQLC2	PQ loop repeat containing 2 [Source:HGNC Symbol;Acc:HGNC:26001]	350	125	375	291	175	263	351	444	334	355	388	229	345	298	282	261	299	383	231	278	415	254	232	273	345	441	343	332	254	189	202	237	360	248	263	310	423	314	273	419	354	297	322	269	306	266	319
ENSG00000040531	CTNS	cystinosin lysosomal cystine transporter [Source:HGNC Symbol;Acc:HGNC:2518]	427	470	457	436	421	491	1018	485	478	642	675	601	497	1147	1140	397	439	828	644	800	787	422	568	530	436	567	1197	517	822	298	746	518	682	868	313	566	790	495	461	1126	533	358	591	190	593	726	545
ENSG00000040608	RTN4R	reticulon 4 receptor [Source:HGNC Symbol;Acc:HGNC:18601]	175	74	26	25	72	269	549	142	15	148	133	67	25	196	218	92	143	47	140	228	172	342	137	236	219	14	45	40	112	85	117	42	56	195	113	156	10	276	177	223	12	174	327	126	38	36	177
ENSG00000040633	PHF23	PHD finger protein 23 [Source:HGNC Symbol;Acc:HGNC:28428]	465	308	466	849	389	519	862	897	379	626	508	494	437	734	608	425	635	734	450	587	731	568	708	557	376	693	963	589	638	617	900	476	700	617	613	582	879	551	615	835	945	412	638	456	408	407	607
ENSG00000040731	CDH10	cadherin 10 [Source:HGNC Symbol;Acc:HGNC:1749]	0	0	0	0	0	3	20	27	0	0	0	1	0	0	0	2	0	0	0	0	8	0	2	0	0	0	0	11	2	2	0	2	3	0	0	5	0	3	0	2	4	0	0	0	10	0	0
ENSG00000040933	INPP4A	inositol polyphosphate-4-phosphatase type I A [Source:HGNC Symbol;Acc:HGNC:6074]	457	448	1798	1694	1725	1796	882	2132	589	1651	2303	1569	1971	846	888	1029	1160	1309	1610	724	1418	809	1062	1775	2316	1129	1352	1064	1593	1816	728	596	1302	1380	752	2385	1282	1958	1803	839	1027	1041	2454	1845	1509	1557	2017
ENSG00000041353	RAB27B	RAB27B member RAS oncogene family [Source:HGNC Symbol;Acc:HGNC:9767]	39	0	100	361	396	78	135	41	532	104	193	375	272	51	108	30	30	123	542	190	93	16	23	749	97	792	172	969	24	43	47	331	17	555	9	408	240	271	161	366	3173	14	202	5	47	36	13
ENSG00000041357	PSMA4	proteasome subunit alpha 4 [Source:HGNC Symbol;Acc:HGNC:9533]	602	895	988	1117	1060	750	587	1555	873	1316	1121	1351	1238	554	652	716	908	1092	722	799	1211	1082	1000	788	1820	1813	1172	2500	869	1026	709	1167	755	910	682	737	2433	642	1020	736	2513	859	617	687	732	496	829
ENSG00000041515	MYO16	myosin XVI [Source:HGNC Symbol;Acc:HGNC:29822]	0	30	26	90	2	17	8	7	1	129	122	22	2	8	30	15	1	6	0	11	11	0	0	10	12	11	5	31	7	23	13	5	1	15	0	9	0	10	14	24	55	15	3	13	0	0	0
ENSG00000041802	LSG1	large 60S subunit nuclear export GTPase 1 [Source:HGNC Symbol;Acc:HGNC:25652]	655	536	750	607	553	718	549	1016	710	1313	944	850	743	772	783	922	839	737	1026	1022	1134	1670	815	728	1575	1278	1059	1131	1055	938	748	1001	837	1101	988	716	1193	773	789	845	2085	1051	736	539	639	566	841
ENSG00000041880	PARP3	poly(ADP-ribose) polymerase family member 3 [Source:HGNC Symbol;Acc:HGNC:273]	449	286	298	292	486	454	365	601	252	428	390	365	270	192	453	494	430	843	372	535	250	309	495	430	244	524	417	344	479	445	196	554	457	708	516	504	621	446	431	315	151	728	409	596	204	230	341
ENSG00000041982	TNC	tenascin C [Source:HGNC Symbol;Acc:HGNC:5318]	77	389	14982	56272	9157	3089	7646	202	10575	13024	11077	30803	22312	647	955	353	928	8807	608	2111	14752	4339	3281	8670	827	16795	14125	12741	2249	4864	255	1792	141	1402	146	3584	14629	6181	4830	658	5865	385	1706	717	27653	27890	185
ENSG00000041988	THAP3	THAP domain containing 3 [Source:HGNC Symbol;Acc:HGNC:20855]	548	543	569	397	368	433	491	788	709	550	566	462	504	606	649	585	783	536	618	493	500	952	670	517	809	571	506	596	561	497	709	438	647	610	689	494	613	536	428	527	787	954	480	906	417	390	539
ENSG00000042062	RIPOR3	RIPOR family member 3 [Source:HGNC Symbol;Acc:HGNC:16168]	39	15	272	105	125	114	42	243	501	93	172	429	39	252	451	341	51	44	113	107	629	154	57	82	88	58	112	50	113	196	107	110	86	160	94	70	34	98	147	241	37	39	51	89	93	71	69
ENSG00000042088	TDP1	tyrosyl-DNA phosphodiesterase 1 [Source:HGNC Symbol;Acc:HGNC:18884]	84	206	841	420	327	243	203	141	425	355	436	357	352	274	264	175	118	650	499	248	374	182	146	277	441	805	591	1226	164	452	230	170	172	491	170	230	590	233	269	266	427	302	185	141	232	107	157
ENSG00000042286	AIFM2	apoptosis inducing factor mitochondria associated 2 [Source:HGNC Symbol;Acc:HGNC:21411]	678	521	462	135	303	413	1130	425	376	840	1059	358	303	962	738	638	612	474	682	584	287	486	498	405	904	483	331	537	468	375	1044	2076	516	927	631	382	839	445	405	1002	546	917	409	602	556	407	439
ENSG00000042304	C2orf83	chromosome 2 open reading frame 83 [Source:HGNC Symbol;Acc:HGNC:25344]	0	0	0	0	0	1	0	0	0	3	12	3	0	0	0	0	0	0	2	0	1	0	0	0	2	0	0	0	0	0	0	0	1	3	0	0	0	2	0	0	2	0	0	0	28	18	0
ENSG00000042317	SPATA7	spermatogenesis associated 7 [Source:HGNC Symbol;Acc:HGNC:20423]	350	338	78	148	269	393	218	307	275	173	343	294	138	579	480	686	625	246	756	635	246	413	445	341	242	269	329	202	597	436	414	912	597	444	846	291	225	275	369	370	178	615	363	1128	130	230	445
ENSG00000042429	MED17	mediator complex subunit 17 [Source:HGNC Symbol;Acc:HGNC:2375]	708	895	763	587	572	1063	518	686	730	583	754	766	626	697	957	837	1017	613	986	661	782	572	797	1060	650	1021	707	853	733	954	717	1027	1226	1179	1015	958	1007	1045	1001	630	1111	1192	1079	645	574	531	1150
ENSG00000042445	RETSAT	retinol saturase [Source:HGNC Symbol;Acc:HGNC:25991]	2579	4919	794	1178	1005	1135	1986	1067	656	2379	3407	740	1338	3408	3115	2326	1280	1433	2234	2733	574	585	1232	2002	893	731	949	498	1572	1444	2310	2317	1483	3473	1538	1506	934	1812	1434	5001	803	2768	1617	1616	861	796	1350
ENSG00000042493	CAPG	capping actin protein gelsolin like [Source:HGNC Symbol;Acc:HGNC:1474]	46	2427	2845	1594	1254	3755	604	115	2190	6834	4482	1414	6206	1174	4255	2506	1022	4456	1188	1579	716	244	1462	3199	1988	4752	2432	3139	547	2864	797	2081	1209	1974	879	3943	5061	2825	3404	2026	3279	1842	3717	599	4129	4157	2944
ENSG00000042753	AP2S1	adaptor related protein complex 2 sigma 1 subunit [Source:HGNC Symbol;Acc:HGNC:565]	989	1708	1380	3272	1450	588	1670	973	1176	2814	2011	953	1866	1022	565	439	729	1780	642	1422	1209	1498	676	642	681	1454	1518	1660	741	611	1054	456	555	829	461	579	1920	451	622	1501	1411	875	483	465	1297	1362	469
ENSG00000042781	USH2A	usherin [Source:HGNC Symbol;Acc:HGNC:12601]	23	8	9	9	37	8	2	46	31	13	14	54	4	3	45	35	12	6	35	4	36	16	23	25	4	10	17	5	49	33	17	8	4	66	47	17	7	15	45	7	9	25	27	59	0	18	21
ENSG00000042813	ZPBP	zona pellucida binding protein [Source:HGNC Symbol;Acc:HGNC:15662]	0	0	0	0	0	1	3	11	0	1	0	0	0	4	2	25	2	2	4	7	1	0	9	4	4	0	0	0	3	11	0	13	7	34	0	2	0	3	6	6	0	2	0	18	0	0	0
ENSG00000042832	TG	thyroglobulin [Source:HGNC Symbol;Acc:HGNC:11764]	984800	19051	199	1187	168	272925	165228	179231	105	2387	1007	193	97	125871	20131	851985	344591	219571	273872	368196	231	376847	270952	228379	163224	141	15949	163	436090	355007	8281	188971	439093	111116	847024	174404	27	139856	288284	126930	8807	262949	339659	506617	50019	47008	636197
ENSG00000042980	ADAM28	ADAM metallopeptidase domain 28 [Source:HGNC Symbol;Acc:HGNC:206]	23	22	1884	286	211	233	112	27	909	2426	2752	748	1290	128	184	43	141	79	408	34	127	36	175	102	386	580	984	399	118	1271	74	180	100	735	29	469	764	305	584	188	187	79	127	44	843	867	107
ENSG00000043039	BARX2	BARX homeobox 2 [Source:HGNC Symbol;Acc:HGNC:956]	0	162	0	0	2	0	0	2	1	3	6	45	20	30	0	42	3	6	63	13	18	0	3	0	41	1	2	19	6	6	2	0	15	4	6	4	2	2	8	5	3	0	3	0	19	0	3
ENSG00000043093	DCUN1D1	defective in cullin neddylation 1 domain containing 1 [Source:HGNC Symbol;Acc:HGNC:18184]	495	543	845	507	1124	844	815	1516	1140	1116	1020	1135	863	588	845	1122	1013	789	1175	1819	1286	2081	1181	899	2287	1061	1166	1171	1404	1310	821	938	1099	1000	1286	768	1190	765	1193	845	1767	1125	777	1649	537	443	917
ENSG00000043143	JADE2	jade family PHD finger 2 [Source:HGNC Symbol;Acc:HGNC:22984]	2929	1965	3436	643	954	3014	3284	1750	654	3939	3355	1451	2772	5138	4691	2843	2987	2999	988	3114	933	2382	2494	2442	1642	1043	1620	977	2424	3181	8177	1419	3533	3050	3412	2621	881	3010	2880	3935	1057	1569	3177	2864	1065	991	3146
ENSG00000043355	ZIC2	Zic family member 2 [Source:HGNC Symbol;Acc:HGNC:12873]	0	0	9	122	40	0	0	0	22	85	106	9	74	0	0	2	0	0	27	0	103	4	0	2	166	1	202	118	0	0	0	0	2	3	0	0	3	0	1	0	117	0	0	0	0	0	0
ENSG00000043462	LCP2	lymphocyte cytosolic protein 2 [Source:HGNC Symbol;Acc:HGNC:6529]	84	147	2203	1328	792	670	506	140	2128	2089	2167	1602	2631	285	167	126	301	1238	193	173	814	204	352	553	688	1191	1336	1512	234	1549	173	271	94	278	72	1088	2246	615	1204	199	359	141	388	112	2917	2459	263
ENSG00000043514	TRIT1	tRNA isopentenyltransferase 1 [Source:HGNC Symbol;Acc:HGNC:20286]	198	154	276	317	417	333	303	760	534	241	498	382	138	341	417	473	333	298	779	297	417	560	498	316	415	551	374	386	462	436	405	455	383	300	606	364	500	269	415	258	749	492	334	686	260	283	369
ENSG00000043591	ADRB1	adrenoceptor beta 1 [Source:HGNC Symbol;Acc:HGNC:285]	0	52	9	1	4	9	20	5	2	22	14	29	53	71	5	41	17	11	11	19	21	5	8	24	34	7	19	16	38	27	21	14	6	16	1	20	19	14	23	8	29	18	16	4	10	18	15
ENSG00000044012	GUCA2B	guanylate cyclase activator 2B [Source:HGNC Symbol;Acc:HGNC:4683]	0	0	0	0	0	0	0	0	0	0	0	0	0	0	0	0	0	0	0	0	0	0	0	0	0	0	0	0	0	0	0	0	0	0	0	0	0	0	0	0	0	0	0	0	0	0	0
ENSG00000044090	CUL7	cullin 7 [Source:HGNC Symbol;Acc:HGNC:21024]	2138	968	850	4543	1351	1900	1244	2693	2009	654	887	1191	1886	831	1809	1654	1596	1463	842	1030	1982	1303	1510	2184	1520	1066	2313	1567	2530	1119	1635	1313	2568	1012	1794	2243	2061	2325	1663	1016	1681	2130	2291	1056	1121	1132	2229
ENSG00000044115	CTNNA1	catenin alpha 1 [Source:HGNC Symbol;Acc:HGNC:2509]	6033	6106	5108	5343	6823	8275	9069	5432	6205	8498	8342	5039	8697	8264	7736	6299	6946	7551	6112	9842	2369	12303	5907	8402	8464	5135	4633	4951	7407	4607	8371	8978	6815	14614	6818	7375	5543	7842	7330	9003	5495	5478	8424	7781	4518	4439	8177
ENSG00000044446	PHKA2	phosphorylase kinase regulatory subunit alpha 2 [Source:HGNC Symbol;Acc:HGNC:8926]	609	572	772	975	497	1131	939	1522	900	926	1145	782	713	1916	1882	1364	891	468	1625	1124	1781	791	756	1152	596	885	1002	780	1278	993	1844	1089	1274	780	1070	1171	481	1172	1013	1582	769	1103	1352	1137	750	655	1200
ENSG00000044459	CNTLN	centlein [Source:HGNC Symbol;Acc:HGNC:23432]	183	162	207	448	709	254	160	327	526	680	798	598	310	114	265	450	252	288	526	326	651	303	300	223	850	495	472	699	288	342	206	173	215	337	368	288	326	212	359	156	1348	387	167	386	176	230	311
ENSG00000044524	EPHA3	EPH receptor A3 [Source:HGNC Symbol;Acc:HGNC:3387]	99	198	272	1233	2189	885	133	358	4639	97	156	1023	4319	116	261	1480	71	603	343	345	6986	436	1152	819	564	733	1511	1493	391	1264	34	181	42	940	44	898	47	667	1197	87	31	45	419	241	667	637	169
ENSG00000044574	HSPA5	heat shock protein family A (Hsp70) member 5 [Source:HGNC Symbol;Acc:HGNC:5238]	11047	5879	10448	12850	9408	8412	11804	16088	11528	12489	8751	7951	17491	5522	4500	15819	7336	11205	13763	23676	8386	19895	7076	8688	13390	9164	8838	10643	12021	10252	5826	17578	13692	7839	33081	7185	14781	6088	8086	7734	8925	11314	4792	13484	14044	13760	6425
ENSG00000046604	DSG2	desmoglein 2 [Source:HGNC Symbol;Acc:HGNC:3049]	3317	7616	604	643	213	2842	1116	4796	1244	2975	1978	3111	225	3860	4669	2505	4392	3006	4347	2250	797	4544	2893	5388	5123	6343	1573	4911	3781	1661	3344	3589	2803	3636	3120	3497	1365	6569	3811	5769	3550	4531	4492	3203	963	920	3791
ENSG00000046647	GEMIN8	gem nuclear organelle associated protein 8 [Source:HGNC Symbol;Acc:HGNC:26044]	206	184	169	208	149	284	540	348	327	180	236	252	252	884	571	447	421	138	528	464	445	372	256	267	236	147	293	168	400	341	495	447	426	230	536	282	521	242	363	439	175	384	328	510	84	195	363
ENSG00000046651	OFD1	OFD1 centriole and centriolar satellite protein [Source:HGNC Symbol;Acc:HGNC:2567]	548	426	867	568	363	973	668	772	925	821	1171	764	375	1641	1571	1224	1329	301	1696	838	1217	785	1036	1225	1126	606	927	531	1161	1516	1344	2296	1475	1002	1314	1361	649	1360	1123	1300	668	1155	1178	735	510	372	1286
ENSG00000046653	GPM6B	glycoprotein M6B [Source:HGNC Symbol;Acc:HGNC:4461]	115	44	190	364	69	258	288	125	935	165	250	258	136	222	246	429	150	86	271	271	290	121	306	212	115	66	532	101	403	288	169	320	219	280	184	162	39	190	252	175	410	293	218	188	176	337	207
ENSG00000046774	MAGEC2	MAGE family member C2 [Source:HGNC Symbol;Acc:HGNC:13574]	0	0	0	16	0	0	0	0	20	0	0	0	0	0	0	0	0	0	14	0	40	0	0	0	0	28	0	0	0	0	0	0	0	11	0	0	0	0	0	0	0	0	0	0	102	89	0
ENSG00000046889	PREX2	phosphatidylinositol-345-trisphosphate dependent Rac exchange factor 2 [Source:HGNC Symbol;Acc:HGNC:22950]	2313	382	483	401	461	706	748	344	115	454	519	1791	391	423	259	1818	1631	494	195	584	1969	509	1362	781	586	368	254	304	350	1201	330	337	347	275	1123	392	196	308	966	162	254	576	485	653	824	619	403
ENSG00000047056	WDR37	WD repeat domain 37 [Source:HGNC Symbol;Acc:HGNC:31406]	556	338	975	589	387	706	607	1237	571	741	987	977	442	1049	747	1015	733	996	681	529	565	329	798	713	733	701	728	615	666	852	1297	431	777	611	942	813	603	776	805	786	594	797	823	871	686	584	795
ENSG00000047188	YTHDC2	YTH domain containing 2 [Source:HGNC Symbol;Acc:HGNC:24721]	563	880	1212	756	944	1101	809	1387	873	1871	2309	1288	1115	1665	1710	1279	781	828	1193	980	1175	998	1271	987	1378	766	846	894	1217	1310	1302	1223	990	1837	1063	1063	806	1072	1144	1477	1216	1604	1048	1602	926	885	1052
ENSG00000047230	CTPS2	CTP synthase 2 [Source:HGNC Symbol;Acc:HGNC:2520]	297	374	371	422	338	545	695	935	388	289	311	417	338	708	933	536	588	331	865	469	892	346	488	533	339	596	487	469	894	482	602	942	737	456	588	513	373	476	477	686	568	601	506	450	250	407	533
ENSG00000047249	ATP6V1H	ATPase H+ transporting V1 subunit H [Source:HGNC Symbol;Acc:HGNC:18303]	1431	1371	656	970	774	880	1163	1135	2861	1295	1166	788	1261	1445	1044	1328	1395	814	998	1411	736	499	959	978	563	1297	685	739	1021	959	1364	1344	1227	853	1426	743	984	1006	876	1418	1071	2655	966	1300	704	531	1322
ENSG00000047315	POLR2B	RNA polymerase II subunit B [Source:HGNC Symbol;Acc:HGNC:9188]	1636	1188	2625	2264	3081	3158	3006	3127	2881	1948	1969	3128	1692	1754	2017	2502	2535	1774	2007	2391	2260	1629	2998	3031	2890	3024	3828	2417	2637	3416	1972	2186	2631	2296	1954	2242	3384	2597	3031	1789	2792	2671	2285	2215	1565	1628	2515
ENSG00000047346	FAM214A	family with sequence similarity 214 member A [Source:HGNC Symbol;Acc:HGNC:25609]	1431	821	1324	662	858	1849	922	2679	734	1021	1596	1138	874	1146	812	2216	1716	576	1945	1452	446	1203	1831	1634	1164	392	761	533	1535	1794	975	2979	1874	1062	1956	1918	622	1505	1774	807	464	1443	1602	2886	843	372	1816
ENSG00000047365	ARAP2	ArfGAP with RhoGAP domain ankyrin repeat and PH domain 2 [Source:HGNC Symbol;Acc:HGNC:16924]	815	616	1587	78	268	2797	1884	1404	205	1408	1590	1272	591	1822	1602	3769	2158	1278	1063	1707	463	221	2130	2369	1374	818	1417	1264	1432	4945	1024	751	3094	313	4361	2101	1022	2146	3018	1452	350	3915	2273	784	1287	1203	2335
ENSG00000047410	TPR	translocated promoter region nuclear basket protein [Source:HGNC Symbol;Acc:HGNC:12017]	3591	3563	3832	3341	4628	4160	4961	9572	4154	2809	3293	3988	3171	4411	4757	5096	4365	2691	9455	2990	6864	5130	4618	4097	5869	3608	3606	3905	5199	4607	3788	3074	5242	4537	4495	3557	2887	4175	4363	4190	4481	4662	3853	4582	2241	2494	4698
ENSG00000047457	CP	ceruloplasmin [Source:HGNC Symbol;Acc:HGNC:2295]	92	96	423	80	130	478	79	498	1535	293	316	760	3418	121	203	251	402	181	228	102	178	110	591	265	2642	341	475	214	156	1272	131	194	88	453	280	323	219	231	557	138	137	157	168	138	380	407	149
ENSG00000047578	KIAA0556	KIAA0556 [Source:HGNC Symbol;Acc:HGNC:29068]	1385	733	544	495	661	1427	1016	1596	429	1383	1519	796	623	1177	1686	2596	1277	753	907	1399	711	2880	1139	1118	1039	681	652	481	1855	1144	1194	1119	1826	1552	1913	1239	562	1041	1212	1033	731	1206	1634	2831	584	283	1804
ENSG00000047579	DTNBP1	dystrobrevin binding protein 1 [Source:HGNC Symbol;Acc:HGNC:17328]	320	374	475	228	177	339	299	429	266	294	352	313	289	428	396	263	362	279	181	259	392	122	352	281	257	281	318	262	370	395	829	188	408	211	352	321	375	307	327	333	256	302	435	82	306	160	421
ENSG00000047597	XK	X-linked Kx blood group [Source:HGNC Symbol;Acc:HGNC:12811]	0	418	18	57	27	42	24	37	31	222	174	63	15	97	17	87	70	14	727	163	8	722	64	44	132	4	30	65	26	56	34	1420	322	271	271	27	10	49	44	89	105	61	65	177	19	0	41
ENSG00000047617	ANO2	anoctamin 2 [Source:HGNC Symbol;Acc:HGNC:1183]	69	169	104	88	26	116	131	15	35	36	61	188	47	110	31	185	38	57	86	59	87	21	140	57	71	57	38	32	87	123	48	53	44	80	30	72	32	45	43	35	36	50	58	25	56	71	49
ENSG00000047621	C12orf4	chromosome 12 open reading frame 4 [Source:HGNC Symbol;Acc:HGNC:1184]	358	616	350	426	460	375	415	609	433	570	597	652	319	636	651	389	375	382	2095	438	673	314	551	422	318	497	372	652	463	497	916	402	394	474	410	352	541	331	481	639	736	813	344	427	343	177	387
ENSG00000047634	SCML1	sex comb on midleg like 1 (Drosophila) [Source:HGNC Symbol;Acc:HGNC:10580]	31	88	332	228	297	168	232	96	454	743	972	305	436	324	341	259	171	202	188	252	1023	235	103	122	98	555	366	502	110	266	264	101	137	180	145	202	370	225	176	382	189	229	176	234	223	177	215
ENSG00000047644	WWC3	WWC family member 3 [Source:HGNC Symbol;Acc:HGNC:29237]	1773	1503	2203	1337	3023	2164	1477	1719	1218	2041	1520	1888	1814	1632	1020	2573	4000	1889	1892	2054	3360	3120	2388	1549	1988	2127	1704	1976	2450	1877	2595	1478	1916	801	1592	1660	1726	1781	1948	2032	2152	1479	1985	2028	1630	1380	2049
ENSG00000047648	ARHGAP6	Rho GTPase activating protein 6 [Source:HGNC Symbol;Acc:HGNC:676]	411	631	229	128	179	639	1595	651	107	647	321	223	347	1773	996	2313	690	509	926	1941	1580	1459	425	897	615	537	447	233	123	1101	1565	1233	346	777	1414	732	317	689	1252	2052	148	1951	708	777	315	195	863
ENSG00000047662	FAM184B	family with sequence similarity 184 member B [Source:HGNC Symbol;Acc:HGNC:29235]	419	242	384	244	223	582	381	723	368	274	367	364	133	449	549	614	575	244	387	208	342	155	785	494	326	198	405	183	743	455	592	289	724	381	772	437	133	612	423	439	300	564	576	531	241	195	757
ENSG00000047849	MAP4	microtubule associated protein 4 [Source:HGNC Symbol;Acc:HGNC:6862]	5934	4794	7487	5275	9463	5915	5989	3585	8302	6629	6121	10399	9572	4215	4639	4115	3931	14590	4933	5723	5935	4491	5563	8095	3684	9119	7458	8992	3816	3811	3508	3414	3899	3688	3789	6609	8160	7404	5528	4029	6800	5130	6179	5636	3528	3697	4648
ENSG00000047932	GOPC	golgi associated PDZ and coiled-coil motif containing [Source:HGNC Symbol;Acc:HGNC:17643]	731	1437	1048	770	1960	1202	658	1937	1082	791	974	1622	1318	1465	1615	1449	1211	1181	1654	805	1306	643	1127	1380	1119	1748	1446	2304	2068	1190	2248	943	1742	921	1470	958	1369	1209	1327	1233	5064	1357	1099	777	797	619	1308
ENSG00000047936	ROS1	ROS proto-oncogene 1 receptor tyrosine kinase [Source:HGNC Symbol;Acc:HGNC:10261]	0	0	18	1	16	22	0	0	57	8	9	37	7	0	0	0	0	1	0	0	10	0	0	4	0	18	94	20	2	2	2	0	0	0	0	2	0	2	1	0	59	0	2	0	38	18	3
ENSG00000048028	USP28	ubiquitin specific peptidase 28 [Source:HGNC Symbol;Acc:HGNC:12625]	503	880	613	626	605	578	362	519	1185	476	667	728	470	505	538	588	801	534	1716	548	716	881	779	502	1009	604	624	559	778	591	716	665	1135	1531	622	577	1000	569	586	556	978	755	666	310	269	283	749
ENSG00000048052	HDAC9	histone deacetylase 9 [Source:HGNC Symbol;Acc:HGNC:14065]	533	74	1056	524	3597	657	95	501	1789	753	459	899	590	105	861	272	1600	370	1453	126	551	97	2118	1142	571	795	872	966	1658	905	90	933	1836	1749	231	701	407	1045	681	229	1179	161	449	46	417	301	167
ENSG00000048140	TSPAN17	tetraspanin 17 [Source:HGNC Symbol;Acc:HGNC:13594]	472	367	699	624	871	639	832	1177	479	1221	1081	885	1098	951	763	498	582	1151	566	727	961	683	933	702	714	893	679	806	936	543	939	594	661	1516	295	677	1053	608	709	1254	916	703	710	576	852	867	519
ENSG00000048162	NOP16	NOP16 nucleolar protein [Source:HGNC Symbol;Acc:HGNC:26934]	533	1056	647	877	349	267	1213	579	463	804	679	363	492	791	733	270	353	733	203	874	625	475	296	282	464	376	465	432	321	349	615	320	290	635	295	280	611	292	308	860	673	655	238	461	611	743	243
ENSG00000048342	CC2D2A	coiled-coil and C2 domain containing 2A [Source:HGNC Symbol;Acc:HGNC:29253]	913	242	307	696	562	766	502	738	519	425	627	624	301	450	733	913	834	441	1731	524	561	272	657	478	541	572	588	304	886	391	474	321	993	621	865	468	421	435	474	375	616	773	587	1529	547	354	535
ENSG00000048392	RRM2B	ribonucleotide reductase regulatory TP53 inducible subunit M2B [Source:HGNC Symbol;Acc:HGNC:17296]	1644	1950	720	990	3504	2425	1914	2024	1778	999	861	927	1001	2265	1689	1531	2674	878	770	1607	589	1310	1922	2161	703	906	983	634	2996	1823	1295	4784	1530	996	1627	2061	1293	2484	2165	2398	933	4470	1777	1303	556	478	2501
ENSG00000048405	ZNF800	zinc finger protein 800 [Source:HGNC Symbol;Acc:HGNC:27267]	860	1012	1212	869	1146	878	882	1063	948	1090	1192	1185	847	1224	1193	944	899	1247	1816	1100	1444	729	1043	787	1015	1198	984	1050	1458	1283	1261	1406	994	1555	1014	887	786	814	1033	1319	536	1118	880	1212	732	885	887
ENSG00000048462	TNFRSF17	TNF receptor superfamily member 17 [Source:HGNC Symbol;Acc:HGNC:11913]	0	0	100	2	9	15	2	1	2	15	25	17	9	4	10	17	41	11	42	1	17	13	19	16	38	0	10	0	34	167	4	7	2	25	33	145	18	16	134	11	0	20	13	22	84	54	27
ENSG00000048471	SNX29	sorting nexin 29 [Source:HGNC Symbol;Acc:HGNC:30542]	602	851	2880	1820	907	1094	866	1836	1985	3133	3410	1533	2051	690	1081	1399	1225	1226	1667	1238	731	1749	1735	940	2037	788	1431	720	1596	1804	572	2397	1775	2703	1264	1433	1050	1115	1281	738	555	1307	1264	1750	1213	938	1112
ENSG00000048540	LMO3	LIM domain only 3 [Source:HGNC Symbol;Acc:HGNC:6643]	1248	411	13	57	15	6997	526	3052	2	159	297	89	2	751	2938	1806	13576	942	1163	706	420	297	8983	7530	2990	35	1077	31	6688	1822	3685	2568	4100	2993	4603	4505	3	10137	4139	1130	167	997	5741	2721	315	337	5941
ENSG00000048544	MRPS10	mitochondrial ribosomal protein S10 [Source:HGNC Symbol;Acc:HGNC:14502]	503	1093	561	373	516	520	354	984	533	431	329	594	568	520	765	670	682	528	411	556	773	486	607	480	817	1053	809	1141	570	552	900	371	701	626	588	405	1227	428	621	521	1107	919	485	396	399	354	559
ENSG00000048545	GUCA1A	guanylate cyclase activator 1A [Source:HGNC Symbol;Acc:HGNC:4678]	0	0	5	0	1	0	0	3	2	3	2	8	0	2	1	0	4	3	3	0	2	0	5	3	1	10	1	2	2	2	5	2	3	4	2	2	1	2	2	1	4	0	2	0	0	0	0
ENSG00000048649	RSF1	remodeling and spacing factor 1 [Source:HGNC Symbol;Acc:HGNC:18118]	2062	1796	1686	1142	1894	2528	1416	2048	1994	1486	1868	2947	1573	1741	1668	2513	2595	1262	2266	1643	1788	1838	2598	2118	2191	1922	1689	1972	1646	2557	1838	2511	3075	1847	2748	1994	2592	2175	2444	1778	2425	2231	2426	1576	1010	938	2878
ENSG00000048707	VPS13D	vacuolar protein sorting 13 homolog D [Source:HGNC Symbol;Acc:HGNC:23595]	5212	2573	4755	2525	2124	7608	4442	5080	3210	4313	6890	4699	4212	5996	4525	9453	7105	3922	6215	4135	3043	5354	7055	7407	4108	3450	3285	3151	4919	6015	4376	6702	5632	6891	8094	7599	3153	8390	6413	5496	3669	9462	9470	8277	3583	3608	7999
ENSG00000048740	CELF2	CUGBP Elav-like family member 2 [Source:HGNC Symbol;Acc:HGNC:2550]	442	206	3630	598	743	2313	712	2118	425	2617	3433	1740	1833	302	324	1126	346	1780	181	512	1063	204	965	1730	1525	913	1878	2654	1420	2539	332	783	355	1083	164	1595	1592	2253	2157	458	277	616	818	242	1426	1734	295
ENSG00000048828	FAM120A	family with sequence similarity 120A [Source:HGNC Symbol;Acc:HGNC:13247]	5607	2903	4742	4026	4236	4340	4568	4639	3235	5416	4698	4427	6124	4524	3891	4186	4437	5117	4949	6363	3455	4499	3978	4856	5427	3546	5454	4610	2994	3652	4167	5830	3805	4810	4994	3994	5687	4726	4080	5039	3078	6897	4502	5974	3398	3095	4567
ENSG00000048991	R3HDM1	R3H domain containing 1 [Source:HGNC Symbol;Acc:HGNC:9757]	853	668	927	1121	833	568	701	779	539	725	842	706	923	719	597	725	617	631	1197	609	888	538	726	575	918	631	629	736	623	702	685	473	735	758	728	615	873	573	602	705	1254	765	540	1176	287	319	607
ENSG00000049089	COL9A2	collagen type IX alpha 2 chain [Source:HGNC Symbol;Acc:HGNC:2218]	0	37	194	321	53	259	821	1235	122	45	71	56	83	1472	5842	394	42	27	64	147	116	426	64	251	83	73	181	517	156	377	232	87	189	230	44	126	64	155	269	1313	33	114	130	1771	149	124	79
ENSG00000049130	KITLG	KIT ligand [Source:HGNC Symbol;Acc:HGNC:6343]	107	147	363	326	833	378	146	262	599	425	566	817	995	127	189	740	152	369	130	197	405	79	449	250	359	875	790	804	261	478	211	651	205	452	191	226	709	128	342	109	3035	984	212	116	204	283	215
ENSG00000049167	ERCC8	ERCC excision repair 8 CSA ubiquitin ligase complex subunit [Source:HGNC Symbol;Acc:HGNC:3439]	191	411	203	194	291	232	277	372	171	358	395	276	186	433	490	300	229	205	314	325	311	276	283	206	385	256	297	313	313	197	379	292	315	498	292	193	228	201	211	473	367	452	213	336	121	54	241
ENSG00000049192	ADAMTS6	ADAM metallopeptidase with thrombospondin type 1 motif 6 [Source:HGNC Symbol;Acc:HGNC:222]	0	37	539	174	254	46	16	91	208	118	121	465	194	20	31	57	42	1933	171	21	271	182	116	57	125	2651	150	2025	87	66	45	20	41	210	14	94	2128	87	129	14	2992	15	31	198	260	195	41
ENSG00000049239	H6PD	hexose-6-phosphate dehydrogenase/glucose 1-dehydrogenase [Source:HGNC Symbol;Acc:HGNC:4795]	3470	1115	3768	1574	6007	3885	2046	4741	2939	6835	9203	4158	7412	1789	2167	3792	3547	5220	2740	1455	5869	3902	3742	3979	2957	4078	5488	3337	2613	3567	1574	3388	4324	2494	4322	4005	4681	4306	4388	1975	2483	3609	4032	3765	3592	3025	3292
ENSG00000049245	VAMP3	vesicle associated membrane protein 3 [Source:HGNC Symbol;Acc:HGNC:12644]	1560	1569	1544	1039	1893	1855	1658	1447	2392	1766	1729	1787	2397	1259	995	1431	2080	2211	641	1574	1348	1689	2083	1901	1317	3183	1427	2183	1436	1433	1131	1159	1728	770	1708	1452	2958	1815	1863	1463	2245	1626	1721	1603	982	920	1959
ENSG00000049246	PER3	period circadian clock 3 [Source:HGNC Symbol;Acc:HGNC:8847]	2032	1833	1087	446	664	2258	1880	1584	712	887	871	841	1124	3046	1030	3356	5213	908	563	2629	1702	2031	3451	2798	2342	661	908	750	760	2475	1647	2036	4649	654	3887	1704	418	3406	1975	1136	540	3555	2789	2579	426	248	4938
ENSG00000049247	UTS2	urotensin 2 [Source:HGNC Symbol;Acc:HGNC:12636]	236	250	143	55	78	255	211	192	80	174	147	97	131	419	113	442	664	129	58	337	221	211	406	331	271	86	110	104	77	347	206	251	602	83	463	179	64	418	298	135	86	446	295	308	19	0	571
ENSG00000049249	TNFRSF9	TNF receptor superfamily member 9 [Source:HGNC Symbol;Acc:HGNC:11924]	8	0	656	254	48	17	20	4	2146	467	334	105	501	6	14	7	31	319	178	12	152	43	29	47	90	387	208	1065	25	468	2	20	3	104	2	144	243	51	226	42	141	9	15	6	223	213	9
ENSG00000049283	EPN3	epsin 3 [Source:HGNC Symbol;Acc:HGNC:18235]	259	594	5	12	6	76	411	52	9	39	36	180	13	603	201	120	88	30	465	165	8	252	37	76	490	4	44	9	208	43	121	263	88	311	90	80	9	99	95	361	29	761	194	144	19	0	193
ENSG00000049323	LTBP1	latent transforming growth factor beta binding protein 1 [Source:HGNC Symbol;Acc:HGNC:6714]	69	272	4367	4555	17804	411	1238	350	4766	927	865	3449	2074	144	312	486	146	9814	1914	483	2914	622	1217	1827	1834	1949	1305	2686	1197	591	56	674	219	3028	84	1085	19861	920	870	387	547	145	411	404	3157	3060	151
ENSG00000049449	RCN1	reticulocalbin 1 [Source:HGNC Symbol;Acc:HGNC:9934]	1636	1862	3121	2167	2467	993	2326	1603	6188	3222	2642	3591	6829	1115	839	969	680	4384	289	2223	3254	738	1087	1163	2152	5874	2612	4391	445	1197	1179	646	1217	978	1289	1189	4239	916	1371	1677	5866	1641	762	491	2352	2317	799
ENSG00000049540	ELN	elastin [Source:HGNC Symbol;Acc:HGNC:3327]	31	961	3539	68	947	493	553	385	33	135	167	2727	904	305	667	940	295	242	917	474	9748	694	2731	1139	1778	273	1580	247	532	342	419	242	225	373	346	856	47	535	1203	158	44	197	144	225	2195	2742	55
ENSG00000049541	RFC2	replication factor C subunit 2 [Source:HGNC Symbol;Acc:HGNC:9970]	214	264	475	390	493	259	283	489	366	560	344	428	473	361	353	188	303	544	466	366	1231	398	296	270	538	618	542	563	284	358	441	230	322	616	304	281	416	326	317	428	382	341	273	268	325	266	409
ENSG00000049618	ARID1B	AT-rich interaction domain 1B [Source:HGNC Symbol;Acc:HGNC:18040]	5486	2932	5854	4198	3127	5544	2496	5015	3286	5283	6310	4199	3360	3672	4863	8495	4404	5103	7068	2966	3376	5708	4926	4965	7258	2960	4944	3397	8672	5372	6852	5716	5937	6905	7706	6332	3391	4673	5019	3083	5060	6455	5998	5967	2676	2441	5526
ENSG00000049656	CLPTM1L	CLPTM1 like [Source:HGNC Symbol;Acc:HGNC:24308]	3028	1965	2522	1880	1299	2594	2514	3365	1338	4103	3596	1470	2353	2480	3051	1958	3215	2904	5225	2355	2304	3980	2987	2303	6321	2985	2282	2100	4519	2151	3795	3385	2836	4226	3021	2797	2404	2402	2264	3153	3099	2066	2644	3259	1880	1698	2305
ENSG00000049759	NEDD4L	neural precursor cell expressed developmentally down-regulated 4-like E3 ubiquitin protein ligase [Source:HGNC Symbol;Acc:HGNC:7728]	2214	1459	1755	1500	218	2439	1960	1373	2357	1904	2168	862	496	1967	1018	2171	1736	2656	1453	1281	621	3828	1291	2498	2368	2560	1104	1711	2066	1110	2977	3009	905	1763	1620	2123	885	2671	1894	2410	880	2087	2953	3454	602	513	2087
ENSG00000049768	FOXP3	forkhead box P3 [Source:HGNC Symbol;Acc:HGNC:6106]	23	44	496	55	42	67	61	41	48	174	156	127	105	39	88	32	62	139	127	59	127	44	62	83	141	96	95	114	58	122	78	33	56	91	43	107	113	99	121	59	76	25	75	35	186	160	35
ENSG00000049769	PPP1R3F	protein phosphatase 1 regulatory subunit 3F [Source:HGNC Symbol;Acc:HGNC:14944]	145	198	207	143	146	294	380	435	67	216	203	207	184	565	808	315	254	122	574	356	392	263	644	268	171	198	189	136	366	211	738	382	356	730	383	256	151	260	257	433	194	277	367	334	158	142	445
ENSG00000049860	HEXB	hexosaminidase subunit beta [Source:HGNC Symbol;Acc:HGNC:4879]	2077	2676	1406	3085	2233	2365	3973	2288	4100	3997	3709	2128	5118	3699	2997	1610	2885	2667	1527	3891	3193	1722	1836	2440	3075	2488	2711	2639	1552	1826	3243	1966	1818	2331	1725	2040	2790	2434	2334	4305	2082	1917	2236	1284	4148	4546	1899
ENSG00000049883	PTCD2	pentatricopeptide repeat domain 2 [Source:HGNC Symbol;Acc:HGNC:25734]	427	821	350	205	254	266	431	377	286	432	483	365	262	821	878	601	383	289	319	532	380	404	444	295	513	334	436	333	439	346	849	715	438	678	671	244	314	264	363	781	528	860	284	514	130	160	331
ENSG00000050030	NEXMIF	neurite extension and migration factor [Source:HGNC Symbol;Acc:HGNC:29433]	350	286	18	3	5	10	309	41	4	39	60	23	22	66	22	143	58	27	419	205	6	7	194	31	387	10	11	7	109	101	52	62	5	385	4	37	2	18	43	6	7	277	15	282	38	54	21
ENSG00000050130	JKAMP	JNK1/MAPK8-associated membrane protein [Source:HGNC Symbol;Acc:HGNC:20184]	487	308	367	480	594	606	452	482	617	631	582	691	711	495	531	513	711	544	827	586	645	752	695	537	1172	871	551	915	832	514	439	602	706	1140	588	482	730	519	608	579	650	630	531	753	408	337	627
ENSG00000050165	DKK3	dickkopf WNT signaling pathway inhibitor 3 [Source:HGNC Symbol;Acc:HGNC:2893]	640	1151	4841	1122	4183	1489	2172	768	2518	523	283	3109	2322	414	330	548	275	4928	86	900	1609	894	1393	776	757	8266	1866	6275	236	641	507	349	472	351	330	890	7409	1049	1262	183	3425	239	579	501	1241	1486	339
ENSG00000050327	ARHGEF5	Rho guanine nucleotide exchange factor 5 [Source:HGNC Symbol;Acc:HGNC:13209]	1149	572	57	100	188	540	1008	1074	94	1102	924	506	97	1096	1866	1089	995	271	1355	2326	157	1016	727	882	1025	230	186	166	884	328	1453	1429	1093	1083	851	378	48	831	728	1483	54	712	638	582	223	124	671
ENSG00000050344	NFE2L3	nuclear factor erythroid 2 like 3 [Source:HGNC Symbol;Acc:HGNC:7783]	145	44	979	175	454	1219	81	334	390	1914	1679	772	844	203	584	226	265	2095	1877	90	725	350	1182	1135	553	1000	738	1397	1363	653	440	3803	466	3485	288	1562	665	1087	1040	306	2042	389	1051	1089	584	478	597
ENSG00000050393	MCUR1	mitochondrial calcium uniporter regulator 1 [Source:HGNC Symbol;Acc:HGNC:21097]	1552	2727	604	528	921	878	782	908	449	732	617	623	637	987	1328	1000	1502	790	1207	1083	949	1057	1385	888	774	988	811	827	1363	793	2347	1280	1358	933	1798	782	1038	773	871	1281	949	2292	1188	765	491	513	1122
ENSG00000050405	LIMA1	LIM domain and actin binding 1 [Source:HGNC Symbol;Acc:HGNC:24636]	480	2192	3229	1911	2933	1321	2152	680	1275	1693	1448	3639	1528	3763	2265	1401	926	2981	2983	2058	2948	875	1598	1642	593	5087	2679	8433	831	1600	1909	1646	1215	2680	881	1769	2911	1803	1906	3857	2289	679	1684	1132	1417	1362	1921
ENSG00000050426	LETMD1	LETM1 domain containing 1 [Source:HGNC Symbol;Acc:HGNC:24241]	1202	2309	651	423	344	1072	857	831	745	1118	1084	666	390	2819	2356	1237	1879	674	913	1533	1076	1204	1442	864	931	850	686	649	1586	975	2490	1982	1957	1352	1983	888	556	1259	982	1973	1067	2706	1238	1667	519	266	1194
ENSG00000050438	SLC4A8	solute carrier family 4 member 8 [Source:HGNC Symbol;Acc:HGNC:11034]	0	30	203	195	54	91	563	46	391	464	372	124	164	37	54	43	18	139	39	60	134	50	36	47	58	291	186	197	107	244	27	110	23	150	6	79	154	33	105	145	263	17	35	96	250	248	17
ENSG00000050555	LAMC3	laminin subunit gamma 3 [Source:HGNC Symbol;Acc:HGNC:6494]	8	8	91	1089	270	13	114	141	76	370	482	49	4093	70	85	317	24	269	447	69	195	332	19	49	1023	26	238	16	18	62	102	17	158	705	76	18	365	18	83	12	664	64	12	76	56	107	23
ENSG00000050628	PTGER3	prostaglandin E receptor 3 [Source:HGNC Symbol;Acc:HGNC:9595]	23	22	130	1	107	90	103	130	71	47	67	302	56	60	64	74	58	26	7	911	82	8784	80	72	28	30	122	446	38	90	15	142	20	475	22	97	5	107	97	64	265	41	129	16488	93	54	55
ENSG00000050730	TNIP3	TNFAIP3 interacting protein 3 [Source:HGNC Symbol;Acc:HGNC:19315]	0	0	74	7	24	23	3	39	11	34	52	55	10	0	1	2	1	26	7	0	27	4	9	6	17	18	26	233	6	60	2	11	1	6	0	45	65	7	37	1	821	6	2	0	65	36	0
ENSG00000050748	MAPK9	mitogen-activated protein kinase 9 [Source:HGNC Symbol;Acc:HGNC:6886]	1286	2339	699	603	906	944	2161	1138	590	1169	1274	841	900	2929	2161	1157	1226	821	1368	2195	596	998	1300	1107	1120	858	806	996	1449	1052	2747	1549	1386	1519	1431	962	873	1150	1049	2102	726	1872	1015	1327	658	690	1088
ENSG00000050767	COL23A1	collagen type XXIII alpha 1 chain [Source:HGNC Symbol;Acc:HGNC:22990]	472	235	39	70	967	97	146	123	364	362	279	63	144	348	46	2658	933	539	2862	576	122	5122	962	612	1149	44	421	34	393	2016	658	23	1400	819	3703	222	30	39	1177	94	23	3199	173	2870	621	460	395
ENSG00000050820	BCAR1	BCAR1 Cas family scaffolding protein [Source:HGNC Symbol;Acc:HGNC:971]	1317	1958	1725	5505	4420	1735	1622	1547	2326	2856	2667	2349	2145	1186	891	1431	1667	2186	1911	1267	1479	1942	1597	2062	1589	2250	2121	1724	1259	801	1283	1355	996	1175	985	1811	2022	2381	1357	1331	2150	2551	1899	1600	2000	1875	1466
ENSG00000051009	FAM160A2	family with sequence similarity 160 member A2 [Source:HGNC Symbol;Acc:HGNC:25378]	480	646	591	426	450	791	529	871	813	510	685	678	657	738	653	1301	950	828	848	652	745	609	994	815	573	576	598	515	567	810	759	764	1370	469	1211	996	577	923	786	641	615	874	1168	453	750	832	1016
ENSG00000051108	HERPUD1	homocysteine inducible ER protein with ubiquitin like domain 1 [Source:HGNC Symbol;Acc:HGNC:13744]	3044	4802	2729	1249	2297	2691	3732	806	1502	5803	6412	1984	2795	2120	2111	4325	2468	1520	1462	5885	1114	1638	1710	1920	1839	3153	2078	1577	2514	5122	1784	2466	2561	769	5607	5246	2732	1966	3799	2194	1346	3578	1993	1132	3241	3237	2317
ENSG00000051128	HOMER3	homer scaffolding protein 3 [Source:HGNC Symbol;Acc:HGNC:17514]	1241	1005	470	1365	818	537	2566	776	931	1324	1563	979	659	2543	1523	712	552	1020	871	1893	858	994	601	832	621	771	952	822	692	499	1315	322	320	691	331	593	671	637	608	3150	569	1224	455	1398	445	354	297
ENSG00000051180	RAD51	RAD51 recombinase [Source:HGNC Symbol;Acc:HGNC:9817]	31	30	164	62	126	66	16	105	45	117	78	87	93	31	38	46	64	270	70	31	186	43	140	77	129	244	119	262	72	107	53	131	58	74	61	84	260	62	78	48	287	69	58	58	65	124	95
ENSG00000051341	POLQ	DNA polymerase theta [Source:HGNC Symbol;Acc:HGNC:9186]	39	15	449	198	211	33	24	167	256	794	507	173	178	40	35	12	39	353	421	30	548	177	88	67	702	491	373	336	225	199	37	79	22	187	15	81	519	35	117	49	1106	75	38	56	65	124	59
ENSG00000051382	PIK3CB	phosphatidylinositol-45-bisphosphate 3-kinase catalytic subunit beta [Source:HGNC Symbol;Acc:HGNC:8976]	2884	983	819	895	468	1695	1294	1658	2948	1241	1285	808	928	1179	1508	2276	2884	1007	1587	2159	480	2909	2251	1970	1511	809	1039	444	2902	1779	2461	1143	2208	1464	3099	1712	819	1786	1780	1626	562	2077	2078	2599	806	902	2665
ENSG00000051523	CYBA	cytochrome b-245 alpha chain [Source:HGNC Symbol;Acc:HGNC:2577]	2237	1686	3268	2227	1430	2333	528	1812	3502	3964	3377	2304	5473	420	674	1132	2898	2876	2199	623	1576	2697	2969	2221	3793	2748	2532	2410	3898	3385	1454	2863	2496	2432	1622	3583	3529	2128	2478	631	523	600	2231	2299	5583	5306	1808
ENSG00000051596	THOC3	THO complex 3 [Source:HGNC Symbol;Acc:HGNC:19072]	487	726	337	240	174	326	738	591	164	1391	961	309	368	1070	608	528	443	437	333	723	282	575	290	533	327	212	315	448	552	213	1349	550	432	1302	351	210	200	523	345	1419	382	514	476	600	621	478	571
ENSG00000051620	HEBP2	heme binding protein 2 [Source:HGNC Symbol;Acc:HGNC:15716]	807	1628	746	500	152	720	495	1149	650	1467	1129	1001	644	942	1234	813	861	1442	975	758	802	414	1008	1026	482	1230	662	1046	1071	763	2103	620	1110	575	1052	782	1274	1040	864	761	536	973	949	241	500	372	703
ENSG00000051825	MPHOSPH9	M-phase phosphoprotein 9 [Source:HGNC Symbol;Acc:HGNC:7215]	320	631	837	495	619	356	585	1107	562	1179	1276	777	478	1268	1636	651	548	454	2198	666	886	844	523	379	979	744	754	925	627	790	1127	539	636	957	829	438	530	439	601	1153	1772	827	422	1013	297	443	539
ENSG00000052126	PLEKHA5	pleckstrin homology domain containing A5 [Source:HGNC Symbol;Acc:HGNC:30036]	936	338	246	2975	601	1306	645	1472	4075	314	505	964	1076	783	818	945	1392	454	1866	753	1567	419	1217	1759	398	961	830	976	1360	709	689	1394	1618	1184	989	1401	506	1899	1181	1036	1987	904	2036	615	426	549	1953
ENSG00000052344	PRSS8	protease serine 8 [Source:HGNC Symbol;Acc:HGNC:9491]	3492	1488	13	15	11	841	5	1896	23	27	13	427	16	919	942	1204	2058	252	6472	413	37	391	1398	1908	1445	18	150	2	2332	551	1193	2582	1452	5042	1721	945	3	1654	884	1309	6	1020	1498	253	287	372	1470
ENSG00000052723	SIKE1	suppressor of IKBKE 1 [Source:HGNC Symbol;Acc:HGNC:26119]	784	1019	604	730	1202	630	776	1400	992	792	905	1023	856	673	857	685	892	590	807	658	1160	1293	978	604	1134	1083	989	1260	1153	934	734	869	690	930	974	504	1123	612	785	1057	846	1914	512	1342	611	443	629
ENSG00000052749	RRP12	ribosomal RNA processing 12 homolog [Source:HGNC Symbol;Acc:HGNC:29100]	525	1122	1246	1354	787	672	1349	472	470	1081	956	990	587	1849	1423	584	711	1044	914	1128	1153	2341	534	535	1001	1207	1468	1093	797	631	1946	410	829	801	695	665	1412	597	532	1542	3534	1109	697	1310	1093	832	759
ENSG00000052795	FNIP2	folliculin interacting protein 2 [Source:HGNC Symbol;Acc:HGNC:29280]	2496	690	1138	2765	1575	1939	3829	1066	5070	3398	3795	1849	1128	1762	1450	1546	2091	1201	1810	2046	1250	686	1432	1288	1107	1422	2041	1596	1163	1215	1700	1649	1894	1470	1164	1661	1792	1561	1469	2110	546	2378	2058	755	1500	1044	1790
ENSG00000052802	MSMO1	methylsterol monooxygenase 1 [Source:HGNC Symbol;Acc:HGNC:10545]	411	345	401	231	1764	575	614	566	568	280	265	703	299	225	420	306	486	448	346	613	288	147	449	596	794	1053	421	490	563	479	354	389	454	328	483	487	773	522	632	454	436	566	685	222	260	230	639
ENSG00000052841	TTC17	tetratricopeptide repeat domain 17 [Source:HGNC Symbol;Acc:HGNC:25596]	2077	1811	1505	1079	1223	2290	1773	2960	1562	2106	2599	2119	1300	2341	2594	2967	2509	1462	2054	2440	2497	1094	2650	2380	2097	1892	2142	1588	1795	2279	2426	3348	2901	1918	2999	2234	1548	2786	2003	2172	2314	2612	2392	1452	1204	1238	2657
ENSG00000052850	ALX4	ALX homeobox 4 [Source:HGNC Symbol;Acc:HGNC:450]	0	37	9	341	11	2	10	29	16	188	236	27	21	15	30	19	3	16	45	12	42	50	4	12	334	15	48	49	9	14	16	14	6	114	14	13	17	7	12	16	13	17	4	262	28	0	7
ENSG00000053108	FSTL4	follistatin like 4 [Source:HGNC Symbol;Acc:HGNC:21389]	23	15	5	4	1	36	69	9	4	29	12	2	30	7	8	75	23	2	88	30	2	59	15	12	40	0	7	6	13	6	37	26	27	239	27	29	0	53	47	5	3	5	36	29	10	0	47
ENSG00000053254	FOXN3	forkhead box N3 [Source:HGNC Symbol;Acc:HGNC:1928]	1149	1745	3522	4605	2568	1817	1360	667	3552	2736	3036	2979	3728	765	1268	1357	1904	2462	2138	1404	2566	1342	2071	2161	2621	3133	4833	7062	1544	2533	1182	2542	1328	2623	1044	2277	1816	2012	2316	1333	1825	1837	1240	1182	2000	1857	1086
ENSG00000053328	METTL24	methyltransferase like 24 [Source:HGNC Symbol;Acc:HGNC:21566]	0	0	9	19	17	10	18	2	4	7	9	54	4	48	36	56	3	11	88	37	18	5	13	17	40	7	7	23	6	41	28	15	6	31	14	19	0	9	23	42	3	76	4	4	93	54	9
ENSG00000053371	AKR7A2	aldo-keto reductase family 7 member A2 [Source:HGNC Symbol;Acc:HGNC:389]	944	580	608	564	488	623	737	655	934	544	604	535	929	663	724	765	816	894	461	919	281	631	515	692	802	838	785	728	645	693	717	583	676	518	784	547	875	777	769	735	781	2290	749	966	528	496	683
ENSG00000053372	MRTO4	MRT4 homolog ribosome maturation factor [Source:HGNC Symbol;Acc:HGNC:18477]	305	235	768	465	531	348	308	685	819	466	427	527	471	406	409	328	449	719	355	442	941	425	430	354	481	1234	610	937	323	382	354	279	364	248	484	288	1245	341	398	480	1714	555	342	455	491	390	415
ENSG00000053438	NNAT	neuronatin [Source:HGNC Symbol;Acc:HGNC:7860]	31	37	95	110	44	107	57	159	49	214	201	272	51	132	189	130	65	44	105	53	128	180	79	98	90	68	114	60	141	69	474	86	94	273	85	133	63	96	90	75	47	85	118	140	38	36	101
ENSG00000053501	USE1	unconventional SNARE in the ER 1 [Source:HGNC Symbol;Acc:HGNC:30882]	214	418	220	334	146	188	360	292	244	339	320	182	161	503	361	220	317	221	90	592	351	555	296	251	312	186	176	261	285	293	539	218	316	126	286	217	246	217	248	412	308	231	215	281	130	124	275
ENSG00000053524	MCF2L2	MCF.2 cell line derived transforming sequence-like 2 [Source:HGNC Symbol;Acc:HGNC:30319]	54	59	263	102	143	220	135	106	119	495	337	475	127	221	266	81	223	161	440	245	225	66	148	163	470	261	165	247	199	150	184	99	175	190	120	255	400	87	230	267	254	123	210	87	241	195	191
ENSG00000053702	NRIP2	nuclear receptor interacting protein 2 [Source:HGNC Symbol;Acc:HGNC:23078]	236	184	371	53	80	328	247	307	70	166	202	261	87	561	515	651	289	101	406	243	195	270	393	299	136	75	139	84	414	313	507	348	479	299	449	341	52	248	281	417	63	217	305	447	84	54	307
ENSG00000053747	LAMA3	laminin subunit alpha 3 [Source:HGNC Symbol;Acc:HGNC:6483]	16	81	2061	45	62	262	97	2	22	457	268	4614	173	60	69	277	16	1086	27	110	1079	94	248	131	1398	331	68	221	87	350	42	49	8	487	21	160	128	185	259	69	38	50	75	35	362	407	11
ENSG00000053770	AP5M1	adaptor related protein complex 5 mu 1 subunit [Source:HGNC Symbol;Acc:HGNC:20192]	1111	1393	789	799	662	951	1053	911	759	918	1081	989	899	1233	1260	1208	1343	852	1969	1279	873	1613	1659	1035	1354	1094	1133	1263	2294	1196	1577	1216	1364	2509	974	781	739	955	1185	1452	556	3279	969	1953	519	301	1122
ENSG00000053900	ANAPC4	anaphase promoting complex subunit 4 [Source:HGNC Symbol;Acc:HGNC:19990]	388	220	496	377	428	553	351	756	514	452	712	622	252	430	544	703	576	397	556	295	442	268	508	509	671	414	652	386	827	613	434	401	656	395	590	647	352	498	619	387	547	580	643	615	408	478	815
ENSG00000053918	KCNQ1	potassium voltage-gated channel subfamily Q member 1 [Source:HGNC Symbol;Acc:HGNC:6294]	4238	2691	294	321	179	1063	2151	1701	89	741	683	342	932	942	229	3560	3012	1344	3308	2329	206	982	2765	1599	842	274	563	283	1073	1325	1342	1631	2544	1311	2587	976	171	1386	1274	669	100	4204	1670	1380	824	761	1925
ENSG00000054116	TRAPPC3	trafficking protein particle complex 3 [Source:HGNC Symbol;Acc:HGNC:19942]	1271	712	677	459	623	968	789	1070	681	580	548	692	676	1229	1071	957	1672	740	546	977	782	1104	1004	1188	944	931	634	854	890	1173	1186	705	1087	1023	1032	1118	1150	1222	1051	1099	876	949	1190	613	732	761	1126
ENSG00000054118	THRAP3	thyroid hormone receptor associated protein 3 [Source:HGNC Symbol;Acc:HGNC:22964]	3956	2339	3974	3456	3386	4333	2755	5068	3184	2815	3083	2638	3340	2659	2410	4166	4140	2513	2660	2575	3262	4328	3928	4079	4047	3399	3213	3003	3620	4772	2968	3427	5102	2912	4658	3915	3237	4265	4056	2709	4612	3725	4519	3259	1704	1539	5088
ENSG00000054148	PHPT1	phosphohistidine phosphatase 1 [Source:HGNC Symbol;Acc:HGNC:30033]	541	712	509	576	766	797	1000	1469	861	636	603	785	712	756	597	958	1173	672	500	1427	672	3244	939	1043	967	730	772	653	644	907	678	1575	804	782	1046	1062	805	1001	1066	1200	411	1624	944	1919	621	549	873
ENSG00000054179	ENTPD2	ectonucleoside triphosphate diphosphohydrolase 2 [Source:HGNC Symbol;Acc:HGNC:3364]	31	0	9	1	2	176	2	0	0	5	3	20	6	11	18	22	23	9	19	8	39	31	28	28	74	2	4	1	3	11	12	2	16	15	9	52	1	42	51	10	0	13	182	24	10	0	89
ENSG00000054219	LY75	lymphocyte antigen 75 [Source:HGNC Symbol;Acc:HGNC:6729]	1377	763	3082	144	398	3383	294	44	531	1620	1475	986	1861	1953	1301	2720	1438	763	71	745	468	197	1498	1502	381	1309	652	1029	226	3897	2771	151	1462	100	924	1742	961	2067	3942	221	1441	2206	4142	1306	1676	1981	4011
ENSG00000054267	ARID4B	AT-rich interaction domain 4B [Source:HGNC Symbol;Acc:HGNC:15550]	1294	1342	1979	1510	2574	2680	987	3011	2469	1659	2218	2132	1419	1473	2445	2381	2699	1224	5294	1067	1914	3664	2633	2241	3796	1582	1913	1800	3620	2841	1389	1892	2527	3397	2706	2247	1553	2307	2449	1375	1879	2025	2497	3405	1630	1451	2960
ENSG00000054277	OPN3	opsin 3 [Source:HGNC Symbol;Acc:HGNC:14007]	183	352	475	837	372	470	165	1136	862	255	427	367	472	161	167	255	270	599	292	67	343	233	220	532	284	441	516	687	421	485	221	263	265	611	323	480	329	429	457	196	714	512	315	399	408	513	269
ENSG00000054282	SDCCAG8	serologically defined colon cancer antigen 8 [Source:HGNC Symbol;Acc:HGNC:10671]	1522	983	548	546	921	1067	388	803	1398	730	1203	979	804	778	998	1445	1170	441	1510	566	798	1471	2381	970	1559	619	790	607	2332	916	788	674	1186	1349	1096	1035	757	874	1057	597	1136	2010	1114	1857	639	584	1098
ENSG00000054356	PTPRN	protein tyrosine phosphatase receptor type N [Source:HGNC Symbol;Acc:HGNC:9676]	0	0	5	20	204	2	0	0	93	3	2	14	10	7	1	77	4	0	45	1	135	26	0	9	5	209	42	62	1	2	0	0	1	22	1	3	216	8	22	1	6	1	0	175	149	213	0
ENSG00000054392	HHAT	hedgehog acyltransferase [Source:HGNC Symbol;Acc:HGNC:18270]	320	748	91	174	175	457	367	374	66	239	200	214	125	406	942	521	490	166	957	381	132	1138	255	374	298	326	288	453	618	367	638	461	378	893	452	479	67	324	414	587	1760	414	545	592	149	124	507
ENSG00000054523	KIF1B	kinesin family member 1B [Source:HGNC Symbol;Acc:HGNC:16636]	2998	1584	2599	1894	1899	3580	2482	4001	3915	2878	3842	4475	3062	2657	4933	3453	2839	3807	7046	1955	2789	4533	2750	3362	4709	3367	2726	3887	2340	2416	1948	3415	2913	4869	3154	3723	3030	3554	3455	3335	4920	3233	4029	6540	1685	1698	3983
ENSG00000054598	FOXC1	forkhead box C1 [Source:HGNC Symbol;Acc:HGNC:3800]	290	418	574	2024	220	189	325	186	648	185	189	643	609	218	220	229	105	402	768	266	194	152	418	238	657	436	313	445	155	266	276	837	222	278	160	220	484	97	226	57	189	368	108	141	621	726	73
ENSG00000054611	TBC1D22A	TBC1 domain family member 22A [Source:HGNC Symbol;Acc:HGNC:1309]	792	396	1505	982	605	812	833	410	740	1020	1217	1040	1158	633	492	928	827	801	754	559	546	1024	558	838	840	966	601	685	458	1045	476	531	457	802	408	1029	757	822	968	564	673	718	795	833	1019	1044	521
ENSG00000054654	SYNE2	spectrin repeat containing nuclear envelope protein 2 [Source:HGNC Symbol;Acc:HGNC:17084]	7304	6641	8690	1312	2793	11836	7935	3475	1426	5735	7402	10465	2082	16157	24589	22981	12637	5587	45850	22486	4591	9067	16441	17816	17890	3120	6540	5077	8298	17710	8267	27217	15427	56349	22559	13752	4549	17850	15354	12073	3419	22336	13929	14771	4490	4210	14548
ENSG00000054690	PLEKHH1	pleckstrin homology MyTH4 and FERM domain containing H1 [Source:HGNC Symbol;Acc:HGNC:17733]	5250	528	87	538	56	1784	2414	2204	107	399	526	429	87	5906	7193	11042	7861	946	7995	5638	192	1133	3287	4003	1154	135	692	313	5405	2863	7201	1763	7368	2640	4122	2356	153	2521	2338	5159	157	1652	3259	3064	510	566	3801
ENSG00000054793	ATP9A	ATPase phospholipid transporting 9A (putative) [Source:HGNC Symbol;Acc:HGNC:13540]	3926	2449	548	2377	1443	4490	5293	8422	996	3870	3302	2120	2700	8437	5822	5892	5931	1882	4236	6698	2374	5400	2695	4883	2778	1197	1481	1037	4305	2934	4462	11161	6958	7185	8823	4559	3122	4908	4622	7364	550	3991	6117	5064	1158	1097	6227
ENSG00000054796	SPO11	SPO11 initiator of meiotic double stranded breaks [Source:HGNC Symbol;Acc:HGNC:11250]	0	0	0	0	0	0	0	2	0	1	1	0	0	0	0	2	0	0	0	0	2	0	1	0	0	0	0	0	1	0	0	5	0	4	0	2	0	0	1	0	0	2	0	4	0	0	0
ENSG00000054803	CBLN4	cerebellin 4 precursor [Source:HGNC Symbol;Acc:HGNC:16231]	54	763	0	19	26	22	138	17	2	46	36	149	10	5407	4961	13	49	20	2	4251	0	0	44	28	13	2	7	16	12	43	2854	24	32	6	7	261	3	33	212	4550	8	110	174	10	167	195	197
ENSG00000054938	CHRDL2	chordin like 2 [Source:HGNC Symbol;Acc:HGNC:24168]	0	0	5	4	4	7	2	2	130	20	104	373	132	3	2	0	1	3	5	3	20	3	1	2	1	26	3	14	0	5	5	2	3	3	0	16	6	5	5	2	0	1	3	4	1139	955	0
ENSG00000054965	FAM168A	family with sequence similarity 168 member A [Source:HGNC Symbol;Acc:HGNC:28999]	2922	3937	1750	1894	2513	2371	1848	2166	2353	1564	1513	3047	2635	1445	2765	2267	3305	1816	2633	2399	2345	2047	2871	2623	1724	1833	2801	1920	1776	2016	2032	3125	3516	1758	3205	2558	2766	2608	2444	2062	2083	2655	2957	1267	2259	2247	3192
ENSG00000054967	RELT	RELT TNF receptor [Source:HGNC Symbol;Acc:HGNC:13764]	84	308	1186	1119	331	339	163	155	1074	660	738	873	1049	147	120	99	327	645	208	110	481	144	194	250	338	665	531	716	179	700	90	132	139	109	76	623	644	249	378	137	384	125	213	52	1815	1928	207
ENSG00000054983	GALC	galactosylceramidase [Source:HGNC Symbol;Acc:HGNC:4115]	815	374	729	611	384	718	804	512	1009	1222	1243	855	1534	676	808	1087	1192	991	604	1063	1400	1125	727	706	986	1277	1085	1340	1204	918	600	777	1244	689	1076	576	1137	597	865	602	737	883	693	528	704	549	797
ENSG00000055044	NOP58	NOP58 ribonucleoprotein [Source:HGNC Symbol;Acc:HGNC:29926]	335	279	923	970	930	790	290	1195	1068	620	727	915	501	632	861	777	819	612	897	373	1371	609	776	818	1123	979	586	1203	739	989	622	661	949	726	851	702	1261	909	841	652	2215	897	724	991	889	920	889
ENSG00000055070	SZRD1	SUZ RNA binding domain containing 1 [Source:HGNC Symbol;Acc:HGNC:30232]	2268	1371	3263	2138	4406	2496	1929	3183	2691	2441	2264	2650	2921	1306	1320	2101	2624	3029	1688	2210	2496	3207	2503	2373	2588	3854	3117	3331	1976	2480	1700	2068	1989	2035	2227	2211	3679	2232	2539	1785	3817	2769	2473	2992	2491	2282	2423
ENSG00000055118	KCNH2	potassium voltage-gated channel subfamily H member 2 [Source:HGNC Symbol;Acc:HGNC:6251]	0	8	35	347	7	8	9	172	4	135	46	12	11	2	0	14	2	5	10	1	109	13	2	6	170	3	126	17	11	42	11	4	33	276	0	32	2	12	10	9	3	70	2	49	28	0	5
ENSG00000055130	CUL1	cullin 1 [Source:HGNC Symbol;Acc:HGNC:2551]	982	814	927	1293	1430	1365	1514	2227	1275	1869	1680	1560	952	2049	2032	1360	1278	1079	2177	1535	2496	1305	1390	1250	1455	1202	1132	1344	1558	1685	2297	2234	1761	2387	1563	1235	1187	1301	1406	2177	779	1547	1288	2006	945	1044	1390
ENSG00000055147	FAM114A2	family with sequence similarity 114 member A2 [Source:HGNC Symbol;Acc:HGNC:1333]	427	668	363	486	542	401	410	548	509	628	660	651	428	574	628	553	484	437	197	504	738	563	480	393	449	432	500	442	403	634	560	489	403	395	588	428	533	360	508	539	562	508	400	450	417	425	369
ENSG00000055163	CYFIP2	cytoplasmic FMR1 interacting protein 2 [Source:HGNC Symbol;Acc:HGNC:13760]	4611	66	3914	1078	380	1741	2460	1611	333	519	549	562	225	1218	159	1121	3692	936	3930	1719	639	107	2206	1446	373	300	510	481	3862	3513	2080	3257	3217	5180	2005	1556	900	2136	1943	1973	180	1537	1491	368	1482	1451	1738
ENSG00000055208	TAB2	TGF-beta activated kinase 1/MAP3K7 binding protein 2 [Source:HGNC Symbol;Acc:HGNC:17075]	1674	2647	2052	1500	2446	1890	1488	2329	4022	2177	2105	1660	2366	1651	2331	1836	2369	2228	1631	1684	1777	1366	2243	1840	1876	2154	2211	2250	2183	2538	3241	1362	2424	1240	2495	1896	2133	1906	2277	1561	1849	2436	2053	1006	1130	1097	2019
ENSG00000055211	GINM1	glycoprotein integral membrane 1 [Source:HGNC Symbol;Acc:HGNC:21074]	1568	1518	621	438	792	1355	878	2070	965	1135	903	755	1266	964	507	1469	1891	1084	722	1175	978	643	1867	1196	948	1242	883	912	1060	966	1462	726	2077	508	2154	873	1144	1340	1282	773	1029	1407	1570	731	649	478	1834
ENSG00000055332	EIF2AK2	eukaryotic translation initiation factor 2 alpha kinase 2 [Source:HGNC Symbol;Acc:HGNC:9437]	1385	931	1608	1709	3836	3113	2885	2719	3300	2703	1741	3817	3842	1538	1569	2261	1970	2278	1569	1496	3607	1470	2259	2233	4046	2804	5165	4540	1902	2431	1781	2030	2270	1574	2467	2170	3864	1831	2386	1422	2683	2254	1858	2144	1148	1115	1985
ENSG00000055483	USP36	ubiquitin specific peptidase 36 [Source:HGNC Symbol;Acc:HGNC:20062]	1195	1327	2121	1316	1550	1402	2231	1226	1475	1333	1763	1145	1115	3005	2166	1629	1349	993	1090	2042	1590	1103	1148	1178	1642	966	1419	1140	1340	1388	2733	1374	1718	1125	1584	1480	787	1612	1206	2649	2619	1317	1276	833	1685	1875	1294
ENSG00000055609	KMT2C	lysine methyltransferase 2C [Source:HGNC Symbol;Acc:HGNC:13726]	7167	4926	6004	5341	4907	7919	6748	5932	5277	7652	7795	6749	5272	10304	10085	10159	7198	4773	24041	9714	7733	8393	8646	7704	16823	4119	5239	3867	12079	7003	12666	15903	11718	19829	10429	8685	2967	8626	7649	9217	2047	8290	10349	11543	3991	3909	10007
ENSG00000055732	MCOLN3	mucolipin 3 [Source:HGNC Symbol;Acc:HGNC:13358]	153	44	134	246	6	146	253	21	175	122	287	134	23	93	438	140	564	17	62	393	2056	65	148	365	142	66	316	338	12	91	189	22	409	247	128	236	109	481	155	283	254	399	103	43	93	54	81
ENSG00000055813	CCDC85A	coiled-coil domain containing 85A [Source:HGNC Symbol;Acc:HGNC:29400]	282	631	48	9	15	880	2097	131	4	68	56	87	26	1055	589	1088	430	421	41	1195	76	1887	295	394	413	36	129	224	139	670	1144	151	159	250	777	361	14	279	540	589	199	949	172	2223	47	36	109
ENSG00000055917	PUM2	pumilio RNA binding family member 2 [Source:HGNC Symbol;Acc:HGNC:14958]	3416	2185	3513	3137	4329	4289	3182	6232	3977	2818	3025	3467	3020	4093	3513	5251	5773	3033	3251	2926	3815	4265	5033	4356	4044	2959	3806	3531	4788	5744	4728	5584	6032	2970	6316	3790	3560	5069	5008	3780	5819	5878	4706	6278	2306	2158	5094
ENSG00000055950	MRPL43	mitochondrial ribosomal protein L43 [Source:HGNC Symbol;Acc:HGNC:14517]	1020	763	432	445	457	815	1356	519	496	519	455	529	390	1793	1152	904	1188	748	524	1393	629	909	957	883	811	756	709	578	817	716	1740	430	1385	550	1358	764	670	919	773	1177	1541	919	902	704	537	531	1002
ENSG00000055955	ITIH4	inter-alpha-trypsin inhibitor heavy chain family member 4 [Source:HGNC Symbol;Acc:HGNC:6169]	8	52	225	101	27	134	29	70	304	114	182	1805	94	91	158	337	107	55	96	67	98	31	173	100	65	63	107	102	190	199	105	265	226	32	157	255	71	140	194	95	48	58	147	124	195	160	127
ENSG00000055957	ITIH1	inter-alpha-trypsin inhibitor heavy chain 1 [Source:HGNC Symbol;Acc:HGNC:6166]	0	0	9	3	1	3	2	4	39	0	3	2	2	0	1	2	0	4	3	1	0	0	0	3	0	1	1	1	1	6	3	0	2	2	1	2	1	10	2	0	2	1	0	0	0	0	0
ENSG00000056050	HPF1	histone PARylation factor 1 [Source:HGNC Symbol;Acc:HGNC:26051]	77	132	182	219	211	133	124	220	163	120	119	175	87	104	92	161	150	119	89	136	233	87	177	154	188	239	242	203	150	219	126	121	149	119	209	163	288	116	144	116	228	212	108	113	47	71	153
ENSG00000056097	ZFR	zinc finger RNA binding protein [Source:HGNC Symbol;Acc:HGNC:17277]	1377	1554	1862	1697	2447	2297	2207	3176	2108	2161	2383	2007	1902	2324	3299	2322	2254	1727	3306	2178	2184	2016	2555	1954	3344	2878	2266	2268	2666	2378	2873	2578	2557	2234	2597	1794	2889	1896	2238	2584	3956	2244	2245	2574	1102	902	2323
ENSG00000056277	ZNF280C	zinc finger protein 280C [Source:HGNC Symbol;Acc:HGNC:25955]	77	74	233	130	234	199	154	199	167	229	338	167	242	216	226	177	128	169	421	171	349	402	184	180	652	217	243	200	245	215	225	168	191	523	179	133	261	144	210	210	967	203	195	283	93	124	185
ENSG00000056291	NPFFR2	neuropeptide FF receptor 2 [Source:HGNC Symbol;Acc:HGNC:4525]	31	96	26	10	1	3	54	322	2	0	1	1	0	2	3	13	14	3	131	8	296	0	124	0	0	0	5	0	9	14	79	2	29	6	6	12	3	2	5	89	12	0	6	0	0	0	31
ENSG00000056487	PHF21B	PHD finger protein 21B [Source:HGNC Symbol;Acc:HGNC:25161]	54	0	5	20	5	12	13	4	0	3	7	18	4	74	5	110	3	15	2	16	107	169	71	18	12	0	3	8	22	25	14	0	88	68	93	101	0	4	46	37	5	89	59	397	28	0	9
ENSG00000056558	TRAF1	TNF receptor associated factor 1 [Source:HGNC Symbol;Acc:HGNC:12031]	54	198	2436	138	722	445	160	603	632	610	737	631	230	401	539	274	383	914	196	181	356	344	449	435	333	328	628	639	364	1632	211	260	242	386	260	896	784	670	903	424	236	384	437	287	991	1009	367
ENSG00000056586	RC3H2	ring finger and CCCH-type domains 2 [Source:HGNC Symbol;Acc:HGNC:21461]	1187	880	2319	1934	2268	2092	1448	2804	2084	1871	2083	2869	2454	1451	1484	2124	1941	2113	1874	1922	2640	2314	1989	2171	2323	2075	2874	2840	1122	2708	1503	3252	1908	2237	1700	1994	2848	2135	2476	1469	2176	1837	1959	2311	1889	1910	2137
ENSG00000056736	IL17RB	interleukin 17 receptor B [Source:HGNC Symbol;Acc:HGNC:18015]	92	74	125	66	44	145	76	146	52	85	73	96	57	153	203	106	110	79	91	120	180	44	155	163	90	67	107	83	260	163	112	105	111	162	168	129	69	133	121	152	74	191	121	209	112	89	175
ENSG00000056972	TRAF3IP2	TRAF3 interacting protein 2 [Source:HGNC Symbol;Acc:HGNC:1343]	678	1349	552	440	428	503	418	765	1125	886	901	721	247	577	640	621	658	585	492	726	341	232	432	546	724	356	419	258	563	511	1389	718	813	509	801	526	224	606	575	494	92	535	662	144	658	584	597
ENSG00000056998	GYG2	glycogenin 2 [Source:HGNC Symbol;Acc:HGNC:4700]	23	0	18	348	139	47	173	358	85	33	74	62	246	15	32	90	106	11	169	19	307	341	44	29	152	52	287	198	28	45	259	44	25	51	9	38	42	26	47	135	15	25	43	93	28	18	23
ENSG00000057019	DCBLD2	discoidin CUB and LCCL domain containing 2 [Source:HGNC Symbol;Acc:HGNC:24627]	2344	1049	6448	1150	2147	2620	1428	2265	5765	2495	1843	5907	4927	1491	2444	2049	2544	12107	3890	1930	1924	4327	2178	4764	2894	12658	3490	8114	2241	1633	1196	3677	1890	2364	2298	4682	15613	5863	4134	1731	20839	3031	3886	2311	2667	2370	2986
ENSG00000057149	SERPINB3	serpin family B member 3 [Source:HGNC Symbol;Acc:HGNC:10569]	0	0	9	0	1	2	0	0	0	0	0	19	3	0	0	0	1	33	0	0	2	0	0	0	1	8	2	78	0	0	0	2	0	0	0	0	8	0	0	0	3	0	0	0	0	0	0
ENSG00000057252	SOAT1	sterol O-acyltransferase 1 [Source:HGNC Symbol;Acc:HGNC:11177]	860	1642	785	1205	1591	1828	1041	937	1567	1771	2497	1341	2025	899	1074	819	859	1426	1276	799	1482	830	862	988	1575	2105	2123	1499	872	1341	901	971	686	932	558	1095	1813	782	1219	1095	1213	838	767	642	1667	1769	749
ENSG00000057294	PKP2	plakophilin 2 [Source:HGNC Symbol;Acc:HGNC:9024]	115	30	78	5	63	208	39	2	1	483	781	311	20	21	29	41	67	15	11	52	73	13	48	172	42	389	53	34	10	172	273	10	80	83	6	145	5	320	338	65	75	223	243	2	112	107	129
ENSG00000057468	MSH4	mutS homolog 4 [Source:HGNC Symbol;Acc:HGNC:7327]	16	8	22	21	4	9	24	15	20	33	49	56	6	17	44	13	13	11	102	4	31	26	27	31	34	15	27	22	38	14	156	24	13	32	19	11	10	31	16	59	34	21	17	72	47	36	23
ENSG00000057593	F7	coagulation factor VII [Source:HGNC Symbol;Acc:HGNC:3544]	8	96	0	37	0	17	50	42	0	12	16	8	0	49	10	5	1	1	12	18	70	8	1	10	1	6	2	23	1	6	238	4	11	35	2	7	0	4	5	59	0	76	4	37	0	0	11
ENSG00000057608	GDI2	GDP dissociation inhibitor 2 [Source:HGNC Symbol;Acc:HGNC:4227]	3135	4618	4948	4379	3912	3776	4016	5408	6356	3715	3121	4077	3847	5882	3431	2888	4097	6143	2906	4171	5128	3116	4013	3627	4537	6203	5621	5793	2653	4641	7282	2516	3538	3188	4254	3007	7090	3336	4299	4199	10430	4312	3509	3825	2694	2547	3739
ENSG00000057657	PRDM1	PR/SET domain 1 [Source:HGNC Symbol;Acc:HGNC:9346]	860	946	1617	1146	1303	4766	1721	1494	2779	1093	1336	656	1660	721	233	720	1747	979	258	1490	939	297	1861	2602	646	658	713	792	1868	2638	449	5457	1541	202	763	4905	966	2376	3015	410	1561	291	3531	591	1537	1468	4057
ENSG00000057663	ATG5	autophagy related 5 [Source:HGNC Symbol;Acc:HGNC:589]	465	770	595	384	769	675	570	1099	718	633	604	792	553	805	883	697	977	842	723	674	1037	465	859	783	853	997	750	924	950	833	1463	1037	990	787	834	694	941	623	776	793	1217	1064	743	414	491	407	735
ENSG00000057704	TMCC3	transmembrane and coiled-coil domain family 3 [Source:HGNC Symbol;Acc:HGNC:29199]	556	1313	669	297	337	2092	1485	315	354	1699	1203	812	822	3564	4797	1140	1511	611	1212	1080	269	1446	417	3479	1128	749	512	410	1064	757	1303	1291	447	346	1051	2365	457	4281	2374	3698	621	737	5160	354	584	673	3314
ENSG00000057757	PITHD1	PITH domain containing 1 [Source:HGNC Symbol;Acc:HGNC:25022]	731	602	806	418	485	669	607	903	660	539	782	580	585	802	517	569	802	518	873	474	708	766	763	545	582	930	863	748	633	669	806	513	670	415	731	504	782	595	615	814	840	651	707	984	528	443	863
ENSG00000057935	MTA3	metastasis associated 1 family member 3 [Source:HGNC Symbol;Acc:HGNC:23784]	738	829	535	812	590	630	708	1408	409	521	579	517	327	868	813	759	832	530	860	495	776	532	721	547	1251	365	603	511	672	608	853	387	1103	689	1031	504	523	622	611	703	1125	743	657	875	176	248	697
ENSG00000058056	USP13	ubiquitin specific peptidase 13 (isopeptidase T-3) [Source:HGNC Symbol;Acc:HGNC:12611]	2541	1532	729	497	942	942	594	856	582	596	547	1377	793	1620	1282	1407	2850	961	1773	1375	914	927	1517	1522	2248	797	902	790	1662	925	1444	942	2202	1923	2484	1078	489	1925	1323	1428	1881	2282	2455	806	389	177	2623
ENSG00000058063	ATP11B	ATPase phospholipid transporting 11B (putative) [Source:HGNC Symbol;Acc:HGNC:13553]	1142	924	1957	1158	2586	2013	1528	1717	2699	2291	2305	2022	1585	1417	1432	1592	2093	1716	3507	2035	2723	2105	2123	2084	1889	2612	2583	2808	2181	2406	1443	1459	2119	2183	2102	1835	2492	2195	2352	1649	2254	1840	2231	1937	1519	1309	2792
ENSG00000058085	LAMC2	laminin subunit gamma 2 [Source:HGNC Symbol;Acc:HGNC:6493]	2070	2485	1371	49	62	4263	1416	2106	1214	1513	1090	6724	542	2631	3535	1264	2275	704	3758	2336	924	1900	2467	5503	1135	2734	567	102	1742	1156	3913	2282	1187	1147	2183	4502	18	6953	4308	3781	5684	953	4054	431	2630	2494	3602
ENSG00000058091	CDK14	cyclin dependent kinase 14 [Source:HGNC Symbol;Acc:HGNC:8883]	655	1554	897	1133	979	877	975	1443	1071	652	649	1384	665	2191	2205	1075	1103	816	1732	1889	2430	3100	858	1023	593	1209	3213	1499	900	1450	2225	1929	827	1783	1076	1320	514	1196	1543	1965	504	2678	1320	2424	991	973	1202
ENSG00000058262	SEC61A1	Sec61 translocon alpha 1 subunit [Source:HGNC Symbol;Acc:HGNC:18276]	5767	5249	7858	8455	6659	5145	6308	5996	6608	11690	8670	4819	9179	3430	3252	4241	4419	7639	5835	6735	6881	9356	4275	5320	5283	7876	9738	4555	5619	4512	4439	4118	3435	4557	4931	5649	9233	5026	4804	5444	6806	6843	4447	5400	8073	8277	4111
ENSG00000058272	PPP1R12A	protein phosphatase 1 regulatory subunit 12A [Source:HGNC Symbol;Acc:HGNC:7618]	1210	1203	2470	2027	3439	2410	1707	2493	1688	2703	2968	2923	1185	2535	2851	2545	2411	1683	3665	2395	2158	2414	2308	2213	2487	2865	2090	3352	2784	2707	2129	3105	2949	2457	2299	1945	2115	2106	2349	2751	3263	2017	2048	2951	1426	1451	2549
ENSG00000058335	RASGRF1	Ras protein specific guanine nucleotide releasing factor 1 [Source:HGNC Symbol;Acc:HGNC:9875]	16	44	225	20	35	705	5	9	146	256	219	212	220	3	8	3	14	283	4	2	29	11	8	37	8	543	308	660	49	90	6	4	1	135	2	290	257	86	106	11	794	5	268	12	93	89	179
ENSG00000058404	CAMK2B	calcium/calmodulin dependent protein kinase II beta [Source:HGNC Symbol;Acc:HGNC:1461]	609	946	22	16	31	825	981	10	31	21	39	356	5	1237	1057	1050	765	144	1578	1037	35	429	440	773	164	3	55	13	529	358	1074	25	768	643	1093	553	10	815	511	1030	7	522	1552	841	28	54	1690
ENSG00000058453	CROCC	ciliary rootlet coiled-coil rootletin [Source:HGNC Symbol;Acc:HGNC:21299]	183	352	673	596	607	621	537	684	597	484	879	639	564	480	568	517	519	495	690	213	479	352	455	549	379	786	486	615	561	529	519	349	589	498	575	793	540	724	628	404	1220	374	651	531	334	549	575
ENSG00000058600	POLR3E	RNA polymerase III subunit E [Source:HGNC Symbol;Acc:HGNC:30347]	837	1093	949	657	462	1173	788	1715	403	1194	1401	727	439	1441	1718	1370	1180	631	955	1296	922	2057	1093	1073	1107	716	690	517	1601	1027	1313	1814	1934	1013	1421	1182	887	1182	972	1258	856	1469	1284	1433	667	584	1314
ENSG00000058668	ATP2B4	ATPase plasma membrane Ca2+ transporting 4 [Source:HGNC Symbol;Acc:HGNC:817]	1066	2427	4832	2875	5411	3463	2360	2555	3923	6379	5546	4653	6221	1718	3815	3637	2199	4610	8017	1482	3803	12022	4165	4285	5765	3859	3215	2994	4140	3614	745	1779	1324	4350	2313	4979	2367	3331	4492	1668	1354	2240	4031	8560	4398	4280	3462
ENSG00000058673	ZC3H11A	zinc finger CCCH-type containing 11A [Source:HGNC Symbol;Acc:HGNC:29093]	4131	3717	5134	6374	9143	5652	3127	7934	7270	3908	4851	6600	4396	3545	5460	6539	5744	3361	18366	3176	6601	8949	6579	5431	9849	4631	8769	4884	8208	6342	3469	4561	5604	8065	6669	5314	3463	5659	5825	3578	6103	5791	5599	5440	3278	3095	6329
ENSG00000058729	RIOK2	RIO kinase 2 [Source:HGNC Symbol;Acc:HGNC:18999]	236	330	406	323	363	380	274	692	358	375	455	359	272	468	568	413	427	403	265	326	595	672	521	309	326	387	368	338	420	459	592	410	525	642	488	278	477	312	396	522	540	380	338	350	287	124	431
ENSG00000058799	YIPF1	Yip1 domain family member 1 [Source:HGNC Symbol;Acc:HGNC:25231]	388	462	319	307	310	357	583	2047	359	422	457	410	538	622	781	912	564	461	388	863	462	755	597	460	506	456	475	402	927	541	1052	505	491	306	833	409	544	303	533	849	541	376	347	979	426	283	307
ENSG00000058804	NDC1	NDC1 transmembrane nucleoporin [Source:HGNC Symbol;Acc:HGNC:25525]	366	301	1164	811	516	450	362	719	716	437	445	517	723	331	457	436	388	1088	793	327	1028	555	419	493	993	1330	768	1246	478	853	410	664	394	748	483	315	1147	454	545	523	2206	883	457	295	306	337	411
ENSG00000058866	DGKG	diacylglycerol kinase gamma [Source:HGNC Symbol;Acc:HGNC:2853]	312	147	216	170	139	308	191	467	125	605	388	248	441	187	70	215	719	247	565	469	191	210	361	145	501	241	206	243	411	224	74	90	179	144	219	211	426	183	213	363	195	95	277	219	195	248	203
ENSG00000059122	FLYWCH1	FLYWCH-type zinc finger 1 [Source:HGNC Symbol;Acc:HGNC:25404]	1066	1005	1181	696	629	1073	1386	1434	436	1850	1873	1314	718	1306	1887	1525	1124	855	533	1584	851	1897	806	713	1136	1120	838	721	1057	1112	1010	982	1417	2260	1035	1288	941	856	1217	1550	1159	1263	1188	2035	630	602	1308
ENSG00000059145	UNKL	unkempt family like zinc finger [Source:HGNC Symbol;Acc:HGNC:14184]	670	558	897	403	491	1017	392	1343	529	807	1058	721	550	554	694	975	842	520	463	497	558	409	668	741	1213	371	516	353	1246	818	762	929	1547	951	958	978	453	835	702	443	407	467	871	418	852	743	863
ENSG00000059377	TBXAS1	thromboxane A synthase 1 [Source:HGNC Symbol;Acc:HGNC:11609]	16	88	509	895	286	487	284	64	1060	1400	1880	913	2911	163	134	87	144	971	96	76	395	57	182	275	296	666	979	521	136	326	64	236	66	65	41	596	955	171	393	159	182	80	211	57	1222	1398	129
ENSG00000059378	PARP12	poly(ADP-ribose) polymerase family member 12 [Source:HGNC Symbol;Acc:HGNC:21919]	373	162	1130	512	626	1137	794	368	1606	1339	1193	1823	1539	335	334	473	595	1578	964	330	1718	503	994	578	1739	1424	1447	1963	629	841	612	976	697	681	466	1374	1126	612	835	441	592	404	774	353	1232	1062	505
ENSG00000059573	ALDH18A1	aldehyde dehydrogenase 18 family member A1 [Source:HGNC Symbol;Acc:HGNC:9722]	1956	2463	1332	2492	1996	1967	3160	1180	1591	1740	1602	1542	1219	3373	2058	2282	1657	2097	3825	1877	1752	5515	1537	1954	1658	2012	3165	2173	1642	1739	2741	1708	1497	1281	2482	1611	2870	1677	1950	2134	3680	3016	1582	5775	1982	2017	1935
ENSG00000059588	TARBP1	TAR (HIV-1) RNA binding protein 1 [Source:HGNC Symbol;Acc:HGNC:11568]	563	638	897	785	586	829	333	1494	848	1012	1828	1094	549	1313	1627	1086	870	779	4892	363	1149	1874	1119	982	3598	751	1264	971	1734	968	1452	698	1028	3123	892	986	523	1041	955	1153	1586	1601	1092	1416	602	637	1224
ENSG00000059691	GATB	glutamyl-tRNA amidotransferase subunit B [Source:HGNC Symbol;Acc:HGNC:8849]	411	272	298	313	161	210	415	302	409	273	335	287	224	286	382	319	366	247	172	406	187	194	257	261	378	338	353	214	383	308	228	195	427	358	356	227	268	246	262	272	364	761	223	402	204	160	253
ENSG00000059728	MXD1	MAX dimerization protein 1 [Source:HGNC Symbol;Acc:HGNC:6761]	457	594	798	1661	1151	497	462	606	1365	766	735	670	1263	516	501	603	794	590	640	401	847	577	552	625	582	537	685	575	575	752	462	392	749	270	700	517	688	624	535	557	886	402	479	535	3241	3166	549
ENSG00000059758	CDK17	cyclin dependent kinase 17 [Source:HGNC Symbol;Acc:HGNC:8750]	602	411	1875	1121	1344	1029	763	1191	1120	939	1280	1539	764	909	803	753	749	1463	1197	697	1115	1187	905	883	933	1758	873	1663	1316	1223	714	852	817	917	756	1059	1980	944	1084	717	3929	630	874	1709	1630	1698	883
ENSG00000059769	DNAJC25	DnaJ heat shock protein family (Hsp40) member C25 [Source:HGNC Symbol;Acc:HGNC:34187]	145	125	130	124	410	158	160	210	151	314	334	338	118	152	138	188	175	193	376	252	388	331	319	143	137	355	299	238	129	146	149	174	151	176	198	170	348	124	180	177	157	315	137	163	297	337	155
ENSG00000059804	SLC2A3	solute carrier family 2 member 3 [Source:HGNC Symbol;Acc:HGNC:11007]	229	536	4535	12450	8727	2317	1305	1089	19843	875	1182	1345	4020	1628	268	591	630	2945	399	1168	2533	615	598	1880	775	3726	1975	2813	527	2705	218	425	486	287	276	1980	1833	1545	1006	986	1600	167	666	274	14109	13229	693
ENSG00000059915	PSD	pleckstrin and Sec7 domain containing [Source:HGNC Symbol;Acc:HGNC:9507]	46	169	143	164	195	141	290	118	225	150	140	132	222	302	222	159	218	172	360	200	248	254	188	152	127	145	349	198	179	181	292	132	198	570	167	193	157	161	154	174	173	165	141	706	343	213	163
ENSG00000060069	CTDP1	CTD phosphatase subunit 1 [Source:HGNC Symbol;Acc:HGNC:2498]	807	572	1272	2676	656	717	1165	1000	576	819	989	903	832	1406	931	807	743	1594	735	841	751	779	800	748	1042	825	624	868	961	912	2272	622	673	789	647	983	618	698	804	1407	532	760	767	652	1204	1345	523
ENSG00000060138	YBX3	Y-box binding protein 3 [Source:HGNC Symbol;Acc:HGNC:2428]	2473	2647	3479	3630	1378	3464	2423	2291	5814	4043	4521	6830	2670	2159	2283	2242	2746	5951	1422	1972	4192	629	2297	4486	1537	5180	2962	3847	2352	2701	3104	739	3042	1425	1737	3132	3623	3955	2853	2124	6240	2151	3241	1189	2889	2795	2529
ENSG00000060140	STYK1	serine/threonine/tyrosine kinase 1 [Source:HGNC Symbol;Acc:HGNC:18889]	23	0	13	28	6	12	5	0	15	21	14	40	49	2	2	10	3	7	333	6	16	0	17	9	182	44	39	35	35	19	6	8	10	32	0	34	22	8	28	14	54	15	5	3	28	54	7
ENSG00000060237	WNK1	WNK lysine deficient protein kinase 1 [Source:HGNC Symbol;Acc:HGNC:14540]	7076	8752	8948	4326	5440	6490	9605	5083	5170	14333	14477	7786	7404	9228	9156	5789	5548	8736	13568	8610	10288	8738	5530	5986	8400	5987	5608	7401	7843	6303	7815	7140	6153	10186	5792	6455	5419	7352	6568	8549	8241	6801	6631	7101	4398	4333	6786
ENSG00000060303	RPS17P5	ribosomal protein S17 pseudogene 5 [Source:HGNC Symbol;Acc:HGNC:21352]	0	0	0	0	0	0	0	0	0	0	0	0	0	0	1	0	0	0	0	0	0	0	0	0	0	1	1	0	0	0	0	0	0	0	0	0	0	0	0	0	0	0	0	0	0	0	0
ENSG00000060339	CCAR1	cell division cycle and apoptosis regulator 1 [Source:HGNC Symbol;Acc:HGNC:24236]	594	895	1220	864	983	1389	687	1193	845	939	1396	1276	689	1588	1529	1408	1216	689	1676	774	1263	1093	1410	1230	1445	1238	1370	1193	1667	1422	1471	1301	1220	1142	1182	1240	1377	1181	1264	1136	2953	1399	1212	1489	658	619	1336
ENSG00000060491	OGFR	opioid growth factor receptor [Source:HGNC Symbol;Acc:HGNC:15768]	1248	777	1776	1382	959	1162	2085	1361	1214	1770	1542	1430	2241	1770	1871	1070	1307	1683	751	1514	1604	2108	963	960	1530	1312	1599	1699	915	1544	1201	1551	1267	982	1453	1583	2093	1145	1339	1741	951	823	1247	1269	1278	1062	1196
ENSG00000060558	GNA15	G protein subunit alpha 15 [Source:HGNC Symbol;Acc:HGNC:4383]	16	22	393	838	295	154	163	24	1854	425	362	606	1437	51	73	37	83	467	15	25	318	54	79	134	136	731	268	526	33	148	35	39	8	123	12	237	1155	68	210	73	52	19	92	5	1250	1274	39
ENSG00000060566	CREB3L3	cAMP responsive element binding protein 3 like 3 [Source:HGNC Symbol;Acc:HGNC:18855]	0	0	5	0	0	0	0	0	1	1	0	0	2	2	2	0	0	0	0	0	1	0	0	0	0	1	0	0	0	0	2	0	0	0	0	0	1	0	0	0	3	1	0	0	0	0	0
ENSG00000060642	PIGV	phosphatidylinositol glycan anchor biosynthesis class V [Source:HGNC Symbol;Acc:HGNC:26031]	465	198	246	99	161	286	176	314	226	173	203	213	264	343	308	407	489	282	119	430	210	340	427	334	420	168	278	149	291	373	438	537	437	275	588	260	203	318	336	321	210	476	338	671	223	195	299
ENSG00000060656	PTPRU	protein tyrosine phosphatase receptor type U [Source:HGNC Symbol;Acc:HGNC:9683]	404	206	220	1438	899	2250	938	43	587	160	277	1130	2920	961	232	481	494	666	109	462	194	1014	177	2400	1464	279	575	166	569	397	330	900	481	1562	410	1541	2000	2396	990	404	618	959	1152	1445	686	832	763
ENSG00000060688	SNRNP40	small nuclear ribonucleoprotein U5 subunit 40 [Source:HGNC Symbol;Acc:HGNC:30857]	419	250	772	480	505	538	362	790	458	421	532	554	802	456	447	561	495	668	434	377	851	599	520	510	699	841	1007	894	357	619	380	396	454	399	555	464	1060	537	572	398	1528	544	559	670	574	549	545
ENSG00000060709	RIMBP2	RIMS binding protein 2 [Source:HGNC Symbol;Acc:HGNC:30339]	609	0	13	1	3	224	14	1194	0	110	25	16	15	18	5	41	1768	98	2	48	206	170	3017	22	18	3	2	6	4063	30	61	51	2452	9	1254	83	1	67	51	5	20	3	303	423	0	0	507
ENSG00000060718	COL11A1	collagen type XI alpha 1 chain [Source:HGNC Symbol;Acc:HGNC:2186]	0	22	9	2195	955	61	19	1	49	882	1032	5648	163	0	15	5	9	98	28	0	1276	11	134	113	22	1449	32577	8574	53	17	4	4	1	4	0	877	10	958	1317	0	148	35	15	22	1667	1681	13
ENSG00000060749	QSER1	glutamine and serine rich 1 [Source:HGNC Symbol;Acc:HGNC:26154]	1560	2134	1987	2037	1667	1905	1020	2743	2475	1586	1542	3219	2296	1544	1607	2341	2050	2805	2272	1683	2683	1164	2034	2181	2611	2595	2017	2685	1209	1887	1118	1944	2419	2322	2950	1648	2511	2120	2139	1288	3566	2011	2269	1510	1010	1009	2613
ENSG00000060762	MPC1	mitochondrial pyruvate carrier 1 [Source:HGNC Symbol;Acc:HGNC:21606]	693	4113	238	265	349	245	652	456	313	958	672	278	384	519	803	584	537	231	230	744	306	364	392	327	219	191	324	270	338	460	802	511	569	513	383	303	371	283	349	900	125	2046	225	332	250	195	285
ENSG00000060971	ACAA1	acetyl-CoA acyltransferase 1 [Source:HGNC Symbol;Acc:HGNC:82]	1126	1027	901	392	450	1207	680	1606	733	1105	1073	709	1319	915	877	1050	1681	909	891	802	850	498	1452	1177	393	840	682	746	1783	1070	1198	3768	1297	678	1066	1246	844	1239	1220	1106	483	1572	1543	1002	1139	1009	1384
ENSG00000060982	BCAT1	branched chain amino acid transaminase 1 [Source:HGNC Symbol;Acc:HGNC:976]	61	455	2354	6304	9076	1647	359	430	10009	3212	2924	2614	3139	164	1054	129	256	2681	1513	126	2332	2719	536	1571	580	9669	4011	7189	233	808	638	324	162	894	78	1399	5670	820	1463	918	30703	99	674	114	2880	2476	207
ENSG00000061273	HDAC7	histone deacetylase 7 [Source:HGNC Symbol;Acc:HGNC:14067]	1636	1063	3949	1971	2539	2888	1953	2727	1664	2035	2130	3068	1823	2472	2238	2381	1896	3034	1864	1652	1899	2192	2266	2662	1507	2326	1796	2567	2425	2250	2181	3044	2177	1670	2044	2705	1650	2793	2221	1873	3822	1042	2495	2332	2843	2742	2539
ENSG00000061337	LZTS1	leucine zipper tumor suppressor 1 [Source:HGNC Symbol;Acc:HGNC:13861]	160	404	350	1305	1038	547	371	228	379	523	344	551	1197	80	114	91	66	742	240	88	1293	926	344	415	453	538	517	1161	248	110	63	248	83	448	55	414	211	376	429	51	83	61	291	205	1000	955	219
ENSG00000061455	PRDM6	PR/SET domain 6 [Source:HGNC Symbol;Acc:HGNC:9350]	236	118	31	26	35	39	18	572	22	88	133	249	47	155	977	181	45	23	223	53	260	304	105	109	80	18	122	259	114	79	213	23	208	166	61	107	11	86	127	76	27	243	48	319	130	160	43
ENSG00000061492	WNT8A	Wnt family member 8A [Source:HGNC Symbol;Acc:HGNC:12788]	0	0	0	0	0	0	0	3	0	4	2	0	0	0	5	0	3	0	4	0	0	0	0	3	0	0	1	0	0	0	6	0	2	5	6	0	0	3	0	1	2	1	2	4	0	0	0
ENSG00000061656	SPAG4	sperm associated antigen 4 [Source:HGNC Symbol;Acc:HGNC:11214]	0	22	65	471	383	59	29	56	378	97	186	113	53	40	64	39	81	98	778	45	276	408	67	51	164	224	225	87	58	162	15	67	56	159	59	403	106	73	136	41	197	25	52	167	500	584	31
ENSG00000061676	NCKAP1	NCK associated protein 1 [Source:HGNC Symbol;Acc:HGNC:7666]	5874	3270	2668	2068	7684	4498	4136	5844	2764	4146	4127	4693	3494	4681	4446	5060	6565	4114	5371	4745	5091	3144	6210	5967	5671	5702	2569	3895	4515	3247	4617	3655	6775	4265	6523	4391	5609	6642	5304	4849	6354	7825	6409	6898	2296	2017	6656
ENSG00000061794	MRPS35	mitochondrial ribosomal protein S35 [Source:HGNC Symbol;Acc:HGNC:16635]	792	1562	466	529	525	553	1409	852	446	1151	753	520	318	1305	1134	562	859	641	818	1465	549	908	650	654	472	803	380	735	695	658	1176	726	933	866	765	441	523	587	625	1468	1021	1555	621	789	269	213	683
ENSG00000061918	GUCY1B3	guanylate cyclase 1 soluble subunit beta [Source:HGNC Symbol;Acc:HGNC:4687]	61	206	552	640	522	406	254	293	723	325	314	536	448	127	293	261	115	276	478	210	578	153	394	338	247	306	908	422	224	302	93	217	120	592	91	351	181	366	474	40	347	97	425	166	371	390	285
ENSG00000061936	SFSWAP	splicing factor SWAP homolog [Source:HGNC Symbol;Acc:HGNC:10790]	609	616	1388	998	844	1118	796	1255	936	1409	1507	1206	514	1716	1877	1412	943	696	2052	974	1148	1121	959	1107	1480	825	1024	848	1349	1065	1550	1047	1278	1116	1054	1348	596	1161	1002	1393	1221	1072	1295	1145	750	673	1062
ENSG00000061938	TNK2	tyrosine kinase non receptor 2 [Source:HGNC Symbol;Acc:HGNC:19297]	305	404	2043	1520	1353	902	650	506	1307	1002	1188	2113	1737	606	319	908	369	1201	713	436	1268	453	583	897	1241	1161	1703	1105	359	1468	272	846	453	777	872	1722	1867	1174	1107	378	1302	570	1104	376	936	1185	777
ENSG00000061987	MON2	MON2 homolog regulator of endosome-to-Golgi trafficking [Source:HGNC Symbol;Acc:HGNC:29177]	1522	2265	1880	1860	2115	2427	3159	2451	2101	2963	3746	2804	1204	4086	3791	3611	2719	1361	7903	3723	2481	3604	2584	2362	2256	1773	1990	1694	3386	2596	3638	3996	3805	2792	3854	2715	1193	2591	2685	5224	3497	3080	2847	5334	2046	2052	3324
ENSG00000062038	CDH3	cadherin 3 [Source:HGNC Symbol;Acc:HGNC:1762]	0	0	557	5	100	2482	19	208	6	16	8	2887	65	66	68	66	211	236	1316	38	270	42	486	1340	204	185	68	173	375	265	24	69	473	1434	295	1451	5	1672	982	81	17	376	1587	36	1621	1486	2033
ENSG00000062096	ARSF	arylsulfatase F [Source:HGNC Symbol;Acc:HGNC:721]	23	330	0	0	4	0	89	0	0	4	6	1	12	0	4	0	12	0	14	1	1	0	0	2	0	0	2	1	0	3	2	12	1	0	0	0	0	0	0	165	0	2	0	0	0	0	0
ENSG00000062194	GPBP1	GC-rich promoter binding protein 1 [Source:HGNC Symbol;Acc:HGNC:29520]	1241	1862	1673	1231	1709	2014	2061	2851	2309	1756	1705	1781	1163	3250	2943	2465	2759	1229	1896	2481	2358	2069	2369	2008	2643	1310	1588	1628	3077	2758	3305	1897	2700	2956	2580	1723	1506	2184	2247	3123	1838	2373	2282	2076	945	849	2467
ENSG00000062282	DGAT2	diacylglycerol O-acyltransferase 2 [Source:HGNC Symbol;Acc:HGNC:16940]	5219	88	138	56	13	235	220	490	88	135	181	81	36	340	79	367	2875	134	1595	426	79	2127	1319	119	346	18	53	75	3486	298	658	3479	1208	320	463	107	63	83	378	101	312	274	1143	1237	528	354	2894
ENSG00000062370	ZNF112	zinc finger protein 112 [Source:HGNC Symbol;Acc:HGNC:12892]	168	147	52	178	139	230	184	352	231	130	199	151	71	439	267	280	281	114	145	195	213	188	324	235	129	161	240	144	252	221	414	175	378	83	440	207	137	206	239	341	238	338	292	224	38	36	341
ENSG00000062485	CS	citrate synthase [Source:HGNC Symbol;Acc:HGNC:2422]	3835	13121	3289	3138	1509	1898	7018	2671	2017	4077	2713	1965	2301	5462	5241	1694	2724	2567	3291	4978	2436	3335	2417	2099	2376	2628	1819	2278	2730	1872	5749	2280	2741	3166	2012	1812	1987	2255	1839	5942	3391	7918	1882	3554	1408	1132	1899
ENSG00000062524	LTK	leukocyte receptor tyrosine kinase [Source:HGNC Symbol;Acc:HGNC:6721]	8	250	22	139	491	18	9	26	5	39	24	17	98	4	5	26	8	9	13	6	32	8	11	18	15	21	47	34	9	32	5	4	18	11	8	99	10	8	35	8	21	138	19	44	56	54	17
ENSG00000062582	MRPS24	mitochondrial ribosomal protein S24 [Source:HGNC Symbol;Acc:HGNC:14510]	761	1606	466	620	661	398	1105	528	661	815	494	492	521	1255	1129	359	603	584	444	1349	1206	909	481	378	544	816	579	766	481	473	1302	526	600	973	790	408	810	446	474	1360	978	1433	416	434	834	726	475
ENSG00000062598	ELMO2	engulfment and cell motility 2 [Source:HGNC Symbol;Acc:HGNC:17233]	1020	594	832	1226	756	1120	1712	1409	650	1569	1267	922	1315	1658	1770	981	1159	854	946	1267	1470	1574	945	1040	692	1040	970	1209	1194	929	882	973	1030	1511	733	1216	1215	1106	1066	1832	957	783	1504	1409	704	743	1290
ENSG00000062650	WAPL	WAPL cohesin release factor [Source:HGNC Symbol;Acc:HGNC:23293]	1735	2346	2147	1097	1864	2030	2386	1585	1460	1943	2114	1978	1391	2937	2642	2320	2200	1564	2350	1833	1768	2683	2362	1898	2313	2324	2042	2342	1989	2558	2880	1929	2018	2113	2417	1749	2193	1859	2209	2280	4386	2744	2165	3288	1306	1274	2265
ENSG00000062716	VMP1	vacuole membrane protein 1 [Source:HGNC Symbol;Acc:HGNC:29559]	959	2573	3819	5095	15290	9199	1815	1464	25304	11487	10360	10872	3930	3642	4073	5159	6987	3166	2304	3395	9041	2643	4829	11761	12561	11166	13624	13002	2551	15271	1799	16146	12051	4878	2967	12840	14405	6675	9122	3658	23918	4552	4389	714	12674	12433	2535
ENSG00000062725	APPBP2	amyloid beta precursor protein binding protein 2 [Source:HGNC Symbol;Acc:HGNC:622]	1225	2493	1121	1113	1853	1494	2023	1932	1517	929	1131	1403	1336	2123	1985	1629	1865	932	1260	1963	1442	900	1734	1349	2304	1094	1424	1588	1876	1436	2342	1474	2074	1077	2013	1134	739	1285	1416	2465	2120	2012	1343	1077	723	814	1476
ENSG00000062822	POLD1	DNA polymerase delta 1 catalytic subunit [Source:HGNC Symbol;Acc:HGNC:9175]	335	660	1130	1158	637	600	1402	967	550	1145	825	674	1044	1223	890	440	635	1531	730	851	1236	557	586	886	845	861	832	1203	765	728	1536	299	717	734	424	792	904	849	685	1262	1886	722	642	291	621	814	657
ENSG00000063015	SEZ6	seizure related 6 homolog [Source:HGNC Symbol;Acc:HGNC:15955]	8	8	138	35	19	48	7	66	33	52	83	56	55	51	57	60	29	20	65	12	33	36	39	31	147	26	50	33	59	49	15	50	66	92	54	68	27	39	46	29	25	24	45	60	10	18	65
ENSG00000063046	EIF4B	eukaryotic translation initiation factor 4B [Source:HGNC Symbol;Acc:HGNC:3285]	13687	18230	12258	8348	6335	13944	11534	12293	9933	8763	7481	7092	4609	24343	19227	11937	18104	8420	6140	17265	7780	17586	12264	12800	9592	10518	8595	7243	11871	15502	28558	11433	19192	13002	19625	10636	6879	15905	13454	19015	15331	15664	13733	16172	3935	3502	14985
ENSG00000063127	SLC6A16	solute carrier family 6 member 16 [Source:HGNC Symbol;Acc:HGNC:13622]	0	96	212	130	32	42	9	11	28	106	183	40	13	47	86	94	6	16	66	15	106	133	13	16	51	22	33	23	23	116	7	13	3	50	2	53	38	26	52	4	87	133	8	168	10	36	5
ENSG00000063169	BICRA	BRD4 interacting chromatin remodeling complex associated protein [Source:HGNC Symbol;Acc:HGNC:4332]	449	272	569	557	328	298	641	530	270	589	738	420	594	422	407	492	355	588	649	351	416	815	572	379	303	321	396	287	610	383	420	363	543	385	448	471	495	394	352	359	431	338	370	542	380	460	305
ENSG00000063176	SPHK2	sphingosine kinase 2 [Source:HGNC Symbol;Acc:HGNC:18859]	853	924	651	419	272	462	1044	1273	312	674	626	372	491	913	857	833	1007	551	523	1306	378	872	777	655	321	288	414	387	898	545	1270	781	1102	325	889	543	400	665	542	968	463	674	673	570	362	407	1054
ENSG00000063177	RPL18	ribosomal protein L18 [Source:HGNC Symbol;Acc:HGNC:10310]	9738	10834	9340	7162	3648	5961	7337	5762	5557	6095	4695	4636	4111	14336	7460	4767	7750	6831	3003	11019	9682	11487	7238	6019	3622	6262	5089	6747	6344	7963	12377	3690	6683	3948	7435	5220	6683	7680	5964	10569	9379	7554	5534	10235	6518	6509	5574
ENSG00000063180	CA11	carbonic anhydrase 11 [Source:HGNC Symbol;Acc:HGNC:1370]	959	52	82	38	32	330	313	405	32	433	229	77	92	51	224	114	1319	127	373	171	677	414	324	201	228	45	147	38	1073	161	306	68	612	266	559	267	100	375	359	172	96	291	580	148	84	107	673
ENSG00000063241	ISOC2	isochorismatase domain containing 2 [Source:HGNC Symbol;Acc:HGNC:26278]	472	653	380	502	362	327	833	808	405	1309	988	449	492	699	632	610	410	585	395	1016	555	1402	458	404	278	548	433	402	568	438	853	341	497	566	581	360	450	328	418	759	333	646	343	654	695	867	319
ENSG00000063244	U2AF2	U2 small nuclear RNA auxiliary factor 2 [Source:HGNC Symbol;Acc:HGNC:23156]	2062	1591	3449	3282	2006	2165	2921	3346	1875	2745	2130	1906	2098	3048	2405	2214	2103	2092	2865	3151	2546	2903	2984	2144	1934	2601	2642	2154	3707	2349	3119	2198	2788	2535	2208	2197	2297	2186	2024	2818	3059	2174	2233	2561	1593	1681	2241
ENSG00000063245	EPN1	epsin 1 [Source:HGNC Symbol;Acc:HGNC:21604]	3637	2823	3595	4266	2145	1782	3665	2734	1539	4256	3433	2314	4170	2701	2319	2216	1824	3921	1742	3425	2324	3200	2430	2170	1377	3282	2636	2018	2323	1708	3190	1676	2278	1692	2158	2046	2958	2110	1889	2980	2552	2506	1979	3068	1602	1628	1696
ENSG00000063322	MED29	mediator complex subunit 29 [Source:HGNC Symbol;Acc:HGNC:23074]	1568	1591	819	877	696	1404	2098	2095	594	1373	1349	703	974	2298	1448	1600	1918	993	1179	2824	778	1921	1910	1132	673	745	996	816	1780	1254	2143	1421	2386	1218	2145	1080	955	1436	1269	2085	978	1399	1523	1526	806	1009	1810
ENSG00000063438	AHRR	aryl-hydrocarbon receptor repressor [Source:HGNC Symbol;Acc:HGNC:346]	198	242	169	143	1371	233	319	558	423	450	455	151	192	281	603	194	193	292	359	304	240	325	183	162	554	227	513	201	242	190	332	278	212	398	180	173	171	180	212	363	240	209	168	296	306	301	167
ENSG00000063515	GSC2	goosecoid homeobox 2 [Source:HGNC Symbol;Acc:HGNC:4613]	0	0	0	0	0	0	0	0	0	0	0	0	0	2	0	2	0	0	0	0	0	3	0	0	0	0	0	0	0	0	0	0	1	0	1	0	0	0	0	0	0	0	0	3	0	0	0
ENSG00000063587	ZNF275	zinc finger protein 275 [Source:HGNC Symbol;Acc:HGNC:13069]	1842	2090	794	1425	769	761	2607	779	886	677	931	588	1492	1750	2053	701	1526	575	1250	3042	1153	2207	715	672	302	594	789	702	854	891	2642	1224	1039	930	987	907	644	627	851	3169	412	788	726	1746	843	602	679
ENSG00000063601	MTMR1	myotubularin related protein 1 [Source:HGNC Symbol;Acc:HGNC:7449]	989	653	1022	377	321	863	728	1357	413	890	887	687	505	710	842	735	826	760	1420	816	848	510	767	938	776	861	687	737	978	1121	1006	1110	889	1674	715	927	725	1022	893	1150	885	1022	966	586	380	266	1108
ENSG00000063660	GPC1	glypican 1 [Source:HGNC Symbol;Acc:HGNC:4449]	1849	1730	686	16982	7052	692	1528	1111	1407	6809	4755	2268	5828	4911	2756	875	902	1683	3342	1805	2411	5119	703	1302	1413	4104	3194	3119	1015	480	496	566	962	2236	805	898	4676	1195	800	3032	1206	2384	758	5088	1195	955	519
ENSG00000063761	ADCK1	aarF domain containing kinase 1 [Source:HGNC Symbol;Acc:HGNC:19038]	290	118	134	159	78	143	276	142	83	187	211	134	238	274	378	198	245	140	441	468	197	238	204	164	160	171	245	141	400	122	233	483	324	453	104	143	136	141	128	271	69	322	207	188	75	89	169
ENSG00000063854	HAGH	hydroxyacylglutathione hydrolase [Source:HGNC Symbol;Acc:HGNC:4805]	921	1752	561	285	328	647	1073	722	428	1017	949	522	460	1176	1150	609	923	531	632	1378	430	1576	732	602	530	407	381	398	604	534	875	974	956	986	818	632	558	721	576	990	152	919	720	973	519	443	823
ENSG00000063978	RNF4	ring finger protein 4 [Source:HGNC Symbol;Acc:HGNC:10067]	1590	1078	2207	1943	1175	1351	2226	1778	1159	1485	1420	1265	1313	1236	1137	1209	1742	1897	1417	1623	1158	927	1454	1404	1471	1213	1733	1165	1720	1577	1462	1241	1631	1086	1607	1434	1541	1584	1346	1424	997	1533	1339	873	1454	1380	1402
ENSG00000064012	CASP8	caspase 8 [Source:HGNC Symbol;Acc:HGNC:1509]	373	154	875	500	342	504	175	465	361	487	560	681	762	113	227	254	281	450	559	189	457	255	827	459	766	619	413	423	458	963	453	469	538	404	424	623	866	553	680	201	895	248	394	283	510	425	419
ENSG00000064042	LIMCH1	LIM and calponin homology domains 1 [Source:HGNC Symbol;Acc:HGNC:29191]	2435	1965	1289	4960	1247	2948	1096	1193	91	1458	1277	3647	262	1680	1767	4016	3092	1628	4347	2170	1292	297	2868	2850	2575	1627	1088	948	2687	2718	738	1341	3899	4025	4018	2064	53	3068	2293	859	312	3467	3153	1014	806	814	2852
ENSG00000064102	INTS13	integrator complex subunit 13 [Source:HGNC Symbol;Acc:HGNC:20174]	282	492	406	846	401	259	343	362	458	546	545	546	294	514	501	304	427	397	707	572	562	480	339	310	322	608	367	429	390	411	559	410	415	531	374	358	536	246	346	564	684	523	291	363	343	177	235
ENSG00000064115	TM7SF3	transmembrane 7 superfamily member 3 [Source:HGNC Symbol;Acc:HGNC:23049]	1507	2698	638	683	1008	1670	1878	1355	622	1427	1165	1035	872	992	1674	984	2128	962	3756	1209	874	1098	1399	1336	973	1260	687	919	4161	997	1178	1719	1740	1696	1087	1708	748	1291	1136	2147	1519	2669	1536	651	528	337	1881
ENSG00000064195	DLX3	distal-less homeobox 3 [Source:HGNC Symbol;Acc:HGNC:2916]	0	0	0	1230	6	198	9	30	59	6	3	20	29	24	4	104	17	12	29	13	29	11	54	94	566	1	7	4	84	45	31	188	20	376	158	74	0	51	74	19	0	33	132	69	0	0	147
ENSG00000064199	SPA17	sperm autoantigenic protein 17 [Source:HGNC Symbol;Acc:HGNC:11210]	244	140	44	26	87	179	131	234	31	44	44	57	107	185	194	168	235	106	113	252	101	190	253	120	97	81	76	54	190	134	242	100	260	62	215	103	205	109	136	176	83	175	156	118	102	89	221
ENSG00000064201	TSPAN32	tetraspanin 32 [Source:HGNC Symbol;Acc:HGNC:13410]	16	455	250	105	80	133	48	35	63	96	115	78	114	46	55	69	23	50	18	26	89	10	49	58	40	41	63	72	31	166	11	10	53	24	45	154	114	122	120	13	29	37	91	28	167	71	115
ENSG00000064205	WISP2	WNT1 inducible signaling pathway protein 2 [Source:HGNC Symbol;Acc:HGNC:12770]	23	52	95	567	29	35	2	3	770	122	554	2437	39	7	67	79	10	63	27	15	63	16	214	44	133	109	635	732	75	155	4	3	3	55	4	431	29	14	113	15	41	42	17	3	260	443	19
ENSG00000064218	DMRT3	doublesex and mab-3 related transcription factor 3 [Source:HGNC Symbol;Acc:HGNC:13909]	586	88	61	19	3	132	139	716	3	18	11	36	28	14	227	156	240	57	430	126	58	2032	119	205	165	1	28	10	114	73	197	62	348	225	418	6	3	199	35	322	23	647	209	1922	47	0	305
ENSG00000064225	ST3GAL6	ST3 beta-galactoside alpha-23-sialyltransferase 6 [Source:HGNC Symbol;Acc:HGNC:18080]	404	242	548	513	263	284	333	329	1236	3025	2222	964	557	385	619	269	1416	967	365	874	752	255	303	433	365	1315	522	722	391	244	170	311	281	306	203	476	1761	511	384	248	1152	273	323	269	491	478	211
ENSG00000064270	ATP2C2	ATPase secretory pathway Ca2+ transporting 2 [Source:HGNC Symbol;Acc:HGNC:29103]	586	52	39	43	44	74	21	20	43	59	117	111	18	312	157	571	270	111	203	278	30	82	101	198	240	60	39	12	153	410	125	283	244	124	830	67	29	49	226	479	27	303	44	84	56	89	35
ENSG00000064300	NGFR	nerve growth factor receptor [Source:HGNC Symbol;Acc:HGNC:7809]	0	191	1113	377	21	838	387	96	40	129	266	1190	161	35	134	152	30	220	18	252	2925	100	445	384	97	223	6	110	193	731	198	161	71	84	30	374	4	109	878	136	5	37	566	58	908	885	391
ENSG00000064309	CDON	cell adhesion associated oncogene regulated [Source:HGNC Symbol;Acc:HGNC:17104]	1575	1386	315	766	477	485	1835	4427	2707	278	316	667	403	2377	2985	4823	2165	870	3643	4373	1677	1086	4798	1207	1100	596	784	495	813	2373	3176	1102	3998	1769	5839	464	430	334	1692	2669	358	2086	468	1340	574	655	901
ENSG00000064313	TAF2	TATA-box binding protein associated factor 2 [Source:HGNC Symbol;Acc:HGNC:11536]	640	660	901	1064	993	782	590	1055	809	854	1070	930	739	725	825	896	746	700	1249	724	1195	644	917	766	6946	1122	983	1320	1133	993	674	1005	830	567	976	719	1711	733	849	741	2443	1002	767	1210	686	708	787
ENSG00000064393	HIPK2	homeodomain interacting protein kinase 2 [Source:HGNC Symbol;Acc:HGNC:14402]	5143	2676	4220	4107	3678	8391	4175	4073	3293	5377	5094	3517	3982	4495	4867	6472	4185	3952	5526	6153	4751	2933	6604	6732	4874	3200	2817	3416	9448	4246	3782	7176	8651	6655	7189	7403	3850	7685	5742	4100	2705	3558	9019	5163	3148	2883	7086
ENSG00000064419	TNPO3	transportin 3 [Source:HGNC Symbol;Acc:HGNC:17103]	3150	1364	1423	1221	1525	1438	1637	1846	1444	1722	1602	1483	1346	2134	2744	1705	2310	1547	2619	1766	3014	1496	1538	1397	2290	1735	1420	1667	1839	1714	2475	2656	2764	2654	2183	1369	1211	1478	1452	2157	1258	1995	1681	1984	1000	1168	2075
ENSG00000064489	BORCS8-MEF2B	BORCS8-MEF2B readthrough [Source:HGNC Symbol;Acc:HGNC:39979]	297	279	716	146	164	171	395	261	145	364	339	202	175	480	453	259	275	285	176	386	252	259	365	206	283	154	166	207	331	643	388	134	361	151	330	356	259	218	388	397	365	239	227	222	380	283	213
ENSG00000064490	RFXANK	regulatory factor X associated ankyrin containing protein [Source:HGNC Symbol;Acc:HGNC:9987]	1377	770	621	636	385	453	977	1003	425	962	755	376	617	794	1136	638	981	704	735	1186	632	1949	1028	510	732	455	428	603	1225	627	1382	429	867	1503	908	573	416	557	551	933	778	632	629	1414	611	496	705
ENSG00000064545	TMEM161A	transmembrane protein 161A [Source:HGNC Symbol;Acc:HGNC:26020]	373	1181	255	602	299	292	1276	518	319	476	512	250	393	1133	1141	582	567	630	654	1148	602	924	707	280	736	215	374	396	742	401	958	529	672	493	609	282	341	253	285	999	493	445	286	983	667	407	399
ENSG00000064547	LPAR2	lysophosphatidic acid receptor 2 [Source:HGNC Symbol;Acc:HGNC:3168]	107	250	203	168	45	183	282	152	141	141	153	147	125	410	522	228	100	100	153	266	71	200	339	196	353	107	174	69	284	249	490	418	143	211	179	204	111	195	169	489	79	201	129	207	121	160	145
ENSG00000064601	CTSA	cathepsin A [Source:HGNC Symbol;Acc:HGNC:9251]	1530	2097	2884	5238	2085	2453	7824	1508	3348	13987	11057	3033	5882	3381	3001	1153	2707	4364	997	3326	2720	2685	1479	1926	2675	5005	4223	4781	1462	1385	1151	1483	1652	2697	814	2359	4795	1842	1757	3354	3109	2659	1966	1886	2796	2459	1822
ENSG00000064607	SUGP2	SURP and G-patch domain containing 2 [Source:HGNC Symbol;Acc:HGNC:18641]	1750	1804	1677	2016	1320	2111	3338	4093	1452	2970	4144	2002	1216	6445	7062	3544	2510	1529	3757	3459	1870	3421	2607	2059	3877	1119	2099	1716	3624	2424	5570	2514	3172	2072	2562	2446	1286	2151	2105	5613	1721	2661	2447	5039	1361	1256	2659
ENSG00000064651	SLC12A2	solute carrier family 12 member 2 [Source:HGNC Symbol;Acc:HGNC:10911]	1667	1708	1130	1436	1503	2760	2210	1550	612	683	1208	931	1057	1821	2456	1573	1736	1278	927	2810	2055	2015	1592	2704	1754	1377	1051	1256	1505	1244	1617	1151	1549	1809	1272	1569	873	3495	1707	1480	1454	1672	2920	1718	787	814	2489
ENSG00000064652	SNX24	sorting nexin 24 [Source:HGNC Symbol;Acc:HGNC:21533]	875	1774	298	519	389	596	903	1000	316	976	1112	524	434	1143	1370	423	515	511	940	1283	561	568	696	705	700	505	628	477	574	344	662	525	528	1268	437	553	389	641	498	1308	354	1275	524	638	408	390	503
ENSG00000064655	EYA2	EYA transcriptional coactivator and phosphatase 2 [Source:HGNC Symbol;Acc:HGNC:3520]	381	360	48	284	67	90	314	9	60	397	259	72	188	872	53	636	399	147	633	827	965	300	56	282	1026	57	624	310	9	367	153	23	291	70	863	155	24	208	268	350	37	554	63	228	130	36	275
ENSG00000064666	CNN2	calponin 2 [Source:HGNC Symbol;Acc:HGNC:2156]	2876	506	6009	7215	4665	3604	1065	1906	2626	1446	1201	3810	6840	1233	290	3063	946	6238	790	461	1774	1389	1690	3475	790	3389	4241	6920	2233	4342	2181	1685	3126	1754	4934	2834	4930	3407	2516	211	2022	1068	2529	1283	2944	3060	2187
ENSG00000064687	ABCA7	ATP binding cassette subfamily A member 7 [Source:HGNC Symbol;Acc:HGNC:37]	754	939	1134	478	308	749	1631	1351	305	941	1145	823	1059	735	1426	692	606	556	1825	892	138	111	1074	780	632	417	902	451	2153	1147	2182	1025	718	1904	330	1367	489	946	776	1394	254	999	810	330	769	531	875
ENSG00000064692	SNCAIP	synuclein alpha interacting protein [Source:HGNC Symbol;Acc:HGNC:11139]	8	22	190	454	18	152	16	53	41	15	38	139	102	18	25	130	2	16	6	12	500	32	97	37	57	25	40	145	17	74	9	11	16	139	3	74	16	31	88	8	34	9	185	6	56	18	31
ENSG00000064703	DDX20	DEAD-box helicase 20 [Source:HGNC Symbol;Acc:HGNC:2743]	259	154	345	296	268	335	223	541	292	244	275	339	395	271	264	343	385	442	298	216	419	498	366	295	360	526	410	679	620	466	268	285	328	359	395	306	518	332	398	299	354	436	288	318	241	142	357
ENSG00000064726	BTBD1	BTB domain containing 1 [Source:HGNC Symbol;Acc:HGNC:1120]	1842	2801	1229	1471	1524	1856	1262	2425	1589	1310	1316	1755	1763	1412	1568	1299	2024	1950	1492	1239	1401	3724	1231	1842	1459	2363	1830	3246	1286	1457	1438	1770	1423	1371	1739	1454	1987	1947	1985	1882	2051	2657	2073	2582	1371	1398	2061
ENSG00000064763	FAR2	fatty acyl-CoA reductase 2 [Source:HGNC Symbol;Acc:HGNC:25531]	145	323	337	325	513	341	304	454	260	598	643	541	343	363	521	308	830	280	249	275	1162	265	518	369	495	681	611	879	354	415	453	260	352	350	332	436	677	332	530	1022	724	490	462	399	297	160	413
ENSG00000064787	BCAS1	breast carcinoma amplified sequence 1 [Source:HGNC Symbol;Acc:HGNC:974]	0	0	9	12	2	8	3	21	74	16	23	27	6	3	1	7	5	8	14	1	20	3	8	6	18	8	6	19	14	23	10	30	14	77	1	11	18	7	11	2	4	1	9	4	10	18	5
ENSG00000064835	POU1F1	POU class 1 homeobox 1 [Source:HGNC Symbol;Acc:HGNC:9210]	0	0	9	0	4	3	0	1	5	2	3	5	0	0	1	3	3	3	5	0	2	4	3	3	3	3	2	2	9	2	4	3	2	4	0	4	2	3	5	1	0	1	3	3	0	0	0
ENSG00000064886	CHI3L2	chitinase 3 like 2 [Source:HGNC Symbol;Acc:HGNC:1933]	404	66	380	61	7	269	33	27	57	87	133	267	45	87	107	41	339	104	831	69	27	24	133	181	23	36	83	23	259	576	56	137	36	39	85	324	42	209	500	115	10	246	573	46	1278	1044	407
ENSG00000064932	SBNO2	strawberry notch homolog 2 [Source:HGNC Symbol;Acc:HGNC:29158]	1446	1349	3720	2246	2404	1992	1758	1340	4518	2719	2750	4186	4674	2232	2140	1654	2011	4302	2031	1903	2690	1146	1882	2664	1724	2683	2577	2961	1680	2407	1158	1726	1859	2631	1256	3018	3855	2668	2188	2909	2177	1334	1999	1361	5648	5748	1746
ENSG00000064933	PMS1	PMS1 homolog 1 mismatch repair system component [Source:HGNC Symbol;Acc:HGNC:9121]	328	250	354	365	569	484	279	614	533	485	691	680	308	496	509	574	603	365	543	353	901	325	630	502	590	558	386	483	531	625	517	335	622	475	742	467	603	495	556	528	1020	835	545	831	315	460	623
ENSG00000064961	HMG20B	high mobility group 20B [Source:HGNC Symbol;Acc:HGNC:5002]	1028	1137	923	1142	1361	910	1417	1236	1754	1137	986	869	1182	1044	1592	815	979	1642	1111	1170	1265	568	1142	967	755	1265	1099	1143	1485	927	1048	703	1188	967	935	1035	1540	933	965	1672	1593	1212	988	728	741	602	940
ENSG00000064989	CALCRL	calcitonin receptor like receptor [Source:HGNC Symbol;Acc:HGNC:16709]	624	690	621	370	2238	1178	1417	2536	235	750	900	2912	680	837	538	1574	1058	1053	410	1283	4836	615	2938	1048	990	1904	436	445	629	1838	750	1807	1425	1275	843	811	624	615	1577	239	704	650	940	577	1111	991	1564
ENSG00000064995	TAF11	TATA-box binding protein associated factor 11 [Source:HGNC Symbol;Acc:HGNC:11544]	198	389	328	323	339	316	332	734	403	249	318	384	262	434	727	366	416	226	360	359	438	319	442	364	405	256	459	449	507	362	834	241	577	427	410	322	481	328	350	515	484	362	315	260	306	354	407
ENSG00000064999	ANKS1A	ankyrin repeat and sterile alpha motif domain containing 1A [Source:HGNC Symbol;Acc:HGNC:20961]	1005	1921	1246	1001	695	1405	1195	2455	749	1519	1405	1240	1680	1258	2566	1852	1499	1144	1190	1359	1000	686	1042	1177	1038	923	1347	1038	1418	1072	2879	2743	1988	1063	1331	1253	1044	1014	1220	1827	878	1436	1280	555	695	655	1152
ENSG00000065000	AP3D1	adaptor related protein complex 3 delta 1 subunit [Source:HGNC Symbol;Acc:HGNC:568]	5303	3893	4229	4974	3328	3586	6739	4862	2754	7393	6681	2995	3865	7255	6011	3817	3750	5502	3697	6756	4283	2335	3693	3873	2221	2761	3052	3939	3969	2950	8077	3102	4935	3819	4098	3844	4046	3950	3307	7565	3602	5709	3933	3819	3676	3290	3716
ENSG00000065029	ZNF76	zinc finger protein 76 [Source:HGNC Symbol;Acc:HGNC:13149]	898	484	694	267	299	852	392	1111	466	430	643	553	656	898	1295	1426	1298	421	762	647	461	461	882	845	1003	344	548	389	1263	980	1431	801	1717	569	1264	966	535	1005	886	592	440	748	1171	551	436	337	1176
ENSG00000065054	SLC9A3R2	SLC9A3 regulator 2 [Source:HGNC Symbol;Acc:HGNC:11076]	1104	2874	1130	747	2446	1497	2042	1122	365	873	745	1060	1005	1009	315	2508	1414	1576	1430	1431	537	1765	1695	1051	1716	1693	971	1014	925	1210	857	1839	1097	2632	1012	1044	1167	792	1436	672	275	718	1397	2197	704	478	1322
ENSG00000065057	NTHL1	nth like DNA glycosylase 1 [Source:HGNC Symbol;Acc:HGNC:8028]	183	499	147	200	182	125	153	355	100	238	123	166	135	286	299	232	318	223	286	167	118	463	308	148	338	173	145	209	372	160	181	289	229	1058	316	133	248	141	161	239	248	179	140	363	93	71	165
ENSG00000065060	UHRF1BP1	UHRF1 binding protein 1 [Source:HGNC Symbol;Acc:HGNC:21216]	1370	1738	1647	940	569	1258	1898	2447	1554	1680	1845	1561	1625	1536	2017	1324	1263	1143	2182	1467	2102	1137	1348	1278	2064	1714	1284	1242	1489	1152	2853	1863	1861	1295	1579	1590	1650	1207	1258	1822	1256	2270	1394	932	908	779	1404
ENSG00000065135	GNAI3	G protein subunit alpha i3 [Source:HGNC Symbol;Acc:HGNC:4387]	1172	1159	2276	2590	2826	1156	1307	1713	2779	2390	2692	2350	2228	1996	1530	1020	1359	2186	1529	1002	3012	1686	1370	1494	2263	3809	2418	2937	1749	1684	1563	1366	898	1927	1154	1389	3453	1316	1713	2172	3359	1390	1274	1411	1426	1521	1218
ENSG00000065150	IPO5	importin 5 [Source:HGNC Symbol;Acc:HGNC:6402]	2290	3717	2897	2285	3573	3222	4314	4239	2052	5380	4864	2906	1878	7160	6263	3269	3926	2837	1958	3430	6382	1688	3356	4816	1899	4760	4425	6206	2637	3435	7177	2157	2786	2822	2242	2741	3176	5164	3485	6088	7520	5185	3365	2250	1880	1893	2834
ENSG00000065154	OAT	ornithine aminotransferase [Source:HGNC Symbol;Acc:HGNC:8091]	1301	1606	785	857	1552	765	2479	1008	1074	1661	1581	1255	810	2063	1374	1096	993	1346	1314	1935	1413	1379	1058	889	1019	1669	1479	1563	813	1249	1717	890	1039	1117	1210	729	2150	683	1122	1916	1653	1555	681	2223	778	1150	1028
ENSG00000065183	WDR3	WD repeat domain 3 [Source:HGNC Symbol;Acc:HGNC:12755]	480	338	699	1518	664	653	391	891	857	497	514	655	682	576	554	611	658	742	740	502	1106	805	670	530	824	1092	1902	1207	946	713	589	411	542	728	884	444	1310	584	631	576	873	1038	544	1094	510	443	575
ENSG00000065243	PKN2	protein kinase N2 [Source:HGNC Symbol;Acc:HGNC:9406]	1241	917	1375	978	1338	1762	842	2295	1873	1560	1904	1590	1044	1313	1244	2209	2247	1182	1844	1135	1564	1968	2250	1777	2419	1717	1334	1790	1949	2024	1333	1692	2438	1438	2337	1609	1645	1650	1804	1300	2672	1946	1839	2286	611	726	2099
ENSG00000065268	WDR18	WD repeat domain 18 [Source:HGNC Symbol;Acc:HGNC:17956]	563	836	345	796	330	513	757	825	448	405	386	310	591	662	1171	518	622	657	674	1253	604	279	650	449	451	371	565	729	685	294	786	301	871	343	439	333	564	430	417	1204	1072	581	644	650	611	619	743
ENSG00000065308	TRAM2	translocation associated membrane protein 2 [Source:HGNC Symbol;Acc:HGNC:16855]	883	462	5655	5491	4162	1158	1687	2634	1722	1581	1991	2355	5285	651	2458	2207	801	4917	1240	517	2409	740	1248	1708	1134	4841	3583	5005	831	1715	1725	635	823	707	1878	1873	4883	818	1578	1260	1894	489	942	1462	2361	2353	777
ENSG00000065320	NTN1	netrin 1 [Source:HGNC Symbol;Acc:HGNC:8029]	145	44	259	103	1212	37	81	318	459	48	35	1032	70	48	113	263	36	65	26	52	223	60	154	88	197	73	44	134	78	112	94	229	42	953	55	71	64	53	169	133	123	96	56	31	65	36	57
ENSG00000065325	GLP2R	glucagon like peptide 2 receptor [Source:HGNC Symbol;Acc:HGNC:4325]	0	8	74	3	1	1	2	4	91	4	14	38	7	2	2	20	2	4	0	1	2	3	3	2	3	0	0	15	3	9	3	47	0	3	2	3	0	4	12	1	5	0	2	0	0	0	0
ENSG00000065328	MCM10	minichromosome maintenance 10 replication initiation factor [Source:HGNC Symbol;Acc:HGNC:18043]	31	103	345	332	220	30	21	74	66	167	108	120	131	16	42	34	23	585	127	31	390	27	21	79	504	280	225	394	85	105	29	42	10	174	0	36	348	37	65	30	1127	47	31	24	56	89	107
ENSG00000065357	DGKA	diacylglycerol kinase alpha [Source:HGNC Symbol;Acc:HGNC:2849]	122	81	2509	395	596	521	206	479	311	421	670	938	345	120	309	244	227	487	564	106	426	111	367	368	225	424	483	337	413	1475	89	174	247	243	130	683	533	966	772	187	261	105	295	144	861	849	273
ENSG00000065361	ERBB3	erb-b2 receptor tyrosine kinase 3 [Source:HGNC Symbol;Acc:HGNC:3431]	54	0	61	14	6	1411	5	5	8	15	12	211	7	60	75	585	878	272	1845	24	30	37	607	2150	2665	34	253	28	681	458	159	1173	1252	1339	2585	2160	7	2121	1364	76	11	253	2653	10	186	213	3042
ENSG00000065371	ROPN1	rhophilin associated tail protein 1 [Source:HGNC Symbol;Acc:HGNC:17692]	0	0	0	0	0	0	0	1	0	1	0	1	0	4	4	3	0	0	0	0	0	3	0	0	0	0	1	0	0	0	0	0	0	0	0	2	0	0	1	1	0	0	0	0	0	0	5
ENSG00000065413	ANKRD44	ankyrin repeat domain 44 [Source:HGNC Symbol;Acc:HGNC:25259]	244	213	3505	417	672	786	313	317	626	1603	1921	1160	1744	306	352	502	318	698	426	249	1266	182	499	608	496	732	956	1028	291	2824	228	329	275	302	402	1246	1191	1086	1361	264	271	346	470	367	1500	1681	399
ENSG00000065427	KARS	lysyl-tRNA synthetase [Source:HGNC Symbol;Acc:HGNC:6215]	1902	2251	1970	2532	1441	1567	1142	1004	1577	2607	2442	1655	1534	1351	1793	1401	1835	1914	1123	1866	2128	2105	1407	1561	2115	2073	2052	1820	1634	2039	1669	2487	1730	924	1903	1438	2697	1612	1764	1472	2715	2162	1394	1729	1371	1345	1498
ENSG00000065457	ADAT1	adenosine deaminase tRNA specific 1 [Source:HGNC Symbol;Acc:HGNC:228]	525	1071	664	778	646	581	444	373	370	1063	928	887	577	469	1159	553	630	409	758	852	1359	954	848	538	815	714	767	589	995	714	742	1386	789	615	516	590	645	618	652	623	629	1256	530	856	556	619	613
ENSG00000065485	PDIA5	protein disulfide isomerase family A member 5 [Source:HGNC Symbol;Acc:HGNC:24811]	997	235	600	708	699	353	410	1148	1563	457	529	590	594	445	579	919	597	743	1066	526	615	1531	606	648	569	871	845	463	818	743	463	343	900	329	1006	534	1154	396	681	438	613	554	349	838	787	796	387
ENSG00000065491	TBC1D22B	TBC1 domain family member 22B [Source:HGNC Symbol;Acc:HGNC:21602]	533	404	440	294	247	382	354	591	273	279	338	350	259	334	374	416	716	429	537	345	498	486	451	591	688	411	293	468	585	374	504	361	495	431	405	583	471	694	479	451	486	687	558	361	362	337	609
ENSG00000065518	NDUFB4	NADH:ubiquinone oxidoreductase subunit B4 [Source:HGNC Symbol;Acc:HGNC:7699]	1104	1313	569	528	553	576	683	681	985	1114	717	462	735	530	577	478	732	471	376	968	598	1133	499	518	630	581	513	397	576	477	563	434	506	482	639	369	1024	476	558	711	776	867	468	541	362	319	571
ENSG00000065526	SPEN	spen family transcriptional repressor [Source:HGNC Symbol;Acc:HGNC:17575]	4778	1752	3940	2970	2475	3983	2196	4279	3401	3032	3717	3262	4125	2332	2741	4651	5198	3541	3548	2015	2513	4650	4401	3914	3644	3153	3324	2926	4006	4232	2851	4253	5567	3576	7246	4408	3320	4661	3988	2120	3300	3221	5029	6377	1852	1999	5434
ENSG00000065534	MYLK	myosin light chain kinase [Source:HGNC Symbol;Acc:HGNC:7590]	419	953	3763	1171	5249	2089	1021	687	1448	1131	867	4069	2299	599	597	1894	614	7069	260	1030	870	608	1860	1209	569	4086	8287	3243	607	1329	476	877	447	477	423	1417	5402	1119	1502	295	1020	458	594	463	1334	1238	455
ENSG00000065548	ZC3H15	zinc finger CCCH-type containing 15 [Source:HGNC Symbol;Acc:HGNC:29528]	518	733	643	609	1337	948	550	1386	947	742	712	916	508	697	713	878	939	392	771	602	865	746	890	802	1018	967	669	877	843	988	671	687	1010	716	863	655	1222	739	834	764	1312	1040	755	1191	297	195	919
ENSG00000065559	MAP2K4	mitogen-activated protein kinase kinase 4 [Source:HGNC Symbol;Acc:HGNC:6844]	913	997	483	555	689	1071	1071	1845	525	594	602	711	429	1302	1159	969	1063	796	1081	1360	1320	453	1058	1187	510	867	531	879	1261	1057	1435	1314	1124	791	1065	895	908	1218	1081	1601	806	1114	1090	526	463	407	1064
ENSG00000065600	TMEM206	transmembrane protein 206 [Source:HGNC Symbol;Acc:HGNC:25593]	54	103	246	320	180	117	163	88	443	211	261	263	352	143	251	92	110	202	370	95	242	107	114	118	142	283	229	291	200	199	170	70	55	185	46	142	277	89	125	199	342	112	93	59	287	337	65
ENSG00000065609	SNAP91	synaptosome associated protein 91 [Source:HGNC Symbol;Acc:HGNC:14986]	328	0	26	3	0	4	94	13	6	68	293	4	1	0	7	23	49	8	4	52	22	7	45	10	26	2	15	7	48	55	18	0	46	5	89	6	15	13	23	36	18	223	2	17	0	0	3
ENSG00000065613	SLK	STE20 like kinase [Source:HGNC Symbol;Acc:HGNC:11088]	1925	4596	1862	1201	3169	2099	3516	2252	2201	1810	1676	2909	1073	5273	3672	2568	2920	1937	1929	2807	3354	2449	2996	2577	1819	2748	2085	2380	2022	2603	5635	3066	2333	1805	3085	2127	3357	2301	2568	3564	4348	3828	2272	3479	1241	1203	2701
ENSG00000065615	CYB5R4	cytochrome b5 reductase 4 [Source:HGNC Symbol;Acc:HGNC:20147]	69	162	716	393	432	359	183	256	832	607	714	625	483	310	478	252	234	397	260	127	355	97	350	321	324	927	529	838	371	616	600	303	216	322	232	358	710	251	398	360	846	342	249	147	482	513	195
ENSG00000065618	COL17A1	collagen type XVII alpha 1 chain [Source:HGNC Symbol;Acc:HGNC:2194]	8	22	681	26	42	565	139	47	321	25	25	7310	114	104	141	947	46	83	170	237	629	390	114	490	73	21	113	21	124	184	1416	416	57	76	153	357	15	95	476	568	14	21	75	515	56	124	41
ENSG00000065621	GSTO2	glutathione S-transferase omega 2 [Source:HGNC Symbol;Acc:HGNC:23064]	579	103	44	35	50	485	427	23	48	49	62	142	26	427	553	770	700	190	342	660	354	213	566	502	868	286	112	270	714	320	716	148	608	550	960	284	155	628	321	464	119	987	785	249	149	89	934
ENSG00000065665	SEC61A2	Sec61 translocon alpha 2 subunit [Source:HGNC Symbol;Acc:HGNC:17702]	434	338	341	406	306	298	335	485	252	431	647	312	255	637	496	371	474	503	589	303	492	211	518	300	587	390	517	440	483	319	528	219	342	338	400	314	469	341	304	369	870	416	349	499	241	177	361
ENSG00000065675	PRKCQ	protein kinase C theta [Source:HGNC Symbol;Acc:HGNC:9410]	487	580	367	16	53	271	846	515	39	156	227	368	70	1255	1012	1014	645	205	395	663	90	840	508	363	452	51	112	184	394	776	1350	830	789	380	1222	259	333	368	513	763	413	695	367	1207	241	195	491
ENSG00000065717	TLE2	transducin like enhancer of split 2 [Source:HGNC Symbol;Acc:HGNC:11838]	860	697	229	199	466	1354	994	2187	61	168	116	290	201	855	826	1844	895	1123	811	789	2040	491	1797	2080	1288	60	332	170	1826	726	743	564	993	3191	1602	1387	81	1761	997	1099	48	1105	1653	2312	454	354	1222
ENSG00000065802	ASB1	ankyrin repeat and SOCS box containing 1 [Source:HGNC Symbol;Acc:HGNC:16011]	495	294	1151	1015	1382	746	406	818	639	451	532	702	824	546	448	905	692	914	407	393	741	411	553	840	351	916	629	649	541	786	620	393	821	717	977	749	1151	894	759	556	1332	747	886	792	547	584	827
ENSG00000065809	FAM107B	family with sequence similarity 107 member B [Source:HGNC Symbol;Acc:HGNC:23726]	115	162	2380	1175	1372	1305	489	522	2032	428	527	1205	1344	374	362	296	174	1273	175	310	1544	159	566	672	627	1138	902	1087	228	2527	195	205	197	507	276	790	931	657	1171	440	468	238	308	224	1584	1557	167
ENSG00000065833	ME1	malic enzyme 1 [Source:HGNC Symbol;Acc:HGNC:6983]	23	191	190	614	401	347	468	659	167	1454	1135	440	700	308	110	268	91	320	981	842	284	221	174	163	2090	561	489	678	327	182	97	403	161	366	389	154	520	55	207	482	1216	339	87	211	167	89	69
ENSG00000065882	TBC1D1	TBC1 domain family member 1 [Source:HGNC Symbol;Acc:HGNC:11578]	1842	3152	2828	1902	1761	2053	1633	811	1022	2742	2694	1966	1419	2066	892	2892	2759	3163	1469	3085	1095	661	1674	2706	4514	2032	2397	2091	878	2941	1600	3006	2460	2739	3368	2306	1668	2479	3136	2435	1676	6083	1804	1319	1880	1875	2561
ENSG00000065883	CDK13	cyclin dependent kinase 13 [Source:HGNC Symbol;Acc:HGNC:1733]	1621	1503	2737	1966	2155	2495	2723	2608	1537	2918	3045	2428	1862	3392	3108	2740	1932	2388	3282	2527	3882	2231	2496	2509	2039	2169	2324	2428	2844	2582	2797	3967	2620	4257	2729	2276	2062	2740	2306	3389	2803	2787	2569	3395	1482	1681	2395
ENSG00000065911	MTHFD2	methylenetetrahydrofolate dehydrogenase (NADP+ dependent) 2 methenyltetrahydrofolate cyclohydrolase [Source:HGNC Symbol;Acc:HGNC:7434]	130	1877	1436	1640	2080	941	979	952	1643	1459	1216	1185	988	1132	1739	770	420	1822	951	1677	2258	1116	2008	864	1482	3414	967	2588	1021	1051	734	317	1122	1323	686	651	2775	1039	923	1201	8813	2184	939	612	1297	1327	651
ENSG00000065923	SLC9A7	solute carrier family 9 member A7 [Source:HGNC Symbol;Acc:HGNC:17123]	1804	2522	2190	774	342	1577	1172	897	1396	2360	3148	749	695	2594	1321	1360	2877	1565	2921	1633	1221	2096	1264	1543	1332	2304	1038	1314	1726	1607	1507	2451	3455	1351	2755	1347	1964	1846	1723	1990	249	1538	1882	905	982	867	1674
ENSG00000065970	FOXJ2	forkhead box J2 [Source:HGNC Symbol;Acc:HGNC:24818]	662	836	1048	1406	973	809	1345	770	669	790	649	817	780	1212	1163	810	976	914	981	1030	1131	1147	844	943	398	796	787	664	866	911	1192	657	1130	894	1037	810	715	1030	824	1270	533	741	893	714	649	726	940
ENSG00000065978	YBX1	Y-box binding protein 1 [Source:HGNC Symbol;Acc:HGNC:8014]	4580	4017	7241	8074	5440	4332	2759	5446	6968	5771	5789	4721	4709	3323	3554	3086	3796	5878	1508	2441	7374	4115	3941	3940	4374	9294	12512	7147	2873	4031	3858	2335	3008	2985	2833	2630	7719	3567	3459	3588	14405	5323	2944	3129	2657	2636	2984
ENSG00000065989	PDE4A	phosphodiesterase 4A [Source:HGNC Symbol;Acc:HGNC:8780]	61	1760	496	1091	876	807	250	135	378	308	361	565	1053	190	632	731	1264	841	308	275	511	574	1242	564	219	479	735	412	123	547	691	111	687	262	1045	723	843	711	464	94	79	1238	555	1772	852	991	395
ENSG00000066027	PPP2R5A	protein phosphatase 2 regulatory subunit B'alpha [Source:HGNC Symbol;Acc:HGNC:9309]	1317	3167	1199	735	1437	1700	1118	3140	834	1421	1308	1289	716	1580	1765	1499	1872	1150	3279	1493	1013	2370	1917	1343	1585	928	1019	687	2787	1619	1281	1152	1898	2502	2172	965	652	1430	1302	1434	592	2811	1582	2011	676	832	1450
ENSG00000066032	CTNNA2	catenin alpha 2 [Source:HGNC Symbol;Acc:HGNC:2510]	0	0	0	1	2	4	52	7	3	2	2	0	1	6	22	4	20	0	85	28	0	9	4	3	6	3	0	0	8	3	12	4	3	345	0	4	0	0	2	50	54	27	3	4	0	0	0
ENSG00000066044	ELAVL1	ELAV like RNA binding protein 1 [Source:HGNC Symbol;Acc:HGNC:3312]	1438	1796	1975	1897	1473	1364	2290	1642	1090	1774	1633	1267	1549	1737	1830	1232	1318	2186	1485	2066	1961	1114	1651	1553	1251	1367	1494	1783	1705	1381	2060	1319	1491	1539	1442	1282	1559	1516	1365	1943	2407	1666	1418	1455	1185	1044	1452
ENSG00000066056	TIE1	tyrosine kinase with immunoglobulin like and EGF like domains 1 [Source:HGNC Symbol;Acc:HGNC:11809]	465	1012	2306	993	666	617	1672	1996	246	580	689	1509	1099	551	1663	833	644	1456	319	913	1049	1198	1916	729	741	2013	295	2526	1648	539	478	858	645	1717	427	554	647	513	763	1206	7533	397	522	541	1232	1026	501
ENSG00000066084	DIP2B	disco interacting protein 2 homolog B [Source:HGNC Symbol;Acc:HGNC:29284]	1940	2419	2164	1892	1288	1504	4716	1988	1341	5334	4304	2413	2116	4248	4586	1400	1786	1782	5034	4184	1986	2588	1697	1540	1957	2013	1773	2553	1608	1928	3343	2040	2148	2112	1887	1673	1422	1745	1680	5244	1816	4130	1425	1938	1926	1875	1536
ENSG00000066117	SMARCD1	SWI/SNF related matrix associated actin dependent regulator of chromatin subfamily d member 1 [Source:HGNC Symbol;Acc:HGNC:11106]	1035	690	1268	1338	671	985	1642	1789	498	1436	1304	950	865	1215	1782	1117	860	1167	1805	1370	780	1736	1165	954	1087	1366	917	1155	1428	1032	1376	1328	1226	1423	1014	909	617	957	979	1832	1752	995	1052	1139	1130	1044	952
ENSG00000066135	KDM4A	lysine demethylase 4A [Source:HGNC Symbol;Acc:HGNC:22978]	1377	668	1479	1002	657	1748	1077	1971	995	1190	1729	1265	1411	1173	1247	1547	1479	1103	1582	1106	1092	1370	1541	1642	1156	1391	2158	1339	1753	1262	1049	1674	2067	1558	1422	1515	1070	1467	1346	1545	2373	1763	1499	1787	908	1009	1796
ENSG00000066136	NFYC	nuclear transcription factor Y subunit gamma [Source:HGNC Symbol;Acc:HGNC:7806]	1111	1041	1100	881	572	895	853	1706	822	742	823	739	1078	837	1263	1196	1324	843	777	787	932	1461	1103	886	1197	851	775	775	918	1088	730	1302	989	942	1220	841	1014	970	832	927	964	1782	878	1792	584	690	925
ENSG00000066185	ZMYND12	zinc finger MYND-type containing 12 [Source:HGNC Symbol;Acc:HGNC:21192]	46	88	9	10	4	46	26	34	13	25	12	26	18	42	89	94	88	46	58	79	9	160	78	34	53	14	35	9	72	44	89	35	70	99	182	20	13	36	62	39	3	153	66	101	10	36	53
ENSG00000066230	SLC9A3	solute carrier family 9 member A3 [Source:HGNC Symbol;Acc:HGNC:11073]	61	264	44	207	118	149	63	1033	35	187	383	162	61	117	956	348	127	51	296	76	194	209	80	190	3247	15	270	65	406	148	694	148	213	412	255	254	25	267	177	162	142	84	216	235	56	18	233
ENSG00000066248	NGEF	neuronal guanine nucleotide exchange factor [Source:HGNC Symbol;Acc:HGNC:7807]	0	74	5	32	62	522	16	3	8	71	34	440	46	52	10	5	159	108	295	15	30	85	2307	362	72	9	40	47	70	15	160	119	445	695	12	852	17	414	453	80	12	11	1045	306	167	89	1178
ENSG00000066279	ASPM	abnormal spindle microtubule assembly [Source:HGNC Symbol;Acc:HGNC:19048]	77	125	1410	566	1821	81	77	782	2244	1201	882	656	869	35	265	17	167	1575	2027	38	1844	1035	309	195	3086	1762	2320	2634	921	666	106	340	114	1688	20	133	2061	83	372	176	4716	58	53	340	158	54	65
ENSG00000066294	CD84	CD84 molecule [Source:HGNC Symbol;Acc:HGNC:1704]	54	118	2552	3346	612	1832	397	80	15573	3859	4360	1530	4096	457	330	95	300	1470	121	69	729	135	440	845	1075	2087	2411	1815	225	2177	117	350	54	154	31	1457	3233	536	1943	867	592	159	516	56	1528	1787	165
ENSG00000066322	ELOVL1	ELOVL fatty acid elongase 1 [Source:HGNC Symbol;Acc:HGNC:14418]	951	587	1358	865	843	885	1186	1165	880	1239	1308	833	1325	924	1044	867	1021	1462	773	1069	785	1236	1059	1003	712	1626	1504	1250	873	834	772	1537	781	720	1387	864	1792	784	954	978	1571	679	796	2112	843	1062	557
ENSG00000066336	SPI1	Spi-1 proto-oncogene [Source:HGNC Symbol;Acc:HGNC:11241]	54	110	1531	1594	491	523	412	89	3124	1771	1536	1125	3768	225	198	74	215	1729	50	98	597	81	201	390	465	1062	1074	1000	85	761	136	95	55	92	42	827	1567	202	692	313	224	169	246	51	2009	1769	107
ENSG00000066379	ZNRD1	zinc ribbon domain containing 1 [Source:HGNC Symbol;Acc:HGNC:13182]	175	220	307	238	182	172	148	282	170	158	151	226	146	162	260	197	198	213	131	151	334	116	267	191	187	256	226	263	295	286	333	173	277	202	233	171	362	190	199	156	364	253	143	205	232	213	165
ENSG00000066382	MPPED2	metallophosphoesterase domain containing 2 [Source:HGNC Symbol;Acc:HGNC:1180]	221	690	26	61	22	84	368	1162	2	18	33	109	11	540	103	2042	237	137	340	1540	245	211	103	229	170	11	100	88	62	677	281	72	830	92	1146	61	3	38	370	448	7	749	30	480	93	124	27
ENSG00000066405	CLDN18	claudin 18 [Source:HGNC Symbol;Acc:HGNC:2039]	0	8	13	39	58	22	4	21	76	49	99	124	50	15	12	39	13	37	9	3	14	30	29	17	27	69	112	28	19	17	13	79	6	11	8	26	45	11	33	12	61	7	20	22	56	107	13
ENSG00000066422	ZBTB11	zinc finger and BTB domain containing 11 [Source:HGNC Symbol;Acc:HGNC:16740]	769	455	983	598	910	1049	584	1311	1114	1032	1090	1087	858	888	905	965	1328	885	867	902	1082	1625	1366	1174	988	984	1197	710	1601	1369	732	989	1138	840	1221	962	1096	1200	1183	854	1102	1017	1000	993	676	779	1120
ENSG00000066427	ATXN3	ataxin 3 [Source:HGNC Symbol;Acc:HGNC:7106]	807	616	1044	868	891	1326	577	778	910	701	956	1359	684	835	874	1468	1230	965	1152	787	1027	874	1342	1143	1100	1258	1191	1422	1838	1290	864	888	1371	1459	1297	1287	928	1168	1361	737	786	1337	1488	1519	547	619	1610
ENSG00000066455	GOLGA5	golgin A5 [Source:HGNC Symbol;Acc:HGNC:4428]	989	638	578	1106	1164	1054	660	653	1054	988	948	1015	768	904	869	966	1120	1026	1912	1275	1197	2280	1121	1009	987	1455	1568	2045	1437	949	909	1427	1150	1250	1236	874	1269	911	1068	968	743	1177	897	1217	713	637	1060
ENSG00000066468	FGFR2	fibroblast growth factor receptor 2 [Source:HGNC Symbol;Acc:HGNC:3689]	563	1225	57	1122	7	1694	1389	1188	34	1607	1641	612	24	3728	2050	2851	916	335	471	805	87	1104	952	1030	1818	16	741	76	757	1976	2008	1888	1194	1101	2759	837	1	1102	999	2093	45	2528	1684	1930	297	319	2203
ENSG00000066557	LRRC40	leucine rich repeat containing 40 [Source:HGNC Symbol;Acc:HGNC:26004]	206	198	384	319	557	293	157	391	620	290	355	417	291	200	259	272	278	385	350	199	550	404	322	279	363	682	366	687	270	401	204	234	226	257	241	236	563	261	374	241	808	380	249	340	223	230	261
ENSG00000066583	ISOC1	isochorismatase domain containing 1 [Source:HGNC Symbol;Acc:HGNC:24254]	328	616	345	273	211	465	224	572	129	361	316	171	230	358	425	309	542	324	215	352	350	154	404	528	412	180	224	253	480	355	386	374	472	480	355	429	239	504	405	364	416	386	490	158	250	142	609
ENSG00000066629	EML1	echinoderm microtubule associated protein like 1 [Source:HGNC Symbol;Acc:HGNC:3330]	487	352	319	1349	1651	528	1477	461	612	390	405	663	393	1079	695	1081	552	178	1756	2137	958	957	730	370	595	179	948	1025	791	557	982	1476	1252	1627	973	352	625	174	561	969	333	889	373	1009	334	354	575
ENSG00000066651	TRMT11	tRNA methyltransferase 11 homolog [Source:HGNC Symbol;Acc:HGNC:21080]	252	374	225	288	290	453	165	446	369	519	573	349	157	371	598	473	471	248	406	247	479	159	469	352	376	301	377	413	630	409	570	260	559	269	458	328	291	428	391	342	870	609	516	231	195	142	533
ENSG00000066654	THUMPD1	THUMP domain containing 1 [Source:HGNC Symbol;Acc:HGNC:23807]	579	880	931	754	1014	1200	596	2413	610	1138	1225	1007	578	800	1377	1313	1703	698	1199	1098	1113	1029	1192	1087	1289	942	1020	875	1295	1547	993	1499	2303	1427	2097	1063	896	1109	1291	1060	951	1154	1059	1079	399	319	1244
ENSG00000066697	MSANTD3	Myb/SANT DNA binding domain containing 3 [Source:HGNC Symbol;Acc:HGNC:23370]	320	169	380	512	1020	282	238	542	1688	317	366	534	231	341	203	310	263	380	289	385	429	288	425	297	204	662	567	597	142	274	200	571	186	287	248	237	741	273	272	333	665	323	255	273	121	354	199
ENSG00000066735	KIF26A	kinesin family member 26A [Source:HGNC Symbol;Acc:HGNC:20226]	69	206	492	4916	200	148	2087	115	57	311	306	400	304	187	143	386	24	168	37	881	714	177	322	190	741	91	240	165	116	208	153	89	79	933	54	185	56	134	236	250	173	348	113	323	186	177	65
ENSG00000066739	ATG2B	autophagy related 2B [Source:HGNC Symbol;Acc:HGNC:20187]	1720	887	1785	1615	1379	1782	1201	1129	1731	1652	2066	1762	1628	1799	1994	2666	1986	1580	4277	2126	2042	1609	2058	1520	1525	1561	2014	2298	3405	2071	1748	2597	2729	3044	2600	1687	1471	1823	1831	1550	1223	2394	2090	2348	1472	1451	2157
ENSG00000066777	ARFGEF1	ADP ribosylation factor guanine nucleotide exchange factor 1 [Source:HGNC Symbol;Acc:HGNC:15772]	2450	2434	2225	1758	2913	3977	1947	3127	2487	2590	3285	3176	2002	3042	2728	3285	3601	1905	4323	2571	2158	1393	5022	4397	2209	3717	2208	2406	5696	3165	2636	6904	3634	4566	3622	3642	2719	4599	3726	3435	3542	5297	4208	2919	1852	1592	4241
ENSG00000066813	ACSM2B	acyl-CoA synthetase medium chain family member 2B [Source:HGNC Symbol;Acc:HGNC:30931]	0	0	0	0	0	0	0	1	0	1	1	1	0	0	0	6	0	0	0	0	0	0	2	3	0	0	0	0	0	4	0	2	0	2	0	0	0	0	2	1	0	0	0	0	0	0	0
ENSG00000066827	ZFAT	zinc finger and AT-hook domain containing [Source:HGNC Symbol;Acc:HGNC:19899]	358	242	565	383	274	376	226	370	328	315	353	487	435	266	237	358	311	313	506	213	476	152	354	358	484	406	277	404	435	593	275	322	333	206	350	502	253	409	431	196	577	346	371	288	334	372	295
ENSG00000066855	MTFR1	mitochondrial fission regulator 1 [Source:HGNC Symbol;Acc:HGNC:29510]	221	389	613	403	663	338	317	264	428	454	620	707	346	461	374	458	357	411	430	396	404	169	348	345	297	958	462	681	389	583	333	289	295	486	562	317	451	404	434	432	1509	673	311	424	343	248	271
ENSG00000066923	STAG3	stromal antigen 3 [Source:HGNC Symbol;Acc:HGNC:11356]	198	147	1095	343	93	697	294	1499	189	1249	978	491	124	301	444	437	186	271	3617	172	1313	1027	436	438	1866	251	336	287	990	706	340	903	368	2345	288	939	192	484	612	388	1563	119	432	3253	463	531	425
ENSG00000066926	FECH	ferrochelatase [Source:HGNC Symbol;Acc:HGNC:3647]	594	609	496	322	517	551	1134	999	383	706	704	454	693	1078	801	680	719	794	505	822	633	543	519	521	1573	600	750	629	772	437	1880	680	602	739	712	428	431	459	506	1370	461	880	466	692	436	319	675
ENSG00000066933	MYO9A	myosin IXA [Source:HGNC Symbol;Acc:HGNC:7608]	2306	1210	1600	2200	2428	3124	1549	2896	1754	1234	1697	2538	1496	3031	3482	5416	3634	1480	4282	1844	1759	5481	3803	3498	6387	1980	1974	2107	3845	3764	1731	2993	3390	3861	5479	2498	1804	3053	3324	2938	2090	3050	3712	6342	1093	1009	3911
ENSG00000067048	DDX3Y	DEAD-box helicase 3 Y-linked [Source:HGNC Symbol;Acc:HGNC:2699]	936	0	1164	0	1	1553	0	2231	0	578	723	0	0	4	1	1823	0	739	2	1318	0	0	1471	0	0	563	0	554	935	0	0	2	1283	185	2125	0	0	2	0	91	11	1	1501	1586	1093	1097	1812
ENSG00000067057	PFKP	phosphofructokinase platelet [Source:HGNC Symbol;Acc:HGNC:8878]	4116	3174	3578	5408	3430	1946	2628	1757	3115	3679	3263	1988	1077	350	1042	1643	2809	6158	239	1326	1409	4119	2917	2531	4559	5511	1454	3099	2004	1658	955	1355	1811	1656	2540	1933	5140	3035	2183	790	2165	3754	3059	4556	1889	1716	4053
ENSG00000067064	IDI1	isopentenyl-diphosphate delta isomerase 1 [Source:HGNC Symbol;Acc:HGNC:5387]	267	660	539	243	1018	374	865	812	364	355	315	604	266	919	659	463	564	496	381	705	431	332	465	337	757	667	464	598	360	744	813	504	432	364	547	364	802	322	521	668	302	501	374	521	417	407	437
ENSG00000067066	SP100	SP100 nuclear antigen [Source:HGNC Symbol;Acc:HGNC:11206]	1568	514	2992	894	2361	2255	852	1240	2126	2306	2507	2603	1993	460	684	1241	1755	1225	573	531	1331	368	1537	1583	2191	1668	1802	1929	1228	2434	939	1069	1770	750	1239	2157	2800	1834	2010	619	1384	1014	1763	193	1028	1362	2011
ENSG00000067082	KLF6	Kruppel like factor 6 [Source:HGNC Symbol;Acc:HGNC:2235]	1773	12168	7125	3456	10671	7490	5965	2219	6969	3113	3481	4578	2755	4933	4626	7856	5645	6361	1229	15758	2503	2635	2892	10457	8125	11322	7134	5785	2875	19911	1137	9212	4143	1161	918	10218	8863	7503	8215	3484	6239	2848	5273	1340	4926	5288	3166
ENSG00000067113	PLPP1	phospholipid phosphatase 1 [Source:HGNC Symbol;Acc:HGNC:9228]	761	1540	750	302	885	1794	1947	987	310	826	920	1178	808	1226	734	2184	747	835	405	2730	1188	711	1358	1041	627	682	920	551	705	1488	1217	2175	997	701	838	844	443	741	1381	959	483	938	1156	643	1269	1132	1414
ENSG00000067141	NEO1	neogenin 1 [Source:HGNC Symbol;Acc:HGNC:7754]	1857	690	686	3736	2080	1570	1338	3158	1003	753	687	1178	2566	1661	1774	2094	1425	581	1761	1522	1840	1663	1357	1488	3688	253	1513	1034	1296	1338	3453	961	1663	2041	1982	1341	314	1271	1397	1459	863	1545	1330	1892	2009	1628	1176
ENSG00000067167	TRAM1	translocation associated membrane protein 1 [Source:HGNC Symbol;Acc:HGNC:20568]	2412	1672	2888	2400	5492	4139	2412	3637	3812	3046	2969	3749	3215	2285	2171	3153	3071	3732	1902	2452	4080	1361	3258	3566	2092	5501	4068	5731	3224	4375	2619	5225	1992	2458	4494	3575	2890	3362	4106	2790	6183	2483	3049	2309	3056	3219	3124
ENSG00000067177	PHKA1	phosphorylase kinase regulatory subunit alpha 1 [Source:HGNC Symbol;Acc:HGNC:8925]	731	1232	238	419	90	848	3494	1005	228	1694	1541	337	60	1406	1769	645	1324	225	947	2507	626	649	737	982	331	419	238	23	689	475	2752	491	1725	703	1013	678	436	955	598	2403	183	1481	1012	816	139	142	1130
ENSG00000067182	TNFRSF1A	TNF receptor superfamily member 1A [Source:HGNC Symbol;Acc:HGNC:11916]	1971	1269	2466	3970	2642	3000	3174	2073	1996	4905	4127	3422	4677	1636	1550	1508	2762	4522	1522	2639	3332	5378	3693	2865	1713	3004	2590	2873	3543	1872	1043	1215	1355	1209	1187	2802	3040	2692	2606	1805	3156	1168	2405	1260	4518	4015	1975
ENSG00000067191	CACNB1	calcium voltage-gated channel auxiliary subunit beta 1 [Source:HGNC Symbol;Acc:HGNC:1401]	229	37	143	289	245	533	126	126	137	120	202	1379	128	260	303	158	288	185	366	79	221	26	145	366	159	179	245	149	239	141	280	73	225	195	379	374	127	595	323	254	247	59	523	49	102	142	369
ENSG00000067208	EVI5	ecotropic viral integration site 5 [Source:HGNC Symbol;Acc:HGNC:3501]	982	631	867	1134	1226	1820	839	1479	1158	1001	1403	1253	1156	1168	919	1650	1294	2104	1947	994	1110	933	1641	1463	629	1664	981	1362	1849	1171	1098	1288	1747	1026	1680	1128	1211	1163	1312	1009	1415	1018	1719	2032	945	938	1632
ENSG00000067221	STOML1	stomatin like 1 [Source:HGNC Symbol;Acc:HGNC:14560]	533	484	332	172	237	330	318	646	210	465	237	489	374	373	303	421	420	467	280	529	199	447	521	365	221	296	338	486	355	260	311	498	364	243	524	285	601	423	308	358	201	516	333	553	436	443	375
ENSG00000067225	PKM	pyruvate kinase muscle [Source:HGNC Symbol;Acc:HGNC:9021]	10157	17717	17482	29122	21391	10349	9736	6404	24370	19988	17194	14697	27611	6205	8271	5641	6035	20699	12082	6154	5472	13533	4776	9763	20126	26569	13738	21335	4043	7661	4380	10236	3479	16337	4105	9622	20292	8467	9682	9464	32269	12540	9027	11477	17571	17031	7755
ENSG00000067248	DHX29	DExH-box helicase 29 [Source:HGNC Symbol;Acc:HGNC:15815]	875	792	759	637	971	983	948	1665	811	1097	1214	963	939	1417	1418	1361	1233	1015	1504	1569	1246	1411	1199	941	1112	856	831	936	1378	1102	1312	2219	1277	2461	1307	691	1105	806	1057	1410	601	1196	827	1352	630	513	915
ENSG00000067334	DNTTIP2	deoxynucleotidyltransferase terminal interacting protein 2 [Source:HGNC Symbol;Acc:HGNC:24013]	343	389	681	718	701	692	458	945	871	765	873	840	570	518	563	656	771	765	505	519	854	927	804	641	906	1167	973	1020	578	894	503	500	639	565	686	530	1104	550	710	562	1402	720	571	692	343	513	757
ENSG00000067365	METTL22	methyltransferase like 22 [Source:HGNC Symbol;Acc:HGNC:28368]	350	272	393	396	251	327	187	347	374	524	687	472	230	344	415	379	338	240	356	362	426	371	340	372	416	396	366	295	440	285	261	326	449	355	349	387	252	375	306	283	418	347	378	377	519	407	383
ENSG00000067369	TP53BP1	tumor protein p53 binding protein 1 [Source:HGNC Symbol;Acc:HGNC:11999]	2663	2735	1681	1384	2663	3816	2386	5201	1821	2337	2949	2023	1922	2849	3116	3788	3840	2581	4145	2448	2221	5826	3993	2834	3761	2721	2175	2675	4908	2654	2242	4610	3913	4962	4256	3035	1959	3061	2992	2749	3774	3300	3696	7110	1528	1486	4519
ENSG00000067445	TRO	trophinin [Source:HGNC Symbol;Acc:HGNC:12326]	23	15	91	1527	551	194	147	1087	148	59	78	206	409	160	62	394	28	84	21	149	1365	203	240	232	45	631	1145	426	287	224	244	67	74	155	232	257	557	147	304	47	35	227	115	337	362	372	169
ENSG00000067533	RRP15	ribosomal RNA processing 15 homolog [Source:HGNC Symbol;Acc:HGNC:24255]	373	953	345	434	815	356	357	446	467	346	228	480	192	512	676	446	447	258	401	427	592	507	521	350	411	545	392	626	665	428	479	205	338	525	517	283	281	399	381	576	536	727	354	449	176	160	411
ENSG00000067560	RHOA	ras homolog family member A [Source:HGNC Symbol;Acc:HGNC:667]	12736	7338	9784	6203	7768	7051	6266	7936	7781	6831	6421	5886	11243	4872	4890	5901	7086	12730	5348	7141	5494	4678	6937	7472	5376	8142	6864	8322	8106	6824	5360	5501	6062	5682	5942	6296	8928	6608	7018	5817	6409	5165	7219	6072	7388	7269	7022
ENSG00000067596	DHX8	DEAH-box helicase 8 [Source:HGNC Symbol;Acc:HGNC:2749]	1400	997	1712	1718	1171	1345	1836	1740	1019	1368	1213	1280	1889	1751	2024	1148	1326	1172	1145	1626	1716	1063	1352	1324	1989	1062	1145	1429	1665	1366	2144	1846	1643	1278	1139	1320	1096	1318	1207	2227	1623	1206	1266	683	1148	1009	1308
ENSG00000067601	PMS2P4	PMS1 homolog 2 mismatch repair system component pseudogene 4 [Source:HGNC Symbol;Acc:HGNC:9129]	92	323	82	53	104	114	312	255	67	192	170	146	49	391	443	201	140	101	416	323	160	282	200	143	130	104	85	76	184	139	329	514	223	427	171	124	98	147	134	402	51	241	153	271	167	248	165
ENSG00000067606	PRKCZ	protein kinase C zeta [Source:HGNC Symbol;Acc:HGNC:9412]	640	316	427	170	213	1235	483	1225	213	203	303	291	227	548	735	903	675	434	846	528	195	529	783	711	1230	180	262	401	897	570	330	1918	944	1622	1102	732	312	696	585	549	160	731	800	1205	232	230	819
ENSG00000067646	ZFY	zinc finger protein Y-linked [Source:HGNC Symbol;Acc:HGNC:12870]	480	0	492	0	0	606	3	926	0	199	199	0	0	2	0	893	3	354	2	590	0	0	824	0	0	202	0	138	391	0	0	2	511	73	920	0	1	0	0	32	3	0	506	566	260	213	623
ENSG00000067704	IARS2	isoleucyl-tRNA synthetase 2 mitochondrial [Source:HGNC Symbol;Acc:HGNC:29685]	2313	2375	1500	1659	2287	1627	1645	2136	2419	2315	2262	1510	1826	1971	2265	1520	2007	1416	2882	2006	1775	2842	1537	1919	2065	1874	1667	1482	2091	1658	1669	1510	1518	3536	1772	1393	1269	1861	1633	2166	1992	3279	1677	1549	1065	1115	1756
ENSG00000067715	SYT1	synaptotagmin 1 [Source:HGNC Symbol;Acc:HGNC:11509]	8	0	61	19	99	48	14	26	16	143	86	224	107	4	5	21	31	27	56	8	17	5	36	154	44	636	56	370	15	38	5	18	6	623	3	305	384	289	271	53	668	4	446	4	93	36	27
ENSG00000067798	NAV3	neuron navigator 3 [Source:HGNC Symbol;Acc:HGNC:15998]	0	30	884	2167	919	145	23	96	304	174	180	592	456	49	44	188	8	913	26	38	833	46	83	140	133	865	416	1606	65	192	5	28	4	157	1	277	764	78	204	4	3251	69	40	33	269	337	11
ENSG00000067829	IDH3G	isocitrate dehydrogenase 3 (NAD(+)) gamma [Source:HGNC Symbol;Acc:HGNC:5386]	860	1782	763	1104	603	635	1166	669	917	1179	1086	572	1318	1069	861	685	852	979	881	1177	904	665	534	624	778	931	681	973	674	690	854	1106	771	763	507	630	1034	634	690	1096	809	1128	622	582	630	619	645
ENSG00000067836	ROGDI	rogdi homolog [Source:HGNC Symbol;Acc:HGNC:29478]	259	389	177	197	213	123	241	182	89	311	272	362	202	309	582	216	199	223	357	200	220	380	255	181	476	266	200	172	557	171	153	308	274	716	100	224	178	148	153	211	153	463	142	146	176	301	115
ENSG00000067840	PDZD4	PDZ domain containing 4 [Source:HGNC Symbol;Acc:HGNC:21167]	16	66	69	22	88	103	225	229	13	22	57	87	39	36	733	139	23	33	482	64	309	325	103	55	188	28	15	126	42	104	34	57	18	548	16	85	7	70	92	64	45	17	60	542	121	248	25
ENSG00000067842	ATP2B3	ATPase plasma membrane Ca2+ transporting 3 [Source:HGNC Symbol;Acc:HGNC:816]	0	74	0	41	6	1	115	24	24	3	3	10	1	3	5	0	2	0	8	0	17	4	1	2	6	1	49	19	3	3	3	2	5	40	1	0	1	0	2	9	17	199	2	411	0	0	0
ENSG00000067900	ROCK1	Rho associated coiled-coil containing protein kinase 1 [Source:HGNC Symbol;Acc:HGNC:10251]	1431	2016	3690	1584	3388	3130	1767	2250	1939	2686	3032	2833	1677	2427	2076	1932	2232	3150	1439	1760	2268	1747	2521	2649	2230	3344	2409	3002	2468	2720	2502	2170	1799	1606	1692	2620	2195	2831	2741	2667	3473	2650	3012	2074	1389	1910	3212
ENSG00000067955	CBFB	core-binding factor beta subunit [Source:HGNC Symbol;Acc:HGNC:1539]	708	858	1350	1885	1547	1372	754	463	1221	1462	1166	1309	1132	737	1839	658	926	1076	1103	736	1665	1196	846	1232	1173	1192	1643	1110	1186	1255	1000	2384	959	840	761	1081	1607	1162	1238	976	1297	727	1126	1223	852	832	1186
ENSG00000067992	PDK3	pyruvate dehydrogenase kinase 3 [Source:HGNC Symbol;Acc:HGNC:8811]	221	279	393	1048	340	383	217	155	583	413	442	529	546	263	210	233	313	226	1307	231	580	520	295	208	350	176	573	316	382	376	279	177	460	295	102	299	308	320	354	356	246	502	562	314	602	531	505
ENSG00000068001	HYAL2	hyaluronoglucosaminidase 2 [Source:HGNC Symbol;Acc:HGNC:5321]	640	1085	1518	912	1283	2280	1766	1363	1493	1072	1068	1503	1641	563	607	1680	1448	1711	1050	1878	1079	921	1570	2011	958	1682	1042	1166	946	1159	427	1140	713	1132	569	1504	1328	1851	2103	630	1321	654	1590	923	2083	1981	1466
ENSG00000068024	HDAC4	histone deacetylase 4 [Source:HGNC Symbol;Acc:HGNC:14063]	1096	323	1186	1341	1860	694	723	1233	1189	816	980	1398	901	722	681	2048	716	960	902	457	1383	1166	757	888	1720	608	622	598	444	891	759	540	863	1119	1267	877	785	765	905	363	1255	672	625	3012	1121	902	445
ENSG00000068028	RASSF1	Ras association domain family member 1 [Source:HGNC Symbol;Acc:HGNC:9882]	153	294	703	333	448	400	293	334	752	554	745	693	575	265	265	350	267	734	444	267	432	275	377	291	315	738	553	851	273	669	247	258	236	352	214	529	567	343	446	195	309	219	295	234	750	602	253
ENSG00000068078	FGFR3	fibroblast growth factor receptor 3 [Source:HGNC Symbol;Acc:HGNC:3690]	8	15	39	1304	80	1911	1022	70	67	14	10	305	29	48	558	350	39	25	59	75	9	70	81	117	57	8	34	47	42	44	43	75	161	127	80	148	10	98	69	96	15	19	712	447	56	54	515
ENSG00000068079	IFI35	interferon induced protein 35 [Source:HGNC Symbol;Acc:HGNC:5399]	305	184	500	154	426	308	587	248	461	788	380	726	1327	111	282	255	234	640	77	554	489	272	236	251	1635	417	606	698	180	399	275	227	143	211	252	478	928	224	428	213	333	136	146	96	686	690	137
ENSG00000068097	HEATR6	HEAT repeat containing 6 [Source:HGNC Symbol;Acc:HGNC:24076]	350	323	496	672	565	382	580	679	585	480	556	489	556	570	610	417	364	500	388	722	597	187	314	381	764	510	562	687	447	287	590	403	561	393	475	322	329	376	470	754	1240	493	424	185	436	478	431
ENSG00000068120	COASY	Coenzyme A synthase [Source:HGNC Symbol;Acc:HGNC:29932]	1393	1708	1255	1318	644	777	2069	1444	822	1046	1013	898	1217	2054	2194	1124	1246	860	1243	2478	862	1041	1042	1004	2383	1129	992	890	1392	858	1980	1439	1575	1569	1165	933	977	1086	928	2226	941	1754	1008	700	686	796	1052
ENSG00000068137	PLEKHH3	pleckstrin homology MyTH4 and FERM domain containing H3 [Source:HGNC Symbol;Acc:HGNC:26105]	617	484	250	909	867	657	910	705	298	415	601	602	696	931	1047	623	595	526	756	614	629	432	830	736	1194	307	453	355	774	404	551	570	750	907	702	863	250	958	606	923	302	576	1033	563	399	372	1050
ENSG00000068305	MEF2A	myocyte enhancer factor 2A [Source:HGNC Symbol;Acc:HGNC:6993]	875	2075	1561	2809	3551	1584	1249	1188	2363	2494	2628	2734	2844	1259	1575	1698	1739	1302	1270	1341	1127	1886	1506	1680	1771	2019	2429	2089	1077	1841	1274	2065	1297	1155	1386	1635	2458	1722	1932	1382	1203	1642	1627	1728	945	1185	1508
ENSG00000068308	OTUD5	OTU deubiquitinase 5 [Source:HGNC Symbol;Acc:HGNC:25402]	1339	1298	1815	1182	846	1469	1764	1933	1003	1596	1550	872	1592	1754	1464	1197	1365	1271	1250	1858	1446	1548	1327	1341	1157	1493	1426	1323	1801	1350	1941	1918	2001	2494	1582	1615	1128	1480	1324	1650	1106	1027	1512	1598	704	832	1448
ENSG00000068323	TFE3	transcription factor binding to IGHM enhancer 3 [Source:HGNC Symbol;Acc:HGNC:11752]	1804	712	2324	1977	1338	1703	1709	1631	1867	1923	1851	1167	2882	1526	1253	1198	1426	1591	1730	2044	1999	1082	1325	1406	1043	1684	1209	1879	1476	1031	1276	1454	1510	2293	1423	1566	1748	1482	1389	1455	1395	799	1702	1137	1398	1451	1656
ENSG00000068354	TBC1D25	TBC1 domain family member 25 [Source:HGNC Symbol;Acc:HGNC:8092]	495	316	539	551	428	450	763	417	547	507	488	343	444	660	713	474	440	385	490	689	696	687	377	468	373	714	449	282	403	431	644	444	475	376	404	473	476	474	429	767	298	394	473	451	334	301	425
ENSG00000068366	ACSL4	acyl-CoA synthetase long chain family member 4 [Source:HGNC Symbol;Acc:HGNC:3571]	822	1980	1992	1328	2153	2402	1666	1111	7112	2341	2654	2280	2982	1352	7342	1011	1252	2976	1448	1653	2367	519	1164	1408	1061	4444	2323	4461	1112	1682	1841	3110	1101	4699	631	1411	4374	1142	1755	3085	2612	1985	1091	1063	3167	2936	1032
ENSG00000068383	INPP5A	inositol polyphosphate-5-phosphatase A [Source:HGNC Symbol;Acc:HGNC:6076]	449	360	509	505	1280	612	619	428	256	325	260	640	267	812	407	786	683	572	701	446	692	343	698	710	625	466	305	481	397	504	361	868	503	515	710	518	707	601	582	564	1260	558	535	445	408	460	567
ENSG00000068394	GPKOW	G-patch domain and KOW motifs [Source:HGNC Symbol;Acc:HGNC:30677]	350	543	449	323	310	335	446	507	305	370	370	264	537	456	516	321	407	367	456	458	560	477	399	318	367	565	345	419	363	361	506	394	401	583	444	329	471	342	306	479	362	320	338	319	287	230	385
ENSG00000068400	GRIPAP1	GRIP1 associated protein 1 [Source:HGNC Symbol;Acc:HGNC:18706]	799	528	841	612	559	842	832	620	651	1081	1448	637	738	1166	1182	761	782	561	1121	802	1047	703	701	781	760	803	715	629	1359	659	1115	965	1015	1810	695	923	742	782	746	1112	854	520	980	957	834	726	1034
ENSG00000068438	FTSJ1	FtsJ RNA methyltransferase homolog 1 (E. coli) [Source:HGNC Symbol;Acc:HGNC:13254]	594	763	811	1258	680	656	875	533	771	618	640	619	730	622	725	437	424	888	762	892	958	980	518	556	660	1482	1037	928	537	434	713	611	436	361	510	554	888	505	529	903	1013	548	513	529	704	726	541
ENSG00000068489	PRR11	proline rich 11 [Source:HGNC Symbol;Acc:HGNC:25619]	31	81	850	295	864	56	88	114	517	513	291	190	489	84	172	32	65	595	110	61	665	133	91	81	916	811	503	864	177	185	151	131	75	265	52	73	795	53	130	176	2957	32	53	58	65	71	35
ENSG00000068615	REEP1	receptor accessory protein 1 [Source:HGNC Symbol;Acc:HGNC:25786]	39	8	91	101	21	70	37	70	4	50	58	311	2	138	35	66	31	17	55	24	38	279	148	37	321	15	173	27	41	47	36	15	28	102	15	17	6	27	97	174	19	31	23	126	10	18	37
ENSG00000068650	ATP11A	ATPase phospholipid transporting 11A [Source:HGNC Symbol;Acc:HGNC:13552]	4162	2236	2263	1499	1263	17366	2005	10376	1132	4065	5303	2369	3255	2482	3136	2435	8750	4033	10258	1536	2088	1541	23751	8240	1949	26402	2166	1933	38186	2037	8733	9338	8280	6256	4242	8723	968	7175	4268	3207	1022	1642	9326	647	3676	3538	6359
ENSG00000068654	POLR1A	RNA polymerase I subunit A [Source:HGNC Symbol;Acc:HGNC:17264]	2055	917	2061	3384	2165	1877	1585	2262	1265	2332	2377	2098	2725	1518	1453	1857	1233	2136	2294	1459	2004	1175	1599	1879	2158	1625	2009	2076	1579	1312	1417	1865	1845	1943	1618	1371	2100	1726	1544	1709	5242	2839	1657	1912	1398	1256	1304
ENSG00000068697	LAPTM4A	lysosomal protein transmembrane 4 alpha [Source:HGNC Symbol;Acc:HGNC:6924]	3044	1884	2509	4144	4957	4348	2054	4305	5639	2640	2061	2999	4425	2484	2226	3350	3702	3939	2027	2111	5116	2202	3789	3709	2508	3941	5063	3815	3254	3559	2444	2550	3799	2115	4089	2889	4093	3493	3798	2662	4414	2189	3691	3274	3629	3555	4351
ENSG00000068724	TTC7A	tetratricopeptide repeat domain 7A [Source:HGNC Symbol;Acc:HGNC:19750]	1119	455	1962	685	1279	1579	382	1153	613	1291	1398	1738	1272	768	671	1535	1401	1360	1199	485	764	707	1076	2399	1950	1074	1442	1241	696	1822	490	1280	971	588	1815	1936	1335	2518	1865	1018	962	915	1562	1254	1602	1539	1318
ENSG00000068745	IP6K2	inositol hexakisphosphate kinase 2 [Source:HGNC Symbol;Acc:HGNC:17313]	678	492	669	425	605	1367	417	1591	1198	614	799	712	716	725	1116	1160	1043	785	1277	677	851	665	1214	1034	649	681	588	749	2131	930	673	1718	1371	1132	947	1219	741	947	1030	720	1126	972	1289	1192	528	496	1246
ENSG00000068781	STON1-GTF2A1L	STON1-GTF2A1L readthrough [Source:HGNC Symbol;Acc:HGNC:30651]	31	103	100	489	667	291	90	578	256	71	149	391	272	57	58	294	48	105	129	144	296	99	304	198	72	148	462	115	75	202	42	108	63	156	57	181	144	122	175	36	437	45	113	76	334	213	47
ENSG00000068784	SRBD1	S1 RNA binding domain 1 [Source:HGNC Symbol;Acc:HGNC:25521]	510	264	436	707	690	456	247	463	380	417	514	522	514	388	365	624	494	333	433	346	621	387	489	431	577	511	668	509	461	669	428	673	702	326	603	456	718	371	521	355	1152	739	387	778	362	372	447
ENSG00000068796	KIF2A	kinesin family member 2A [Source:HGNC Symbol;Acc:HGNC:6318]	419	733	1716	1139	1083	892	987	1220	839	1218	1241	1027	1052	1380	1027	744	760	1174	847	1051	1732	814	956	836	1398	1164	1076	1358	922	1349	1008	673	862	1601	744	857	1325	963	1098	1412	1941	879	758	726	500	513	849
ENSG00000068831	RASGRP2	RAS guanyl releasing protein 2 [Source:HGNC Symbol;Acc:HGNC:9879]	23	59	2375	64	91	304	82	118	26	150	215	289	102	52	40	154	33	147	35	78	87	633	147	137	128	64	90	80	44	1301	48	53	43	53	25	217	154	993	360	10	31	27	74	259	408	443	55
ENSG00000068878	PSME4	proteasome activator subunit 4 [Source:HGNC Symbol;Acc:HGNC:20635]	1568	2178	2871	4099	2696	2287	2022	1985	1939	2165	2959	2713	2384	2031	1529	2919	2778	2658	5738	2357	2104	1646	3161	2139	3509	2469	3113	3120	3621	2655	1836	2418	3720	4622	1990	2322	3684	1792	2354	2476	6340	4691	2667	2661	2074	2070	2753
ENSG00000068885	IFT80	intraflagellar transport 80 [Source:HGNC Symbol;Acc:HGNC:29262]	602	506	561	276	991	1300	317	1420	800	973	825	790	510	714	1044	1001	1100	714	972	837	1198	587	997	923	1859	991	1170	884	1262	946	586	467	1087	1172	1179	830	1016	1000	1006	910	1560	973	1290	732	343	496	1434
ENSG00000068903	SIRT2	sirtuin 2 [Source:HGNC Symbol;Acc:HGNC:10886]	1552	2705	664	927	700	767	1584	1219	843	1127	1098	830	1099	1538	1365	895	1226	918	855	1464	1303	977	1232	703	396	636	890	599	1456	662	1879	933	1093	523	879	705	872	866	689	1684	392	980	836	927	741	673	823
ENSG00000068912	ERLEC1	endoplasmic reticulum lectin 1 [Source:HGNC Symbol;Acc:HGNC:25222]	1066	646	677	1271	1486	1455	1257	1885	1396	1061	816	905	1024	1322	1045	1320	1689	813	954	1576	1128	1164	1402	1276	1059	1026	1306	921	1136	1392	1136	1200	1826	915	1819	1432	1377	1195	1470	1477	1734	1048	1106	981	1222	1168	1322
ENSG00000068971	PPP2R5B	protein phosphatase 2 regulatory subunit B'beta [Source:HGNC Symbol;Acc:HGNC:9310]	388	638	496	448	632	345	491	362	528	224	322	669	628	455	614	429	334	657	982	586	378	421	507	405	302	557	358	487	320	393	421	344	331	710	360	329	540	285	345	428	186	437	310	342	741	779	305
ENSG00000068976	PYGM	glycogen phosphorylase muscle associated [Source:HGNC Symbol;Acc:HGNC:9726]	31	59	130	563	12	59	20	270	11	21	18	422	5	14	25	185	81	48	2375	44	68	3259	209	27	36	14	23	7	579	124	25	915	68	3661	67	31	12	36	65	12	15	33	18	713	75	0	27
ENSG00000068985	PAGE1	PAGE family member 1 [Source:HGNC Symbol;Acc:HGNC:4107]	0	0	5	0	0	0	0	0	8	0	0	0	2	0	0	0	0	0	2	0	1	0	0	0	0	1	0	0	0	0	0	0	0	0	0	0	0	0	0	0	0	0	0	0	0	0	0
ENSG00000069011	PITX1	paired like homeodomain 1 [Source:HGNC Symbol;Acc:HGNC:9004]	0	30	225	466	325	4	8	354	60	327	281	878	126	5	5	11	1	657	1721	5	119	14	9	3	195	281	22	884	10	12	29	5	3	357	3	8	331	2	6	20	262	264	3	22	56	36	0
ENSG00000069018	TRPC7	transient receptor potential cation channel subfamily C member 7 [Source:HGNC Symbol;Acc:HGNC:20754]	0	0	5	7	2	2	6	0	3	41	32	0	3	7	2	2	2	0	9	11	9	0	0	0	0	0	0	1	0	0	18	0	3	17	1	2	0	0	0	8	0	0	0	3	10	0	0
ENSG00000069020	MAST4	microtubule associated serine/threonine kinase family member 4 [Source:HGNC Symbol;Acc:HGNC:19037]	1324	2090	1772	2222	1119	1241	2852	1295	2230	1361	1553	2064	1102	2586	2963	1772	2176	1719	3871	2405	2583	1040	967	1589	4252	1182	1353	810	1626	1346	3354	809	1203	2276	1466	2170	1579	1415	1666	2671	1584	3020	1669	353	1556	1238	1366
ENSG00000069122	ADGRF5	adhesion G protein-coupled receptor F5 [Source:HGNC Symbol;Acc:HGNC:19030]	1902	1738	1612	1507	2221	7432	2951	2214	1759	1498	1476	1971	2434	1357	771	3199	1442	2219	874	2476	1868	1764	3026	2811	908	1042	729	822	4389	1680	973	3887	1664	4856	1733	1137	418	1979	1959	370	378	877	2882	975	1111	1256	1971
ENSG00000069188	SDK2	sidekick cell adhesion molecule 2 [Source:HGNC Symbol;Acc:HGNC:19308]	54	1642	850	1375	42	137	2439	35	3	1102	1537	461	61	3463	1792	452	155	79	5	201	426	1352	92	112	718	16	111	16	21	480	121	25	24	81	240	102	2	187	271	2123	34	627	87	2012	306	319	69
ENSG00000069206	ADAM7	ADAM metallopeptidase domain 7 [Source:HGNC Symbol;Acc:HGNC:214]	0	8	0	0	2	0	0	2	2	1	1	0	1	0	0	0	0	0	0	0	1	2	0	0	0	0	1	0	0	0	0	0	0	21	0	0	0	0	0	0	0	1	0	2	0	0	0
ENSG00000069248	NUP133	nucleoporin 133 [Source:HGNC Symbol;Acc:HGNC:18016]	951	1335	1104	793	1171	1206	758	1911	1105	1032	1041	965	1052	1065	1436	1239	1232	837	2246	926	1454	2171	1176	1246	1695	1015	1105	972	1871	1432	986	1040	1369	1950	1453	1060	740	1219	1141	1089	1342	1576	1229	2139	815	708	1496
ENSG00000069275	NUCKS1	nuclear casein kinase and cyclin dependent kinase substrate 1 [Source:HGNC Symbol;Acc:HGNC:29923]	7859	16332	5224	5012	13459	8732	4528	9995	7771	4556	3431	5493	5959	5299	8246	9968	9633	4566	9906	5786	8965	14225	8391	7746	7908	6344	11012	8383	12374	8760	4621	4178	9567	9836	14467	5935	4004	8577	8387	4859	7418	10154	9446	9978	2806	2441	11056
ENSG00000069329	VPS35	VPS35 retromer complex component [Source:HGNC Symbol;Acc:HGNC:13487]	2579	3160	1750	1773	2512	2269	1906	2690	2540	3332	3047	2560	2276	2526	3206	1838	2476	2066	1560	2517	3087	2326	2440	2608	2497	3013	2152	2187	2516	2609	2192	3169	2986	1033	2504	2039	3148	2357	2674	2564	2637	2577	2201	1893	1472	1610	2427
ENSG00000069345	DNAJA2	DnaJ heat shock protein family (Hsp40) member A2 [Source:HGNC Symbol;Acc:HGNC:14884]	1096	2617	845	925	1070	1347	1004	2018	895	2021	1498	1151	732	1282	1901	1201	1546	816	907	1691	1514	2098	1383	1234	1111	1300	979	1045	1636	1430	1357	2001	1907	981	1607	991	1680	1196	1251	1266	1429	2095	1190	1576	852	761	1302
ENSG00000069399	BCL3	B-cell CLL/lymphoma 3 [Source:HGNC Symbol;Acc:HGNC:998]	229	198	931	1157	511	248	346	169	728	484	415	1120	1472	356	194	128	403	1544	266	112	1406	1208	373	484	297	622	442	793	196	497	192	100	191	457	184	609	1297	386	379	264	488	180	268	563	1704	1946	109
ENSG00000069424	KCNAB2	potassium voltage-gated channel subfamily A regulatory beta subunit 2 [Source:HGNC Symbol;Acc:HGNC:6229]	343	132	2328	1210	592	1147	406	251	1640	1591	2264	948	2621	328	584	244	309	1493	383	125	715	349	307	642	1145	1021	1158	1038	268	1366	280	113	164	338	168	1036	1264	711	855	601	394	403	472	260	2083	2087	419
ENSG00000069431	ABCC9	ATP binding cassette subfamily C member 9 [Source:HGNC Symbol;Acc:HGNC:60]	198	594	1031	1869	569	857	660	1053	256	504	780	3565	485	241	314	1337	380	773	464	271	727	849	928	717	416	515	535	700	407	954	130	2197	542	467	697	617	214	396	1089	32	478	468	561	348	1204	1168	247
ENSG00000069482	GAL	galanin and GMAP prepropeptide [Source:HGNC Symbol;Acc:HGNC:4114]	0	0	0	31	1	21	4	2	129	4	6	8	5	0	1	2	0	1	0	0	660	0	0	2	6	2	0	148	2	4	2	2	0	6	0	5	16	0	0	0	198	1	2	0	0	0	0
ENSG00000069493	CLEC2D	C-type lectin domain family 2 member D [Source:HGNC Symbol;Acc:HGNC:14351]	183	96	1931	249	274	477	63	298	290	1027	1446	923	202	254	529	269	118	390	684	68	362	46	406	535	432	391	498	911	424	1857	249	188	165	821	239	886	597	1031	920	270	574	307	457	206	723	460	503
ENSG00000069509	FUNDC1	FUN14 domain containing 1 [Source:HGNC Symbol;Acc:HGNC:28746]	92	235	48	137	99	133	274	211	142	197	145	131	154	222	286	105	193	62	253	202	259	204	135	172	146	226	177	144	141	201	240	240	166	100	134	112	220	135	166	263	167	217	121	172	65	36	147
ENSG00000069535	MAOB	monoamine oxidase B [Source:HGNC Symbol;Acc:HGNC:6834]	0	1892	194	20	49	95	56	16	40	371	955	110	122	65	155	152	57	17	9	18	56	42	147	30	40	35	29	14	72	195	41	84	19	8	66	49	10	45	112	10	18	1962	34	80	84	18	17
ENSG00000069667	RORA	RAR related orphan receptor A [Source:HGNC Symbol;Acc:HGNC:10258]	2526	1826	1384	1674	3340	1604	1169	888	2627	879	1259	1241	451	2886	3456	2194	4081	530	2768	1688	1065	1542	1989	1469	866	953	1319	1530	1772	1991	2090	1343	1986	809	2152	1416	691	1711	1787	2253	444	2706	1846	1881	787	566	2125
ENSG00000069696	DRD4	dopamine receptor D4 [Source:HGNC Symbol;Acc:HGNC:3025]	54	22	35	24	15	12	4	12	16	15	19	41	13	15	38	42	24	28	28	15	36	30	26	20	36	16	33	12	44	10	13	13	63	22	91	42	3	29	27	20	11	13	27	50	28	89	13
ENSG00000069702	TGFBR3	transforming growth factor beta receptor 3 [Source:HGNC Symbol;Acc:HGNC:11774]	411	286	1005	255	476	703	970	1141	228	547	931	1313	253	917	294	1321	211	494	215	818	4665	288	999	505	615	533	200	525	127	1005	210	352	309	302	584	389	614	417	675	239	157	542	503	335	611	619	367
ENSG00000069712	KIAA1107	KIAA1107 [Source:HGNC Symbol;Acc:HGNC:29192]	153	169	74	52	108	299	123	469	184	124	189	197	88	261	311	287	751	134	283	144	175	177	280	285	340	152	173	106	295	256	273	274	646	152	508	254	147	311	246	208	161	338	336	177	56	36	391
ENSG00000069764	PLA2G10	phospholipase A2 group X [Source:HGNC Symbol;Acc:HGNC:9029]	0	0	5	0	0	11	4	2	3	4	5	5	3	2	5	2	34	3	3	2	2	7	59	5	6	6	4	2	18	6	7	4	29	4	7	6	3	8	5	4	0	4	3	9	0	0	0
ENSG00000069812	HES2	hes family bHLH transcription factor 2 [Source:HGNC Symbol;Acc:HGNC:16005]	0	0	22	19	16	161	13	6	7	44	15	279	16	6	1	6	29	18	22	1	14	8	8	102	37	22	12	29	3	3	3	3	0	27	2	101	5	46	64	61	7	2	30	12	19	18	13
ENSG00000069849	ATP1B3	ATPase Na+/K+ transporting subunit beta 3 [Source:HGNC Symbol;Acc:HGNC:806]	1104	499	1350	974	1441	893	1087	868	855	2094	1849	1182	1606	1157	1054	499	1170	1612	1729	1470	1143	1565	619	1315	2530	1930	1356	1087	767	725	788	665	594	1565	342	915	2542	1184	1020	1001	1608	414	1249	824	1611	1380	984
ENSG00000069869	NEDD4	neural precursor cell expressed developmentally down-regulated 4 E3 ubiquitin protein ligase [Source:HGNC Symbol;Acc:HGNC:7727]	472	2361	979	1161	987	672	1456	3497	1622	516	551	1467	1260	553	553	534	564	979	973	1068	1024	270	698	538	550	2534	990	1482	698	692	708	1659	696	239	495	516	1289	438	643	973	3511	1457	519	408	334	319	895
ENSG00000069943	PIGB	phosphatidylinositol glycan anchor biosynthesis class B [Source:HGNC Symbol;Acc:HGNC:8959]	404	646	332	222	283	481	327	610	312	465	483	456	339	391	468	589	452	368	325	313	264	330	538	451	877	386	261	359	452	420	444	417	440	473	579	442	342	458	470	490	346	532	456	570	343	301	491
ENSG00000069956	MAPK6	mitogen-activated protein kinase 6 [Source:HGNC Symbol;Acc:HGNC:6879]	723	1093	819	1548	1957	1065	1089	1425	1783	995	1042	1268	854	1194	1826	796	1740	914	2573	1171	812	3111	1383	1396	1290	1657	1314	2535	1910	1081	1031	1340	1124	1192	1282	1041	1627	1230	1364	1239	2457	1245	984	1607	1121	955	1078
ENSG00000069966	GNB5	G protein subunit beta 5 [Source:HGNC Symbol;Acc:HGNC:4401]	799	997	992	513	653	1243	671	563	349	508	534	527	743	835	842	847	1434	883	549	671	492	1237	848	838	407	990	533	780	1087	1151	445	386	1258	478	1547	1004	755	967	1011	711	547	685	972	1988	426	460	1488
ENSG00000069974	RAB27A	RAB27A member RAS oncogene family [Source:HGNC Symbol;Acc:HGNC:9766]	1750	602	837	423	629	2756	247	1020	767	1000	1131	651	1103	204	304	491	2270	847	603	472	450	232	2439	2848	1218	1041	779	941	1403	1045	230	809	1196	683	1312	2323	977	3184	2118	358	502	1010	3226	322	815	1062	3436
ENSG00000069998	HDHD5	haloacid dehalogenase like hydrolase domain containing 5 [Source:HGNC Symbol;Acc:HGNC:1843]	335	228	531	440	470	363	677	475	486	356	444	502	522	374	493	360	353	419	597	333	656	692	255	275	617	575	297	290	236	317	362	256	217	499	224	301	455	260	327	463	573	646	261	511	723	832	149
ENSG00000070010	UFD1	ubiquitin recognition factor in ER associated degradation 1 [Source:HGNC Symbol;Acc:HGNC:12520]	655	418	604	586	605	747	628	449	507	652	816	719	763	593	533	759	664	575	894	544	689	1313	682	638	963	1087	491	797	589	686	609	764	529	803	394	760	1261	594	708	568	860	590	601	893	686	708	391
ENSG00000070018	LRP6	LDL receptor related protein 6 [Source:HGNC Symbol;Acc:HGNC:6698]	2100	983	634	1862	1351	1491	3664	5120	1254	1005	1324	1464	734	2991	3327	2614	2109	690	5616	2513	1584	1996	2095	1770	1286	1213	862	1000	2522	1734	3775	2422	2489	3402	2606	1401	455	1495	1894	3623	2342	2154	1782	2464	778	832	2137
ENSG00000070019	GUCY2C	guanylate cyclase 2C [Source:HGNC Symbol;Acc:HGNC:4688]	31	110	9	72	85	32	38	112	49	147	204	83	37	41	113	65	65	26	409	33	47	22	26	70	55	8	48	35	37	33	154	176	94	248	96	44	17	58	51	54	38	68	29	58	19	18	13
ENSG00000070031	SCT	secretin [Source:HGNC Symbol;Acc:HGNC:10607]	0	8	22	4	6	13	26	5	4	6	12	108	9	6	22	15	12	9	21	7	20	5	7	13	12	5	10	12	15	21	2	15	25	5	40	21	2	21	22	16	5	5	13	19	56	124	13
ENSG00000070047	PHRF1	PHD and ring finger domains 1 [Source:HGNC Symbol;Acc:HGNC:24351]	1393	1041	2535	1941	1264	1539	1257	1668	1491	1194	1365	1652	1870	1120	1123	1546	1295	2160	1527	1322	1209	1218	1371	1446	1562	1682	1510	1623	826	1596	1103	1770	1693	1407	1513	1652	1727	1539	1257	1159	1634	1060	1479	915	1260	1327	1404
ENSG00000070061	ELP1	elongator complex protein 1 [Source:HGNC Symbol;Acc:HGNC:5959]	1035	462	1169	1011	1054	997	904	1794	741	800	1071	1205	1167	1215	1251	1488	1473	864	1149	1440	1307	1274	1210	1132	1342	825	1196	1230	840	1165	898	961	1118	1018	1331	1014	1356	1227	1206	1071	1227	1764	1488	1227	824	814	1540
ENSG00000070081	NUCB2	nucleobindin 2 [Source:HGNC Symbol;Acc:HGNC:8044]	723	2134	513	696	1004	492	1341	1170	939	1124	837	706	591	1207	1060	954	1150	633	1464	1704	1698	710	700	535	622	1040	891	830	566	1120	994	695	801	782	1704	613	1614	504	799	1422	597	1304	375	481	547	496	623
ENSG00000070087	PFN2	profilin 2 [Source:HGNC Symbol;Acc:HGNC:8882]	1750	308	1082	966	1721	1415	1068	1682	1102	2701	1594	1776	1327	1005	617	2109	1508	1934	2710	3036	2978	2672	2041	1649	5292	3684	2464	4375	2354	1427	630	2091	1845	1759	2623	1298	4104	1399	1942	1602	4873	2438	1714	3311	741	531	2689
ENSG00000070159	PTPN3	protein tyrosine phosphatase non-receptor type 3 [Source:HGNC Symbol;Acc:HGNC:9655]	1225	594	169	272	203	1168	2034	998	41	206	241	612	225	1934	1880	1276	1727	233	1466	1787	550	868	900	1477	1517	63	361	403	804	517	1418	2178	1421	1213	1298	1042	183	1628	942	3438	52	1703	1903	1742	250	301	1915
ENSG00000070182	SPTB	spectrin beta erythrocytic [Source:HGNC Symbol;Acc:HGNC:11274]	153	59	177	85	97	449	93	65	44	384	371	3928	76	338	304	423	242	75	895	304	215	291	365	301	337	220	102	362	251	192	262	30	288	1173	339	209	43	344	276	264	59	320	389	151	65	107	375
ENSG00000070190	DAPP1	dual adaptor of phosphotyrosine and 3-phosphoinositides 1 [Source:HGNC Symbol;Acc:HGNC:16500]	0	0	819	64	125	145	46	3	134	207	222	344	160	31	46	12	45	113	126	7	167	14	55	103	193	169	154	197	16	733	12	35	2	229	3	222	229	178	408	31	47	13	59	11	389	337	17
ENSG00000070193	FGF10	fibroblast growth factor 10 [Source:HGNC Symbol;Acc:HGNC:3666]	0	0	26	1	162	1	0	0	9	2	5	110	7	0	6	38	0	1	0	0	1878	0	21	8	9	16	7	132	2	79	2	0	0	2	0	9	1	7	39	0	0	0	0	0	56	89	0
ENSG00000070214	SLC44A1	solute carrier family 44 member 1 [Source:HGNC Symbol;Acc:HGNC:18798]	5554	2390	1151	1729	2885	3390	2610	3268	2266	3278	3444	2681	3295	2144	2630	4805	4905	1927	2561	4908	3252	3960	4116	3935	3909	1329	3161	2314	2499	2730	5183	2715	4917	2003	4512	3318	1958	4520	4072	2555	1614	8624	5438	3071	2343	2176	6327
ENSG00000070269	TMEM260	transmembrane protein 260 [Source:HGNC Symbol;Acc:HGNC:20185]	404	367	436	407	346	633	434	369	412	581	750	646	299	584	666	782	672	551	1786	493	787	592	813	777	916	635	665	708	1223	619	627	864	781	2010	792	611	442	717	643	690	509	950	735	698	389	478	749
ENSG00000070366	SMG6	SMG6 nonsense mediated mRNA decay factor [Source:HGNC Symbol;Acc:HGNC:17809]	1339	975	1789	1846	1251	1721	2007	1945	696	961	1182	1573	1011	2296	1612	1835	1353	2451	964	1718	1539	946	1311	1336	656	1689	2028	1422	1199	1353	1792	1729	1824	1287	2065	1805	1186	1535	1475	1783	1451	1020	2027	903	1019	1238	1929
ENSG00000070367	EXOC5	exocyst complex component 5 [Source:HGNC Symbol;Acc:HGNC:10696]	1537	1151	1720	2128	2268	1410	992	1329	1769	1269	1341	2074	1606	1248	1417	1609	1799	2063	3001	1578	2360	1904	1890	1754	2701	2960	2403	3084	2083	1781	1386	1398	1797	2335	1444	1295	2605	1454	1828	1399	1496	2213	1589	1860	1111	1168	1734
ENSG00000070371	CLTCL1	clathrin heavy chain like 1 [Source:HGNC Symbol;Acc:HGNC:2093]	267	653	147	269	542	275	292	218	144	188	436	1185	202	920	740	869	677	252	529	470	211	874	307	246	417	958	479	528	191	311	717	532	557	374	240	321	161	190	332	563	419	624	388	716	232	195	445
ENSG00000070388	FGF22	fibroblast growth factor 22 [Source:HGNC Symbol;Acc:HGNC:3679]	0	15	5	22	3	2	9	6	4	9	11	3	3	25	15	4	5	31	2	5	4	2	5	2	2	10	6	4	18	3	28	2	14	5	11	8	3	7	5	9	6	3	4	4	10	0	0
ENSG00000070404	FSTL3	follistatin like 3 [Source:HGNC Symbol;Acc:HGNC:3973]	267	191	509	231	1756	1340	609	200	198	862	922	1145	173	383	499	394	545	1568	191	550	275	979	784	1212	604	2188	923	6372	254	289	489	189	307	731	319	1605	122	1187	1144	677	1671	355	1083	401	1158	1097	675
ENSG00000070413	DGCR2	DiGeorge syndrome critical region gene 2 [Source:HGNC Symbol;Acc:HGNC:2845]	5158	1063	2255	1684	2050	4259	3740	2782	1168	1916	1851	2205	3530	1842	1379	4577	3844	1743	3230	1587	1740	2602	3106	4208	2535	2406	1461	1539	1944	2949	1514	2900	2552	2903	2214	3410	1867	4766	2936	1921	1410	2990	3971	2336	2000	2282	2435
ENSG00000070423	RNF126	ring finger protein 126 [Source:HGNC Symbol;Acc:HGNC:21151]	358	660	712	694	527	391	634	507	470	567	578	426	538	708	606	317	416	828	393	551	643	300	469	442	257	571	371	615	446	485	764	283	438	292	346	476	703	520	423	590	761	425	415	403	565	531	329
ENSG00000070444	MNT	MAX network transcriptional repressor [Source:HGNC Symbol;Acc:HGNC:7188]	1233	895	1069	1569	1119	1010	1303	711	560	818	787	715	906	1493	895	842	993	1120	662	1256	1118	1188	747	860	679	638	1208	602	791	606	1030	819	1023	897	934	954	1045	1043	812	1048	660	490	1173	686	621	832	1108
ENSG00000070476	ZXDC	ZXD family zinc finger C [Source:HGNC Symbol;Acc:HGNC:28160]	640	521	992	617	542	905	638	1512	864	1239	1455	910	960	1056	918	1307	1222	843	774	867	797	1575	1056	959	820	845	903	500	1117	967	910	912	1121	840	1350	1104	691	1100	941	742	694	1427	1026	1264	537	549	972
ENSG00000070495	JMJD6	arginine demethylase and lysine hydroxylase [Source:HGNC Symbol;Acc:HGNC:19355]	259	433	518	814	1086	291	469	708	1364	468	455	685	580	653	434	325	419	351	329	444	839	381	476	328	406	591	701	517	461	505	653	485	352	232	362	408	494	381	370	496	496	318	300	239	898	973	335
ENSG00000070501	POLB	DNA polymerase beta [Source:HGNC Symbol;Acc:HGNC:9174]	107	176	203	193	271	215	130	292	266	194	270	237	176	244	271	221	244	124	292	180	284	161	211	200	209	426	198	253	279	239	247	302	187	247	260	207	220	180	242	201	239	234	162	295	158	124	199
ENSG00000070526	ST6GALNAC1	ST6 N-acetylgalactosaminide alpha-26-sialyltransferase 1 [Source:HGNC Symbol;Acc:HGNC:23614]	0	44	18	2	4	29	6	5	2	3	6	29	7	2	11	15	13	2	50	0	1	3	54	6	9	5	5	4	180	19	3	19	2	266	1	11	1	16	10	1	4	3	7	0	10	0	9
ENSG00000070540	WIPI1	WD repeat domain phosphoinositide interacting 1 [Source:HGNC Symbol;Acc:HGNC:25471]	571	917	582	772	1647	533	1185	564	2046	1405	1363	865	904	1189	991	519	601	619	431	1189	816	861	519	610	387	530	852	640	521	517	943	497	500	379	519	704	670	504	602	1575	560	845	486	429	713	673	473
ENSG00000070601	FRMPD1	FERM and PDZ domain containing 1 [Source:HGNC Symbol;Acc:HGNC:29159]	77	15	22	0	1	2	4	2	5	10	12	4	0	21	12	26	10	1	30	19	10	4	7	6	5	2	0	19	7	30	0	2	3	11	5	5	0	4	17	18	0	63	4	3	0	0	5
ENSG00000070610	GBA2	glucosylceramidase beta 2 [Source:HGNC Symbol;Acc:HGNC:18986]	1492	873	863	940	662	1084	1374	2858	573	990	1142	1211	706	2030	1808	1887	1613	880	2061	1995	1520	2260	1376	1315	1023	803	840	920	947	1276	1556	1989	1164	1352	1140	1394	770	1233	1241	1718	1009	2516	1275	2344	1093	955	1374
ENSG00000070614	NDST1	N-deacetylase and N-sulfotransferase 1 [Source:HGNC Symbol;Acc:HGNC:7680]	4573	3343	4211	4989	3866	4658	6468	4710	3694	6484	6815	5786	5312	4410	3377	5083	3156	5835	4375	4709	3893	4915	3174	4663	5001	4497	3236	3970	2123	3186	3686	6064	3483	7646	3825	3943	2737	4942	3747	4571	3673	3540	4757	3950	4018	3679	4069
ENSG00000070669	ASNS	asparagine synthetase (glutamine-hydrolyzing) [Source:HGNC Symbol;Acc:HGNC:753]	594	2075	319	225	823	277	1398	419	238	982	1121	331	355	1180	1569	238	309	749	971	1979	2830	290	481	245	899	2119	284	1055	560	490	1245	303	437	401	502	316	580	278	310	1715	1724	1808	250	225	278	354	249
ENSG00000070718	AP3M2	adaptor related protein complex 3 mu 2 subunit [Source:HGNC Symbol;Acc:HGNC:570]	579	455	371	387	657	422	577	760	458	416	511	410	545	679	494	583	492	339	459	488	692	231	391	401	308	750	392	447	473	499	765	377	542	444	721	419	313	435	422	643	379	603	512	622	278	283	499
ENSG00000070729	CNGB1	cyclic nucleotide gated channel beta 1 [Source:HGNC Symbol;Acc:HGNC:2151]	0	15	5	2	1	7	3	1	9	100	18	137	7	4	9	3	3	4	11	1	7	3	1	5	36	2	1	5	6	4	0	6	3	5	9	4	3	15	3	3	2	4	7	4	38	54	15
ENSG00000070731	ST6GALNAC2	ST6 N-acetylgalactosaminide alpha-26-sialyltransferase 2 [Source:HGNC Symbol;Acc:HGNC:10867]	84	3402	95	47	35	264	1486	420	39	278	85	109	74	2975	3412	583	528	227	1424	1824	81	98	418	521	729	38	170	65	344	560	1958	496	723	1386	482	348	51	355	260	3975	44	1129	315	362	260	266	195
ENSG00000070748	CHAT	choline O-acetyltransferase [Source:HGNC Symbol;Acc:HGNC:1912]	0	8	0	0	0	0	0	0	0	0	0	13	1	0	0	0	0	0	0	0	0	0	0	0	0	0	0	2	0	2	0	0	0	0	0	4	1	0	2	1	0	0	16	0	0	0	0
ENSG00000070756	PABPC1	poly(A) binding protein cytoplasmic 1 [Source:HGNC Symbol;Acc:HGNC:8554]	13154	6817	21745	19185	11343	12793	6495	7523	14512	11217	11292	11820	11798	10876	8917	7414	11318	14623	6354	7442	11028	8802	9659	12003	5553	17042	13295	14618	11786	14142	13612	15947	8187	11044	11682	9792	21710	13622	11076	9596	36666	13148	10801	13952	5777	5200	9615
ENSG00000070759	TESK2	testis-specific kinase 2 [Source:HGNC Symbol;Acc:HGNC:11732]	175	103	169	301	159	181	122	115	198	97	155	164	134	195	316	157	300	122	617	163	152	238	168	142	118	123	207	147	176	272	244	445	207	307	349	255	117	215	178	200	101	89	323	187	102	142	403
ENSG00000070761	CFAP20	cilia and flagella associated protein 20 [Source:HGNC Symbol;Acc:HGNC:29523]	358	514	281	208	358	289	382	367	219	372	322	215	235	345	507	336	413	281	288	505	410	390	387	333	323	266	282	297	344	494	339	395	449	184	416	236	403	317	347	416	419	606	327	394	213	266	455
ENSG00000070770	CSNK2A2	casein kinase 2 alpha 2 [Source:HGNC Symbol;Acc:HGNC:2459]	1560	1752	1953	1697	1599	1406	1451	1059	1378	2432	2176	1653	1131	2126	2134	1236	1983	1502	1079	2117	1796	1465	1595	1441	1499	1580	1742	1510	1827	1441	2073	2254	2368	830	2099	1287	1560	1666	1467	1809	2330	1975	1640	1820	889	743	1897
ENSG00000070778	PTPN21	protein tyrosine phosphatase non-receptor type 21 [Source:HGNC Symbol;Acc:HGNC:9651]	1248	924	513	800	1060	1672	738	740	493	200	268	943	561	1092	1507	2187	1648	1488	4026	1669	477	1657	1839	1623	483	1301	1086	1272	2616	1116	1005	5830	1859	1806	2279	1216	706	1234	1497	931	719	1859	1838	3612	389	354	1686
ENSG00000070785	EIF2B3	eukaryotic translation initiation factor 2B subunit gamma [Source:HGNC Symbol;Acc:HGNC:3259]	290	308	371	353	337	269	215	332	403	323	446	418	558	342	400	299	482	355	410	306	489	463	332	254	375	543	501	412	311	345	331	323	278	249	313	283	696	280	329	357	639	407	351	337	287	372	325
ENSG00000070808	CAMK2A	calcium/calmodulin dependent protein kinase II alpha [Source:HGNC Symbol;Acc:HGNC:1460]	8	8	5	15	42	2	0	0	117	18	13	538	109	0	2	3	0	16	2	1	24	0	1	3	2	59	29	80	0	5	0	0	0	0	0	5	18	4	10	1	4	0	2	0	75	71	0
ENSG00000070814	TCOF1	treacle ribosome biogenesis factor 1 [Source:HGNC Symbol;Acc:HGNC:11654]	761	631	1953	2579	1210	1042	1243	1097	956	1512	1307	1360	1569	1740	1910	868	885	1662	813	1296	1670	1172	810	876	1513	1348	1493	1326	1295	1136	1850	1125	976	1379	816	1052	1512	1078	957	2062	2281	1168	904	566	778	655	944
ENSG00000070831	CDC42	cell division cycle 42 [Source:HGNC Symbol;Acc:HGNC:1736]	2960	2258	4668	3168	4267	3692	2633	5006	4885	3352	3508	3268	4328	2008	2029	2861	2985	3670	3319	2828	4428	3271	3660	3905	3647	6702	3908	5428	3252	4482	1909	3234	2463	4048	2542	3197	5425	3213	4097	2567	4931	2765	3420	2908	3102	2865	3620
ENSG00000070882	OSBPL3	oxysterol binding protein like 3 [Source:HGNC Symbol;Acc:HGNC:16370]	548	895	1104	855	1022	1666	1790	760	635	2411	2558	1327	1045	2177	1317	1343	627	1201	1597	2674	965	833	788	1456	915	1001	1157	1360	646	1281	887	2414	1632	3215	1283	2138	1215	1371	1450	2142	459	2455	1849	1733	1250	1380	2005
ENSG00000070886	EPHA8	EPH receptor A8 [Source:HGNC Symbol;Acc:HGNC:3391]	0	0	0	0	1	0	2	1	2	10	9	1	0	8	5	7	1	3	24	3	2	37	9	0	9	2	0	1	6	2	10	0	3	20	2	0	3	0	0	5	2	0	0	9	0	0	0
ENSG00000070915	SLC12A3	solute carrier family 12 member 3 [Source:HGNC Symbol;Acc:HGNC:10912]	0	0	48	0	5	13	2	2	2	18	17	12	5	6	0	7	2	0	3	0	12	0	4	8	0	5	3	5	0	45	3	3	0	2	0	11	6	12	21	0	3	1	0	0	28	36	5
ENSG00000070950	RAD18	RAD18 E3 ubiquitin protein ligase [Source:HGNC Symbol;Acc:HGNC:18278]	183	250	462	225	422	399	215	624	501	341	344	267	237	372	382	285	404	742	520	295	429	263	312	401	286	684	322	990	406	392	308	198	315	329	364	406	581	380	418	292	971	502	468	306	158	160	553
ENSG00000070961	ATP2B1	ATPase plasma membrane Ca2+ transporting 1 [Source:HGNC Symbol;Acc:HGNC:814]	563	448	4147	3558	4042	1149	1061	1104	4208	2263	2297	2048	2092	1168	732	1170	1046	1945	1509	1095	5389	1254	1456	997	1780	3566	1614	2319	1138	2197	724	1111	1015	2723	886	1174	2195	1005	1778	1107	4569	948	1411	1213	1324	1345	1202
ENSG00000070985	TRPM5	transient receptor potential cation channel subfamily M member 5 [Source:HGNC Symbol;Acc:HGNC:14323]	0	15	0	8	10	4	16	19	7	5	4	7	3	5	7	70	17	16	23	5	11	35	26	9	17	6	6	6	7	17	9	4	19	24	26	8	8	5	14	2	9	7	23	28	0	0	47
ENSG00000071051	NCK2	NCK adaptor protein 2 [Source:HGNC Symbol;Acc:HGNC:7665]	1241	660	1612	1524	3544	1725	965	2156	1047	1031	1072	1208	1651	994	983	1166	1054	625	770	1089	1614	505	1302	1518	1157	996	1342	1156	1092	1422	940	842	1277	1396	1316	1479	1135	1560	1639	1009	1177	1021	1834	928	611	531	1618
ENSG00000071054	MAP4K4	mitogen-activated protein kinase kinase kinase kinase 4 [Source:HGNC Symbol;Acc:HGNC:6866]	2169	2097	5836	13048	9765	3714	2554	8643	20462	2575	2473	4569	6017	1412	1996	1621	2657	10231	1327	1989	6967	1433	2804	4150	1942	4367	2507	5898	2769	3348	1055	2404	2188	2263	1246	3925	7937	3534	3791	1738	10873	2003	2715	2006	1871	1645	2950
ENSG00000071073	MGAT4A	mannosyl (alpha-13-)-glycoprotein beta-14-N-acetylglucosaminyltransferase isozyme A [Source:HGNC Symbol;Acc:HGNC:7047]	427	777	1720	652	847	1443	1110	919	688	2915	3295	2062	1804	890	784	908	1088	908	1082	757	1242	432	873	1317	2184	1579	1671	1197	489	2122	729	1541	862	499	853	1464	2616	1408	1676	808	366	851	1023	1034	1935	1769	1264
ENSG00000071082	RPL31	ribosomal protein L31 [Source:HGNC Symbol;Acc:HGNC:10334]	5881	4479	3384	4464	2804	3962	2604	3537	3581	2576	2265	3489	1667	6402	4887	2950	4663	3587	1677	3614	6072	4596	3523	4093	4348	4226	3590	4321	2808	4813	4872	2698	4012	3203	4439	2921	4118	4201	3793	5169	6941	4546	3497	6217	3704	3697	3869
ENSG00000071127	WDR1	WD repeat domain 1 [Source:HGNC Symbol;Acc:HGNC:12754]	5790	5637	8435	8741	6815	7548	9942	5420	4196	6327	5233	5114	5487	5614	4840	4878	4990	8634	2957	7269	3509	4735	6399	6167	4354	7252	5995	5824	8165	6049	5071	5843	5270	5431	3761	6309	7305	6169	5492	5995	3592	6214	6079	6417	5916	5076	5737
ENSG00000071189	SNX13	sorting nexin 13 [Source:HGNC Symbol;Acc:HGNC:21335]	1918	1195	1173	1163	2462	2030	2098	1585	1578	2403	2504	1971	1357	2862	3477	2214	3081	977	5166	2401	3540	1596	2492	2114	2199	1532	1841	1314	3695	1859	3101	3850	2932	5561	2291	1726	1538	2253	2122	3141	1665	2800	2354	2843	1093	1238	2525
ENSG00000071203	MS4A12	membrane spanning 4-domains A12 [Source:HGNC Symbol;Acc:HGNC:13370]	8	0	5	0	0	6	0	2	0	0	0	0	0	0	0	0	5	1	0	1	0	0	0	5	0	0	0	0	0	0	2	2	1	0	0	0	0	2	2	1	0	0	2	0	0	0	3
ENSG00000071205	ARHGAP10	Rho GTPase activating protein 10 [Source:HGNC Symbol;Acc:HGNC:26099]	548	536	509	1384	642	1137	488	179	3050	609	1092	1166	626	586	1416	1291	823	747	1069	553	618	390	526	832	1306	884	860	721	619	895	628	381	735	988	500	1162	777	825	1016	802	624	781	1301	903	695	920	1034
ENSG00000071242	RPS6KA2	ribosomal protein S6 kinase A2 [Source:HGNC Symbol;Acc:HGNC:10431]	6071	3475	1380	1020	862	4552	2476	1354	1762	1781	2665	1862	924	2087	1962	2829	6071	2890	1352	2568	1169	1354	3924	5521	1787	2503	1749	2399	3382	1602	3617	1066	4190	2047	5480	3326	661	6462	3409	2236	248	2771	5366	399	954	849	4766
ENSG00000071243	ING3	inhibitor of growth family member 3 [Source:HGNC Symbol;Acc:HGNC:14587]	175	389	242	152	243	305	287	587	238	283	250	311	139	368	412	386	337	149	433	400	477	122	406	284	428	256	193	236	320	481	458	465	515	413	382	233	215	271	384	375	126	322	251	212	130	160	323
ENSG00000071246	VASH1	vasohibin 1 [Source:HGNC Symbol;Acc:HGNC:19964]	442	543	1457	4098	909	1314	1075	1012	2437	1545	1944	3392	3640	624	575	812	699	2052	546	580	3211	392	1053	1063	668	2333	2691	2263	987	1143	459	691	621	1496	587	1606	1504	751	1588	397	554	432	1065	569	1491	1380	954
ENSG00000071282	LMCD1	LIM and cysteine rich domains 1 [Source:HGNC Symbol;Acc:HGNC:6633]	69	140	1018	332	859	361	225	99	1574	326	361	1456	422	267	220	316	166	1632	252	185	419	247	641	297	259	1198	996	2391	152	347	48	365	54	253	98	571	540	338	588	160	397	69	148	65	1565	1628	55
ENSG00000071462	BUD23	BUD23 rRNA methyltransferase and ribosome maturation factor [Source:HGNC Symbol;Acc:HGNC:16405]	1058	1488	712	817	802	844	1472	1477	680	1103	833	746	755	1653	1481	962	1034	819	2317	1603	1493	1642	949	732	1006	798	573	784	1459	789	1974	1580	1229	2192	888	766	691	919	783	1699	594	924	964	1264	797	867	956
ENSG00000071537	SEL1L	SEL1L ERAD E3 ligase adaptor subunit [Source:HGNC Symbol;Acc:HGNC:10717]	2945	3299	3280	2958	3828	2973	6221	2070	3702	5957	4916	3384	4151	4706	3895	3930	3012	3079	6256	9480	4166	3742	3748	2927	3342	5806	3585	4774	3877	5241	6051	3785	3850	4151	6907	5939	3503	2644	3847	5932	2706	7213	2866	2861	3352	3272	2934
ENSG00000071539	TRIP13	thyroid hormone receptor interactor 13 [Source:HGNC Symbol;Acc:HGNC:12307]	77	66	410	1014	247	75	78	250	244	313	183	141	203	154	222	68	45	543	247	111	385	79	97	107	927	578	361	584	114	122	108	83	73	134	77	79	641	62	96	183	894	89	83	73	130	124	63
ENSG00000071553	ATP6AP1	ATPase H+ transporting accessory protein 1 [Source:HGNC Symbol;Acc:HGNC:868]	5318	5505	1591	2999	1484	2297	11014	3148	5153	4324	4111	1518	5418	5950	5937	2004	3606	2665	4326	5487	2369	2722	2499	2473	1817	2215	2172	1866	3533	1530	6558	5947	3240	3524	2834	2054	2443	2723	1927	7373	1487	2807	2564	1939	2074	1999	2962
ENSG00000071564	TCF3	transcription factor 3 [Source:HGNC Symbol;Acc:HGNC:11633]	982	653	3061	2536	2452	1326	1147	3126	1385	839	878	1144	1319	1285	1433	1091	735	2384	1130	829	1937	655	1657	1427	1006	1167	1568	1920	1341	2071	1772	756	1087	2107	1114	1743	1210	1382	1575	1247	3469	995	1173	1431	973	973	998
ENSG00000071575	TRIB2	tribbles pseudokinase 2 [Source:HGNC Symbol;Acc:HGNC:30809]	427	543	1750	6093	7655	828	778	1766	3840	541	661	2378	2993	483	831	780	641	1517	615	541	3969	514	1067	1749	922	1105	913	1083	460	1443	1091	666	613	2614	484	1486	2321	1473	1288	373	358	548	668	301	1815	1645	349
ENSG00000071626	DAZAP1	DAZ associated protein 1 [Source:HGNC Symbol;Acc:HGNC:2683]	1590	1664	2979	2234	1865	1820	1476	2118	1675	2106	2050	1676	1412	2130	2122	1817	1410	1980	1716	1787	1911	1019	1717	1814	1770	1757	1622	2166	2209	1812	3115	1585	1713	1939	1456	2137	1638	1914	1728	1894	2935	1718	2035	1609	1556	1698	1858
ENSG00000071655	MBD3	methyl-CpG binding domain protein 3 [Source:HGNC Symbol;Acc:HGNC:6918]	1492	917	2242	2777	1867	1370	2171	3055	1114	2095	1585	1705	1549	1969	2276	1796	1513	2484	1862	2790	1667	1037	2007	1504	1111	1481	2233	2009	2050	1643	3972	1327	1951	2075	2057	1533	1437	1379	1625	2339	2047	1892	1431	1643	1195	1203	1548
ENSG00000071677	PRLH	prolactin releasing hormone [Source:HGNC Symbol;Acc:HGNC:17945]	0	0	0	0	0	0	0	1	0	1	0	0	0	0	0	0	0	0	0	0	0	0	0	0	0	0	0	0	0	0	0	0	0	0	0	0	0	0	0	1	0	1	0	0	0	0	0
ENSG00000071794	HLTF	helicase like transcription factor [Source:HGNC Symbol;Acc:HGNC:11099]	1697	1115	828	672	1205	1177	988	2922	1835	1544	1379	980	1439	1045	1313	1698	1445	910	1837	1868	1353	5211	1230	951	3984	1897	1767	1390	1111	1281	893	1370	1008	1480	1651	807	1633	882	1190	954	3348	2467	1347	3941	593	478	1947
ENSG00000071859	FAM50A	family with sequence similarity 50 member A [Source:HGNC Symbol;Acc:HGNC:18786]	754	763	604	744	783	468	1302	288	974	1190	1328	722	811	1271	1131	516	867	908	973	1059	887	980	581	528	707	1389	830	1271	545	409	1162	746	699	884	465	559	1607	552	558	1223	738	713	538	759	852	814	587
ENSG00000071889	FAM3A	family with sequence similarity 3 member A [Source:HGNC Symbol;Acc:HGNC:13749]	1096	1364	561	650	469	692	1770	810	704	970	964	579	652	1378	1455	937	1218	809	1199	2089	842	664	901	695	778	702	718	631	1078	662	2309	1578	1636	1286	1522	695	919	769	678	1634	457	1094	898	740	676	460	873
ENSG00000071894	CPSF1	cleavage and polyadenylation specific factor 1 [Source:HGNC Symbol;Acc:HGNC:2324]	989	528	1979	2650	1840	2735	1391	2485	1200	1548	1686	2322	1890	1421	1890	2186	1574	2854	1180	1126	3096	941	1850	2235	1570	1808	2131	2553	3652	1737	1709	1645	2460	1519	1895	2553	1843	2726	1952	1037	5960	1931	2928	2649	1463	1468	2958
ENSG00000071909	MYO3B	myosin IIIB [Source:HGNC Symbol;Acc:HGNC:15576]	77	37	52	39	2	245	2	8	15	53	39	176	4	33	5	92	95	19	1065	51	36	10	34	587	361	1	64	4	125	85	26	515	192	517	100	267	0	437	223	106	0	383	443	0	19	0	393
ENSG00000071967	CYBRD1	cytochrome b reductase 1 [Source:HGNC Symbol;Acc:HGNC:20797]	4999	3687	2246	751	6591	5791	5295	4513	2698	2170	2715	7281	2076	6241	7376	13274	9737	3997	1644	5665	2545	5878	7968	7491	5320	3727	3960	2307	4476	9761	3897	1474	10206	1308	12497	5041	1551	8171	6230	5139	3913	6453	6606	8639	3750	3891	7348
ENSG00000071991	CDH19	cadherin 19 [Source:HGNC Symbol;Acc:HGNC:1758]	0	184	18	80	2	141	14	0	0	0	0	16	0	0	343	92	1	1	6	38	48	85	33	9	8	24	0	0	7	42	0	19	0	140	0	6	0	5	27	133	2	0	108	17	0	18	0
ENSG00000071994	PDCD2	programmed cell death 2 [Source:HGNC Symbol;Acc:HGNC:8762]	700	1012	686	670	612	743	462	952	590	779	627	765	613	961	1157	758	856	878	601	704	935	446	1258	779	664	1178	1131	804	1313	928	2240	558	1167	734	1012	689	1322	790	867	880	1349	1256	769	463	380	301	803
ENSG00000072041	SLC6A15	solute carrier family 6 member 15 [Source:HGNC Symbol;Acc:HGNC:13621]	8	0	470	330	4	0	149	0	8	30	265	135	1	39	5	47	3	1	0	5	355	0	4	23	153	224	0	319	7	11	88	0	0	0	0	0	207	0	5	25	2874	3	0	18	19	0	0
ENSG00000072042	RDH11	retinol dehydrogenase 11 (all-trans/9-cis/11-cis) [Source:HGNC Symbol;Acc:HGNC:17964]	1164	624	630	1309	1207	1152	1366	571	670	634	702	795	808	1486	1892	1143	1783	966	3196	1794	1015	1324	1428	787	1138	1584	1288	1540	2598	928	1819	2139	1893	2036	1455	741	1615	686	943	1498	799	1186	961	1261	806	673	1170
ENSG00000072062	PRKACA	protein kinase cAMP-activated catalytic subunit alpha [Source:HGNC Symbol;Acc:HGNC:9380]	2465	2405	1664	1948	1282	1317	2279	1730	820	1852	1574	1365	2309	1510	1359	1198	1419	2031	1072	1921	2196	1976	1891	1216	676	1225	1566	1188	1757	973	1699	1020	1652	1012	1408	1244	1656	1202	1209	1557	994	1339	1556	2507	1037	973	1674
ENSG00000072071	ADGRL1	adhesion G protein-coupled receptor L1 [Source:HGNC Symbol;Acc:HGNC:20973]	4550	558	1013	1635	477	2517	3320	3288	689	1280	1019	756	2423	2254	753	3219	2575	1852	4256	2726	2558	6382	3537	2447	1598	621	1299	915	3121	1401	2960	659	3665	4383	2903	2092	751	2974	1902	2926	771	1778	2495	3924	797	814	2561
ENSG00000072080	SPP2	secreted phosphoprotein 2 [Source:HGNC Symbol;Acc:HGNC:11256]	0	0	0	0	0	0	0	0	0	0	0	0	0	0	0	0	0	0	0	0	0	0	0	0	0	0	0	1	0	0	0	0	0	0	0	0	0	0	1	0	2	0	0	0	0	0	0
ENSG00000072110	ACTN1	actinin alpha 1 [Source:HGNC Symbol;Acc:HGNC:163]	1416	1261	12741	19643	14272	2751	2413	1723	12698	5468	6921	10787	18198	960	3036	1093	1109	19440	2154	1582	4038	3396	3344	3500	3255	20710	10421	23812	2104	2079	543	1158	551	2833	470	3007	18085	3521	3418	895	6754	853	1540	779	9147	8896	1694
ENSG00000072121	ZFYVE26	zinc finger FYVE-type containing 26 [Source:HGNC Symbol;Acc:HGNC:20761]	1317	682	2285	1706	1126	1817	1472	738	1947	2041	2750	2139	2345	1588	1494	1746	1780	2332	2346	1493	1954	1175	1396	1640	2046	2275	2469	2285	2033	1575	1296	1090	2281	2322	1631	2038	2099	1706	1513	1510	1484	1786	1581	1215	1685	1681	1560
ENSG00000072133	RPS6KA6	ribosomal protein S6 kinase A6 [Source:HGNC Symbol;Acc:HGNC:10435]	69	15	26	137	2	180	1056	441	19	11	12	31	3	1348	1194	1197	185	95	985	1399	65	36	471	352	312	118	85	319	342	547	957	990	795	849	1058	178	1	146	371	1505	3	735	223	213	102	89	417
ENSG00000072134	EPN2	epsin 2 [Source:HGNC Symbol;Acc:HGNC:18639]	662	426	518	811	1037	1243	718	1107	640	254	311	826	414	876	1086	1153	1100	1527	1116	772	1064	569	1118	1167	881	810	533	930	1320	657	1001	664	1143	621	1079	1186	1373	1266	961	880	1316	561	1408	568	556	513	1404
ENSG00000072135	PTPN18	protein tyrosine phosphatase non-receptor type 18 [Source:HGNC Symbol;Acc:HGNC:9649]	1317	763	1548	1113	891	771	779	1013	739	1424	1531	1051	2181	883	727	1064	837	1133	795	495	585	309	1425	979	1051	735	1284	772	837	1374	880	719	973	870	780	838	999	959	1109	976	365	1417	700	856	1056	938	571
ENSG00000072163	LIMS2	LIM zinc finger domain containing 2 [Source:HGNC Symbol;Acc:HGNC:16084]	206	594	634	26	569	671	615	96	21	216	200	816	236	206	126	1050	251	342	52	260	119	48	698	389	186	401	121	445	115	431	153	291	232	169	200	403	242	324	497	120	68	135	295	125	287	230	231
ENSG00000072182	ASIC4	acid sensing ion channel subunit family member 4 [Source:HGNC Symbol;Acc:HGNC:21263]	0	0	0	7	4	3	0	4	6	6	3	5	2	5	3	2	3	2	7	0	26	20	2	5	4	1	6	4	2	4	4	2	4	4	3	0	1	2	7	0	16	3	2	8	0	0	0
ENSG00000072195	SPEG	SPEG complex locus [Source:HGNC Symbol;Acc:HGNC:16901]	282	22	276	443	1124	165	81	1118	125	56	52	1544	103	69	62	369	300	329	459	59	1545	453	214	100	545	2000	517	957	607	125	109	133	233	272	327	198	690	131	183	100	1250	207	252	886	75	89	235
ENSG00000072201	LNX1	ligand of numb-protein X 1 [Source:HGNC Symbol;Acc:HGNC:6657]	929	550	194	278	193	990	485	1328	517	153	137	184	177	613	349	1112	1000	224	654	658	157	166	881	796	266	208	394	166	938	593	609	899	1234	427	1224	608	210	931	673	497	133	650	879	650	102	71	1068
ENSG00000072210	ALDH3A2	aldehyde dehydrogenase 3 family member A2 [Source:HGNC Symbol;Acc:HGNC:403]	3964	1855	565	619	502	4141	2856	2416	584	1387	1721	1328	719	3803	2739	2798	5121	1816	2063	3920	1050	3839	2453	3408	1773	805	1382	779	3606	1956	4745	4757	3954	5294	4340	2698	659	3518	3215	3775	1129	4801	4921	2519	1111	1238	5560
ENSG00000072274	TFRC	transferrin receptor [Source:HGNC Symbol;Acc:HGNC:11763]	427	1107	5604	3365	2512	773	1394	702	8903	8260	6692	2073	1686	943	1307	926	1302	2129	2705	2015	4433	2541	890	1558	8449	2593	1641	5233	871	2142	709	1884	573	1509	762	1608	4442	1100	1708	904	16362	2011	1058	977	4361	4475	653
ENSG00000072310	SREBF1	sterol regulatory element binding transcription factor 1 [Source:HGNC Symbol;Acc:HGNC:11289]	3812	4135	1694	2389	1446	3326	3443	2214	1349	923	1082	2161	2813	1328	2663	1427	3432	2794	4408	1358	1831	6900	2354	3825	2304	1140	1923	1728	2930	1161	3320	1217	2763	1848	1749	2904	1639	3470	2032	3620	1777	1756	2759	1797	2833	2795	1644
ENSG00000072315	TRPC5	transient receptor potential cation channel subfamily C member 5 [Source:HGNC Symbol;Acc:HGNC:12337]	16	0	13	5	8	2998	18	16	9	15	11	11	8	104	21	25	325	7	54	8	13	7	357	13	43	4	6	1	361	18	1662	35	166	114	16	561	3	50	251	20	4	11	4744	18	38	36	7224
ENSG00000072364	AFF4	AF4/FMR2 family member 4 [Source:HGNC Symbol;Acc:HGNC:17869]	5166	6993	3716	5602	5517	5919	9038	6031	6642	6948	7492	4131	5425	10501	11006	5805	6503	4837	8216	9896	5495	9637	5817	5685	6366	4266	4697	4013	7878	4642	9048	8135	7970	15400	6982	5366	4547	6083	5654	10135	5560	7256	6352	7467	3629	3909	7202
ENSG00000072401	UBE2D1	ubiquitin conjugating enzyme E2 D1 [Source:HGNC Symbol;Acc:HGNC:12474]	252	418	427	278	369	351	369	198	380	374	326	518	402	384	325	228	218	556	220	285	469	191	325	351	264	491	419	512	290	450	354	214	183	144	176	292	767	209	388	308	867	320	254	171	408	177	209
ENSG00000072415	MPP5	membrane palmitoylated protein 5 [Source:HGNC Symbol;Acc:HGNC:18669]	1385	1107	707	568	656	2056	1344	1419	645	838	904	1031	467	2004	2304	2650	1963	1318	3282	2379	708	1536	1483	1742	2193	1512	964	2071	2012	1676	1592	2637	2407	3060	3303	1054	862	1649	1532	1763	1027	2258	1731	2375	547	478	1856
ENSG00000072422	RHOBTB1	Rho related BTB domain containing 1 [Source:HGNC Symbol;Acc:HGNC:18738]	130	52	173	579	680	232	217	1745	363	393	565	737	528	281	483	316	408	465	410	152	556	405	373	389	432	785	818	962	392	186	224	209	230	387	399	247	252	230	317	337	649	107	130	241	232	301	87
ENSG00000072501	SMC1A	structural maintenance of chromosomes 1A [Source:HGNC Symbol;Acc:HGNC:11111]	1233	2346	2918	4024	2053	1717	2663	1516	2014	2169	1679	1761	3340	3053	2487	1595	1942	1397	2783	2368	5535	1726	1487	2089	2570	2252	3560	2368	1664	2868	2675	3650	1484	2606	1376	1942	1910	1933	1998	2634	2161	2126	1340	988	1602	991	1512
ENSG00000072506	HSD17B10	hydroxysteroid 17-beta dehydrogenase 10 [Source:HGNC Symbol;Acc:HGNC:4800]	830	807	638	982	459	416	994	1063	328	1274	1013	472	839	1039	980	823	719	626	1141	1424	1272	1099	597	549	787	835	770	758	725	834	961	1222	675	1589	692	483	725	444	628	1264	712	876	355	1427	769	814	359
ENSG00000072518	MARK2	microtubule affinity regulating kinase 2 [Source:HGNC Symbol;Acc:HGNC:3332]	2579	1056	1936	892	901	1272	998	786	813	1087	1128	1979	1731	1115	1104	1501	1739	1679	2376	1542	887	1043	1557	1667	2363	1102	1010	1222	1022	1484	1231	2616	1776	1770	1867	1624	1109	1638	1447	1177	1078	1484	1897	867	1158	1203	1488
ENSG00000072571	HMMR	hyaluronan mediated motility receptor [Source:HGNC Symbol;Acc:HGNC:5012]	31	66	177	81	299	27	25	104	163	382	235	120	168	24	105	13	77	261	169	34	423	168	63	36	657	335	262	334	176	211	77	159	56	692	15	49	552	26	114	96	696	37	23	91	47	54	23
ENSG00000072609	CHFR	checkpoint with forkhead and ring finger domains [Source:HGNC Symbol;Acc:HGNC:20455]	685	624	1574	991	1194	870	917	1123	1158	1813	2300	1584	1151	1394	1732	942	761	1121	2511	958	1323	915	877	1041	1049	1130	1002	1265	1029	1050	1430	1118	888	1366	597	1266	999	1086	1007	1534	1001	749	1000	652	1371	1398	785
ENSG00000072657	TRHDE	thyrotropin releasing hormone degrading enzyme [Source:HGNC Symbol;Acc:HGNC:30748]	0	8	13	2	18	10	8	0	0	1	6	23	4	0	2	29	6	0	0	0	272	0	10	20	19	141	1	739	3	11	16	3	1	90	1	24	897	10	24	2	5523	6	11	3	10	18	0
ENSG00000072682	P4HA2	prolyl 4-hydroxylase subunit alpha 2 [Source:HGNC Symbol;Acc:HGNC:8547]	1568	2148	561	4811	2822	1087	2054	682	3226	2335	2018	1287	1140	1504	2215	206	1291	2887	3400	2405	1897	2764	1010	1050	721	2148	2444	2417	1915	361	2682	721	1523	1535	1093	1254	853	1409	1107	3040	944	711	1279	588	2417	2264	968
ENSG00000072694	FCGR2B	Fc fragment of IgG receptor IIb [Source:HGNC Symbol;Acc:HGNC:3618]	8	22	483	330	180	207	132	2	482	927	985	753	1788	81	93	31	55	180	32	9	392	41	97	143	162	1197	1575	209	14	284	13	23	5	23	8	290	917	65	317	58	27	19	70	8	760	743	37
ENSG00000072736	NFATC3	nuclear factor of activated T-cells 3 [Source:HGNC Symbol;Acc:HGNC:7777]	2222	1723	2910	1879	1376	2180	1185	1407	891	1483	1758	1530	1542	1515	1853	2564	1874	1616	1683	1680	1596	1961	2179	2044	1737	1127	1645	1346	1438	3525	1596	3805	2267	1121	2945	1818	1379	2063	2393	1412	895	1680	1573	2478	1324	1539	1508
ENSG00000072756	TRNT1	tRNA nucleotidyl transferase 1 [Source:HGNC Symbol;Acc:HGNC:17341]	449	235	466	340	478	630	305	929	522	551	632	736	354	573	700	722	862	603	691	639	718	308	853	666	423	641	641	736	924	700	626	527	651	514	822	599	677	635	748	594	834	950	604	831	436	354	705
ENSG00000072778	ACADVL	acyl-CoA dehydrogenase very long chain [Source:HGNC Symbol;Acc:HGNC:92]	4824	6810	2125	4568	2222	5012	7419	4622	4512	3068	3752	2877	2417	9639	5274	5409	4202	3735	2864	5048	4692	3358	3395	3952	2846	3052	4938	2509	11032	3789	8431	8010	5861	3205	3443	5410	3572	4192	3684	7186	2619	6758	5909	3671	3861	3644	6297
ENSG00000072786	STK10	serine/threonine kinase 10 [Source:HGNC Symbol;Acc:HGNC:11388]	427	499	3987	2819	1187	1109	1105	636	3104	1819	2036	1390	3720	556	433	581	432	1806	744	590	1611	335	708	741	805	1941	1446	1551	656	2268	563	789	465	658	250	1315	2785	926	1264	697	825	400	602	337	2537	2919	587
ENSG00000072803	FBXW11	F-box and WD repeat domain containing 11 [Source:HGNC Symbol;Acc:HGNC:13607]	1530	2251	1729	1762	1516	1609	2811	1382	1671	2697	2573	1434	1874	2695	2203	1576	1805	1812	1240	2680	1507	1816	1421	1536	1408	1317	1375	1456	1828	1596	2660	1449	1717	2840	1506	1409	1488	1629	1683	2907	1685	2289	1677	2360	1278	1433	1680
ENSG00000072818	ACAP1	ArfGAP with coiled-coil ankyrin repeat and PH domains 1 [Source:HGNC Symbol;Acc:HGNC:16467]	229	176	2194	321	339	567	284	296	286	437	549	698	224	591	797	723	579	425	409	406	603	380	553	556	277	376	684	443	263	1807	436	289	650	593	1352	869	599	914	934	454	158	319	482	462	936	779	549
ENSG00000072832	CRMP1	collapsin response mediator protein 1 [Source:HGNC Symbol;Acc:HGNC:2365]	229	140	393	518	696	437	610	341	526	1072	1168	423	396	328	382	556	313	473	436	352	348	319	304	399	284	461	630	566	308	299	182	267	316	377	287	510	112	318	372	364	945	305	270	380	325	372	331
ENSG00000072840	EVC	EvC ciliary complex subunit 1 [Source:HGNC Symbol;Acc:HGNC:3497]	929	455	1095	1835	1525	931	1757	996	2139	3032	3373	1558	1380	1246	1357	1685	1043	1829	1609	1440	862	1107	821	1552	956	864	2609	799	785	941	719	812	1241	1204	1318	1416	482	1322	1257	1092	1242	1174	883	954	871	708	974
ENSG00000072849	DERL2	derlin 2 [Source:HGNC Symbol;Acc:HGNC:17943]	548	968	625	582	639	639	930	1184	474	516	457	733	478	1168	1225	920	787	782	752	1031	1066	409	836	620	432	986	1424	1001	999	851	1403	804	968	505	1229	636	887	525	801	1383	820	826	611	480	519	443	733
ENSG00000072858	SIDT1	SID1 transmembrane family member 1 [Source:HGNC Symbol;Acc:HGNC:25967]	23	140	763	25	78	85	55	1377	47	108	179	136	135	29	44	42	17	97	455	79	98	21	71	65	63	72	103	118	44	555	14	59	83	47	19	218	221	195	226	9	20	57	42	29	112	213	17
ENSG00000072864	NDE1	nudE neurodevelopment protein 1 [Source:HGNC Symbol;Acc:HGNC:17619]	449	404	2250	636	960	379	524	413	422	784	790	1140	881	286	554	989	331	858	387	352	588	544	906	472	699	827	674	570	426	907	268	734	306	664	334	533	931	507	703	334	830	299	290	361	584	531	325
ENSG00000072952	MRVI1	murine retrovirus integration site 1 homolog [Source:HGNC Symbol;Acc:HGNC:7237]	183	184	703	39	2418	691	332	221	34	293	283	1313	352	178	96	656	139	226	100	374	146	118	665	343	174	276	439	269	156	331	93	373	132	124	177	527	118	311	406	36	80	97	351	91	611	443	173
ENSG00000072954	TMEM38A	transmembrane protein 38A [Source:HGNC Symbol;Acc:HGNC:28462]	153	873	65	28	28	33	438	187	24	353	328	459	36	321	622	90	137	20	344	181	59	1977	122	50	182	9	49	31	166	85	287	65	83	2117	76	27	37	46	49	558	50	995	15	1732	56	54	27
ENSG00000072958	AP1M1	adaptor related protein complex 1 mu 1 subunit [Source:HGNC Symbol;Acc:HGNC:13667]	708	624	1643	2066	934	651	1507	1043	1246	1879	1891	862	1625	685	1229	649	553	1835	465	917	1305	985	637	687	819	1089	1170	1279	776	882	811	654	574	470	479	753	1171	762	787	1123	1436	580	528	1057	871	779	567
ENSG00000073008	PVR	poliovirus receptor [Source:HGNC Symbol;Acc:HGNC:9705]	396	587	1095	1104	636	674	1512	546	722	2287	2300	950	1186	1557	672	630	739	1942	689	1392	1120	1608	613	601	550	3383	662	2077	676	423	790	423	685	660	534	493	2167	608	475	1545	971	528	484	1027	639	673	567
ENSG00000073050	XRCC1	X-ray repair cross complementing 1 [Source:HGNC Symbol;Acc:HGNC:12828]	640	572	656	534	492	666	970	1159	659	535	467	413	715	925	887	500	696	905	455	982	674	868	840	742	435	453	536	495	753	525	1212	390	1098	408	830	610	749	730	580	797	651	565	703	604	454	354	795
ENSG00000073060	SCARB1	scavenger receptor class B member 1 [Source:HGNC Symbol;Acc:HGNC:1664]	602	1686	772	790	454	897	2328	993	662	2631	2645	954	1037	4254	3615	514	773	699	2817	2081	802	4200	363	505	970	1191	981	889	1589	905	3780	1023	1172	984	873	556	561	367	605	2834	1026	859	345	1301	787	1009	367
ENSG00000073067	CYP2W1	cytochrome P450 family 2 subfamily W member 1 [Source:HGNC Symbol;Acc:HGNC:20243]	115	0	9	0	2	164	8	9	9	8	18	12	0	30	62	66	52	13	37	42	42	18	26	24	28	3	6	4	49	10	4	33	122	18	151	23	2	20	26	36	9	8	40	57	10	0	69
ENSG00000073111	MCM2	minichromosome maintenance complex component 2 [Source:HGNC Symbol;Acc:HGNC:6944]	586	286	1975	846	860	532	311	1162	682	1508	677	503	1150	484	615	378	689	1390	498	525	2019	1652	313	679	2114	1079	1947	1104	565	859	401	376	554	807	565	747	1221	736	680	470	2533	761	638	417	482	460	1104
ENSG00000073146	MOV10L1	Mov10 RISC complex RNA helicase like 1 [Source:HGNC Symbol;Acc:HGNC:7201]	8	15	5	4	12	5	20	6	2	361	418	38	4	15	12	11	4	3	2	9	46	58	20	16	13	103	5	52	2	15	22	11	11	5	17	23	3	12	31	22	2	5	16	5	38	36	9
ENSG00000073150	PANX2	pannexin 2 [Source:HGNC Symbol;Acc:HGNC:8600]	92	59	18	38	37	312	18	108	27	764	395	85	141	29	24	137	151	55	130	31	35	181	91	148	876	36	44	71	87	122	39	56	148	101	321	251	158	166	145	74	300	166	212	82	65	71	225
ENSG00000073169	SELENOO	selenoprotein O [Source:HGNC Symbol;Acc:HGNC:30395]	396	272	432	450	236	515	802	363	290	637	695	578	563	649	497	663	623	371	825	534	406	703	575	550	786	445	475	339	493	517	537	538	473	692	399	622	443	648	506	590	302	500	592	836	547	743	357
ENSG00000073282	TP63	tumor protein p63 [Source:HGNC Symbol;Acc:HGNC:15979]	0	15	147	148	20	363	2	11	178	22	18	1722	259	8	7	158	13	23	14	8	203	7	17	194	18	31	43	57	9	44	28	7	0	24	4	43	11	107	45	0	3	0	43	4	0	18	11
ENSG00000073331	ALPK1	alpha kinase 1 [Source:HGNC Symbol;Acc:HGNC:20917]	662	301	738	315	479	737	532	865	819	1148	1526	1325	632	377	769	748	877	642	862	771	659	113	554	867	1178	639	832	589	1082	1048	463	648	1016	908	678	1054	661	776	850	602	626	1104	820	289	936	690	761
ENSG00000073350	LLGL2	LLGL2 scribble cell polarity complex component [Source:HGNC Symbol;Acc:HGNC:6629]	1416	3394	173	101	85	1027	773	553	109	249	342	332	177	3181	2150	1120	1453	382	2282	1695	67	197	1216	1624	1347	99	339	95	1330	742	2199	1893	1473	1967	1278	1436	83	1969	1020	3580	31	2149	1586	440	463	531	1572
ENSG00000073417	PDE8A	phosphodiesterase 8A [Source:HGNC Symbol;Acc:HGNC:8793]	1005	741	794	1661	1103	938	623	823	1981	686	1305	813	2105	706	418	1198	891	1001	560	722	838	633	944	686	530	1036	715	1130	918	757	831	1470	722	804	1127	784	1135	651	837	461	819	700	838	1796	741	779	827
ENSG00000073464	CLCN4	chloride voltage-gated channel 4 [Source:HGNC Symbol;Acc:HGNC:2022]	1507	1921	311	521	28	402	2878	246	121	2960	2465	279	185	2407	1868	794	1343	175	1607	2551	1585	865	574	485	432	193	306	172	794	534	2297	949	992	657	944	383	76	564	490	2683	291	1534	535	847	278	177	657
ENSG00000073536	NLE1	notchless homolog 1 [Source:HGNC Symbol;Acc:HGNC:19889]	236	220	557	453	214	311	372	486	241	244	224	303	251	774	624	305	254	328	243	548	481	219	316	300	460	432	333	488	384	293	655	233	328	302	536	235	313	387	279	722	888	482	248	198	241	354	251
ENSG00000073578	SDHA	succinate dehydrogenase complex flavoprotein subunit A [Source:HGNC Symbol;Acc:HGNC:10680]	1956	5601	2281	1344	2169	1209	5033	2183	1652	4797	4100	1563	1923	3629	6528	1541	1637	2499	2105	3470	2126	2220	1120	1552	3626	2172	2022	1948	1098	1798	3121	2363	1517	3584	1295	1647	2263	1593	1368	4542	2240	5931	1213	2418	1084	1504	1206
ENSG00000073584	SMARCE1	SWI/SNF related matrix associated actin dependent regulator of chromatin subfamily e member 1 [Source:HGNC Symbol;Acc:HGNC:11109]	1020	1166	1259	1072	1243	1815	1523	2920	1450	968	931	1256	974	1806	2191	1541	1571	676	1334	1513	1766	979	2054	1696	1538	970	1157	1463	2809	1702	2362	2053	1897	1194	1705	1390	965	1496	1677	2514	1632	1670	1500	922	649	602	1570
ENSG00000073598	FNDC8	fibronectin type III domain containing 8 [Source:HGNC Symbol;Acc:HGNC:25286]	8	8	44	36	18	14	37	43	11	24	23	28	17	41	50	23	15	24	36	42	55	24	22	27	38	36	35	42	28	27	88	15	16	25	30	15	14	35	18	77	60	37	25	19	0	71	11
ENSG00000073605	GSDMB	gasdermin B [Source:HGNC Symbol;Acc:HGNC:23690]	168	30	432	101	114	417	24	86	160	141	429	255	39	518	331	328	421	154	396	68	226	344	306	316	408	130	198	223	716	328	305	456	639	234	775	798	201	522	264	242	239	39	699	319	204	107	913
ENSG00000073614	KDM5A	lysine demethylase 5A [Source:HGNC Symbol;Acc:HGNC:9886]	2100	2815	3509	1305	2484	3732	2703	4913	2390	3589	3587	3066	2117	3512	3889	3392	3354	2486	5264	2914	2704	3303	3699	3210	2079	2324	2465	2747	5123	4574	4458	4036	4182	3564	3871	3729	2030	3436	3730	4104	2926	3143	3703	4548	2361	2512	4295
ENSG00000073670	ADAM11	ADAM metallopeptidase domain 11 [Source:HGNC Symbol;Acc:HGNC:189]	8	0	22	48	9	15	24	29	16	31	23	11	8	36	85	17	19	10	47	10	158	30	41	10	141	10	32	34	29	11	116	11	83	10	84	22	4	14	14	19	77	11	15	24	10	0	31
ENSG00000073711	PPP2R3A	protein phosphatase 2 regulatory subunit B''alpha [Source:HGNC Symbol;Acc:HGNC:9307]	388	250	350	475	425	689	273	554	1034	682	1056	887	232	290	356	469	359	770	763	578	472	1221	269	704	233	984	795	399	471	387	331	162	256	361	514	457	1079	601	546	460	778	364	1083	462	287	266	767
ENSG00000073712	FERMT2	fermitin family member 2 [Source:HGNC Symbol;Acc:HGNC:15767]	967	660	1229	2721	3557	1332	1457	704	1336	1121	1381	1698	1381	1020	1227	1478	1238	2046	1245	1823	2171	1200	1274	1468	1015	3610	2301	4238	1147	1228	835	1940	1057	1113	1110	990	2972	1411	1295	887	1301	1672	1352	1283	1704	1451	1280
ENSG00000073734	ABCB11	ATP binding cassette subfamily B member 11 [Source:HGNC Symbol;Acc:HGNC:42]	0	0	0	0	0	0	0	1	2	2	2	1	1	0	3	3	1	0	2	0	1	0	1	2	3	0	0	0	0	28	0	7	0	2	0	0	3	3	5	4	0	0	0	0	0	0	0
ENSG00000073737	DHRS9	dehydrogenase/reductase 9 [Source:HGNC Symbol;Acc:HGNC:16888]	0	0	69	13	8	70	16	0	65	54	67	26	5	67	13	4	17	44	6	0	34	5	19	75	39	23	50	18	9	137	8	43	1	7	0	130	17	25	90	53	3	7	39	3	93	54	0
ENSG00000073754	CD5L	CD5 molecule like [Source:HGNC Symbol;Acc:HGNC:1690]	0	0	242	1	2	86	3	0	3	4	4	1	0	0	1	0	2	11	0	2	2	0	0	0	0	1	0	2	29	8	0	0	0	2	0	2	9	23	4	4	0	0	2	0	0	0	0
ENSG00000073756	PTGS2	prostaglandin-endoperoxide synthase 2 [Source:HGNC Symbol;Acc:HGNC:9605]	39	15	1401	2041	1902	588	205	1	5605	22	92	163	1064	217	161	87	473	77	7	71	342	46	93	1106	277	263	196	72	105	475	74	78	227	59	35	268	58	655	396	68	55	19	240	6	6546	6562	65
ENSG00000073792	IGF2BP2	insulin like growth factor 2 mRNA binding protein 2 [Source:HGNC Symbol;Acc:HGNC:28867]	678	0	1151	657	1037	1818	21	3540	1817	938	721	864	409	10	10	417	1695	1657	48	13	1242	1047	1662	1326	996	1713	548	2346	2517	297	6	13	1606	170	921	1771	2869	1815	988	10	6552	3	2267	25	130	248	2267
ENSG00000073803	MAP3K13	mitogen-activated protein kinase kinase kinase 13 [Source:HGNC Symbol;Acc:HGNC:6852]	936	646	410	429	463	877	222	757	433	513	656	375	344	424	409	825	1361	447	1612	584	692	724	1041	1265	1619	470	654	531	2039	750	445	1031	1056	954	1187	963	448	1322	836	606	671	1541	1035	550	315	266	948
ENSG00000073849	ST6GAL1	ST6 beta-galactoside alpha-26-sialyltransferase 1 [Source:HGNC Symbol;Acc:HGNC:10860]	175	1518	6220	597	801	1938	1616	3202	329	4083	4460	2327	3405	505	458	1280	6625	2716	3197	916	690	62003	8586	1019	1105	1041	1769	1545	6550	5317	1089	314	1589	10832	3595	4372	1412	1144	3621	329	1361	2271	490	24086	2389	2264	273
ENSG00000073861	TBX21	T-box 21 [Source:HGNC Symbol;Acc:HGNC:11599]	16	0	74	13	26	33	37	8	9	53	43	32	19	5	4	22	12	61	16	18	38	40	40	17	37	31	65	52	11	187	21	32	11	8	12	68	112	21	88	6	11	10	18	9	102	107	11
ENSG00000073905	VDAC1P1	voltage dependent anion channel 1 pseudogene 1 [Source:HGNC Symbol;Acc:HGNC:12671]	16	8	5	2	2	8	6	5	2	4	5	1	3	3	5	0	1	2	7	3	2	7	4	7	6	1	2	4	12	2	5	2	7	6	1	3	0	8	3	3	4	5	5	2	0	0	11
ENSG00000073910	FRY	FRY microtubule binding protein [Source:HGNC Symbol;Acc:HGNC:20367]	510	1525	815	157	1265	952	2750	824	170	1272	981	1486	949	2033	4565	1366	988	563	888	1782	463	321	870	707	561	282	769	1399	934	1078	1772	3751	744	498	317	749	217	574	911	2826	136	1258	769	231	584	602	727
ENSG00000073921	PICALM	phosphatidylinositol binding clathrin assembly protein [Source:HGNC Symbol;Acc:HGNC:15514]	2237	4171	3655	2577	5454	3835	2489	1732	5443	4684	5034	4442	5145	2424	2230	2761	2510	3923	2596	3102	1440	1965	3068	3564	3786	6228	4646	1796	1722	3604	1816	3058	2306	2294	2089	3047	8285	3121	3831	2299	5053	3040	3168	1717	5000	5076	2781
ENSG00000073969	NSF	N-ethylmaleimide sensitive factor vesicle fusing ATPase [Source:HGNC Symbol;Acc:HGNC:8016]	624	975	621	777	674	608	775	832	659	709	634	458	1015	663	725	619	686	483	791	740	831	513	651	575	965	503	563	698	869	640	935	877	626	609	646	586	528	572	616	989	998	811	651	256	473	478	579
ENSG00000074047	GLI2	GLI family zinc finger 2 [Source:HGNC Symbol;Acc:HGNC:4318]	16	8	151	1315	1914	109	19	50	57	67	50	368	85	9	39	57	5	331	19	23	874	50	155	94	274	101	112	433	57	58	9	28	8	51	17	126	22	52	111	10	29	4	39	26	343	319	9
ENSG00000074054	CLASP1	cytoplasmic linker associated protein 1 [Source:HGNC Symbol;Acc:HGNC:17088]	2579	1335	2268	2186	2739	2704	2686	3999	1993	2583	3579	2907	2043	2155	2260	3431	2814	1861	5797	1995	2581	1815	2656	2649	3351	1662	1748	2180	2753	2460	1717	3767	3682	3656	3140	2954	1685	2601	2825	1949	2395	3448	3370	4510	1528	1451	3144
ENSG00000074071	MRPS34	mitochondrial ribosomal protein S34 [Source:HGNC Symbol;Acc:HGNC:16618]	936	1232	720	791	504	558	914	1030	688	1676	1370	708	701	780	839	567	1077	847	446	1348	635	1391	872	682	1385	901	736	631	1050	697	748	1277	957	1091	890	623	941	693	687	1007	894	1228	644	887	797	1009	659
ENSG00000074181	NOTCH3	notch 3 [Source:HGNC Symbol;Acc:HGNC:7883]	3652	6920	9030	23622	47192	5095	7528	4131	12413	5322	5512	9013	35085	3265	1536	6803	2113	13868	5138	4338	7785	7456	5989	7833	9468	4591	7563	3860	3255	3303	1987	4389	2183	6422	1572	7209	5067	7397	5458	2237	1903	1431	6841	2726	12276	12610	3204
ENSG00000074201	CLNS1A	chloride nucleotide-sensitive channel 1A [Source:HGNC Symbol;Acc:HGNC:2080]	1202	1349	806	699	651	1141	688	1637	987	890	907	1395	933	928	842	1339	1287	690	812	1096	1013	940	1745	870	1036	1050	974	1076	1166	1020	1303	1098	2381	856	1822	834	1703	904	973	857	1420	1078	1017	912	686	673	1240
ENSG00000074211	PPP2R2C	protein phosphatase 2 regulatory subunit Bgamma [Source:HGNC Symbol;Acc:HGNC:9306]	198	8	5	2	2	1	627	6	2	350	351	199	4	38	4	10	0	11	8	67	10	204	2	3	337	10	4	13	5	18	4	0	9	129	0	5	52	3	9	129	31	852	0	308	47	18	3
ENSG00000074219	TEAD2	TEA domain transcription factor 2 [Source:HGNC Symbol;Acc:HGNC:11715]	46	345	518	1102	839	223	208	332	520	108	137	586	514	88	268	237	58	229	838	179	2277	885	201	190	185	564	435	668	87	266	408	116	56	564	66	211	936	139	326	88	955	179	98	529	519	372	65
ENSG00000074266	EED	embryonic ectoderm development [Source:HGNC Symbol;Acc:HGNC:3188]	191	213	410	219	316	282	127	205	338	305	395	430	234	166	298	404	297	258	374	143	84	149	324	316	442	351	412	347	242	474	182	292	386	267	358	315	467	328	421	216	488	355	338	163	213	107	367
ENSG00000074276	CDHR2	cadherin related family member 2 [Source:HGNC Symbol;Acc:HGNC:18231]	61	37	48	37	31	14	35	36	12	109	81	41	22	46	75	16	14	28	48	13	69	55	31	23	36	13	22	31	37	20	29	10	12	108	14	24	35	32	24	55	39	81	17	131	19	0	37
ENSG00000074317	SNCB	synuclein beta [Source:HGNC Symbol;Acc:HGNC:11140]	0	0	9	7	4	0	6	23	1	5	1	0	1	0	0	0	0	1	0	2	4	142	2	2	2	3	0	2	0	2	2	0	0	17	1	0	0	2	0	2	2	0	0	31	10	18	0
ENSG00000074319	TSG101	tumor susceptibility 101 [Source:HGNC Symbol;Acc:HGNC:15971]	997	1005	729	677	626	816	628	978	772	610	569	668	853	567	720	679	1018	996	640	1089	851	552	894	757	864	905	709	948	455	855	818	874	1155	557	908	603	1100	813	799	658	788	948	754	346	491	425	845
ENSG00000074356	NCBP3	nuclear cap binding subunit 3 [Source:HGNC Symbol;Acc:HGNC:24612]	989	1591	1375	1246	1083	1349	1642	1887	590	1047	1343	1396	674	2181	2461	1529	1307	1168	1764	1563	1834	931	1768	1566	1007	1284	1997	1275	2155	1303	2494	1627	1872	1818	1580	1473	1203	1362	1359	2230	1761	1465	1451	1206	704	796	1530
ENSG00000074370	ATP2A3	ATPase sarcoplasmic/endoplasmic reticulum Ca2+ transporting 3 [Source:HGNC Symbol;Acc:HGNC:813]	640	2112	6138	250	740	787	2866	68	233	3321	3266	1061	1061	1653	314	601	276	1051	228	467	1335	102	1191	624	660	431	388	914	202	4842	727	318	401	1273	307	2157	1072	1352	2015	845	166	2747	432	453	2574	2193	241
ENSG00000074410	CA12	carbonic anhydrase 12 [Source:HGNC Symbol;Acc:HGNC:1371]	7349	22	95	2335	3470	359	415	372	4713	4276	2128	953	1205	200	435	234	5097	638	239	364	437	107	4129	394	192	1327	454	454	3022	183	190	4044	2066	43	5254	343	1242	830	76	268	227	33	720	148	2500	2600	893
ENSG00000074416	MGLL	monoglyceride lipase [Source:HGNC Symbol;Acc:HGNC:17038]	191	858	2595	2002	3001	1170	2220	395	713	1541	1660	1445	669	450	204	805	563	1808	931	576	1043	1247	586	938	798	2920	697	1264	403	618	333	262	386	1123	267	788	2675	615	669	505	461	624	763	329	676	655	281
ENSG00000074527	NTN4	netrin 4 [Source:HGNC Symbol;Acc:HGNC:13658]	252	118	613	457	316	374	413	69	119	1525	1662	1250	348	190	185	566	282	337	530	260	291	259	711	319	437	584	190	1385	99	382	364	700	208	99	163	433	975	168	307	452	195	200	132	123	454	496	45
ENSG00000074582	BCS1L	BCS1 homolog ubiquinol-cytochrome c reductase complex chaperone [Source:HGNC Symbol;Acc:HGNC:1020]	229	235	380	368	335	262	232	333	231	258	311	372	340	289	252	390	300	282	510	304	371	182	324	329	314	300	268	303	291	308	239	292	378	319	334	313	369	325	298	294	571	552	309	417	334	478	261
ENSG00000074590	NUAK1	NUAK family kinase 1 [Source:HGNC Symbol;Acc:HGNC:14311]	175	228	858	640	1239	344	526	359	219	520	554	2692	293	295	295	620	232	1944	333	217	715	380	843	495	326	2433	1812	5685	124	538	207	343	255	445	207	472	450	386	596	167	994	213	222	342	1334	1433	207
ENSG00000074603	DPP8	dipeptidyl peptidase 8 [Source:HGNC Symbol;Acc:HGNC:16490]	1172	1379	1427	1195	1390	1614	1024	1848	1059	1384	1398	1419	1228	1279	1295	1577	1801	1345	1702	1145	957	1860	1984	1519	1274	1512	1341	2094	1563	1589	1476	1586	1302	1220	1607	1406	1190	1415	1705	1365	1652	1739	1603	2932	1130	1238	1758
ENSG00000074621	SLC24A1	solute carrier family 24 member 1 [Source:HGNC Symbol;Acc:HGNC:10975]	586	660	388	371	345	590	244	976	349	323	324	569	263	323	626	662	562	328	370	325	245	487	746	651	488	328	427	291	923	476	436	1213	610	560	686	582	236	577	621	352	526	763	643	677	167	213	567
ENSG00000074657	ZNF532	zinc finger protein 532 [Source:HGNC Symbol;Acc:HGNC:30940]	1644	2485	1957	3420	5886	3110	923	444	2520	1739	2089	3130	1787	2197	3167	2841	2542	3078	280	1181	2429	3182	2240	3259	4861	3756	2560	2748	1214	2079	3661	1822	1555	1718	2400	3519	3696	3486	3089	2944	2019	3136	3290	3671	1750	1504	3072
ENSG00000074660	SCARF1	scavenger receptor class F member 1 [Source:HGNC Symbol;Acc:HGNC:16820]	510	836	677	1168	290	661	905	3678	3125	685	807	813	1388	1350	1358	1064	841	882	309	712	509	346	978	582	403	601	475	392	938	568	1056	877	934	578	582	623	723	549	601	748	527	651	841	517	1195	1097	779
ENSG00000074695	LMAN1	lectin mannose binding 1 [Source:HGNC Symbol;Acc:HGNC:6631]	4093	4252	3798	3952	5679	3990	7325	5355	5209	4555	3705	3222	2929	5478	3673	4000	4728	5611	2919	4738	6000	8662	4116	4074	6511	6946	5309	5995	5417	3978	5954	2891	3721	3184	6006	3678	4042	4128	4377	6227	4311	5750	3998	4677	3611	3060	4848
ENSG00000074696	HACD3	3-hydroxyacyl-CoA dehydratase 3 [Source:HGNC Symbol;Acc:HGNC:24175]	1811	1855	789	1470	1432	3085	1800	6795	1090	1086	888	1272	1422	1946	1860	2069	3486	1657	2550	1736	1824	3009	2972	2697	2493	2146	1667	2553	3706	1487	2008	2794	2285	3157	2414	1808	1923	2444	2370	2235	3251	2041	2935	3367	834	726	3652
ENSG00000074706	IPCEF1	interaction protein for cytohesin exchange factors 1 [Source:HGNC Symbol;Acc:HGNC:21204]	784	2991	608	106	118	406	1855	306	63	217	233	168	62	2142	1093	6306	397	189	1131	1870	93	1052	149	731	313	116	140	143	82	3140	819	9228	216	350	656	257	286	603	1645	1267	52	3076	81	743	250	248	57
ENSG00000074755	ZZEF1	zinc finger ZZ-type and EF-hand domain containing 1 [Source:HGNC Symbol;Acc:HGNC:29027]	3021	2647	3949	2779	1973	3015	3905	3752	2143	3934	4099	3160	2731	5233	5519	3766	2736	3377	5582	3896	4009	1507	2860	2800	2076	2481	3853	2318	3827	3245	6890	4719	3527	4713	2461	3460	2702	3074	2955	5702	2288	5712	3056	1384	2694	2441	2407
ENSG00000074771	NOX3	NADPH oxidase 3 [Source:HGNC Symbol;Acc:HGNC:7890]	0	0	0	0	1	0	0	0	2	1	0	0	3	0	0	0	0	0	0	0	1	0	0	0	0	0	0	0	0	0	2	0	0	0	0	0	0	0	0	0	2	1	0	0	0	0	0
ENSG00000074800	ENO1	enolase 1 [Source:HGNC Symbol;Acc:HGNC:3350]	9092	8115	22840	20424	19696	5887	5966	4816	33525	13632	16615	9424	19387	4284	5694	3626	6897	22038	9553	5562	8804	28082	5295	7179	20254	28944	11456	20693	4617	7074	4826	4995	3337	14098	3717	5538	21878	7271	6337	6419	26047	11143	5454	12084	16683	15846	4672
ENSG00000074803	SLC12A1	solute carrier family 12 member 1 [Source:HGNC Symbol;Acc:HGNC:10910]	0	30	52	36	4	7	0	19	4	9	34	141	7	24	256	7	1	3	24	1	16	2	7	5	10	2	39	20	6	14	9	5	2	9	7	10	1	6	7	2	16	4	2	30	56	54	5
ENSG00000074842	MYDGF	myeloid derived growth factor [Source:HGNC Symbol;Acc:HGNC:16948]	875	697	966	1025	1044	680	1596	1309	1320	1665	1044	720	1099	960	1196	570	886	1134	876	1559	1017	669	872	713	484	1105	796	1234	823	626	1185	1006	792	574	1073	807	1667	624	730	1517	1174	760	578	640	1991	1857	545
ENSG00000074855	ANO8	anoctamin 8 [Source:HGNC Symbol;Acc:HGNC:29329]	282	536	319	1377	426	444	936	470	650	396	483	487	622	611	725	317	460	813	673	389	449	1200	423	485	419	352	523	404	702	248	775	361	381	522	363	539	420	595	340	758	234	482	431	460	371	496	303
ENSG00000074935	TUBE1	tubulin epsilon 1 [Source:HGNC Symbol;Acc:HGNC:20775]	274	448	203	158	357	347	180	778	330	361	649	362	167	546	1168	484	729	209	378	229	547	177	687	345	315	470	324	335	752	299	933	359	937	269	854	264	371	412	327	548	647	978	391	249	195	142	515
ENSG00000074964	ARHGEF10L	Rho guanine nucleotide exchange factor 10 like [Source:HGNC Symbol;Acc:HGNC:25540]	2488	411	651	681	1059	729	1725	2661	741	1881	1939	1564	2201	785	764	1628	843	1471	2826	3679	808	1618	1514	1174	1334	1003	1148	1023	949	879	953	3863	1087	845	1825	1359	1185	1223	1249	1625	546	1042	1166	4112	2222	1734	713
ENSG00000074966	TXK	TXK tyrosine kinase [Source:HGNC Symbol;Acc:HGNC:12434]	16	22	380	24	31	152	31	91	49	119	279	90	55	61	32	47	25	51	256	48	18	7	66	156	77	43	51	82	41	237	78	40	23	85	14	94	89	408	138	56	56	48	45	18	84	124	23
ENSG00000075035	WSCD2	WSC domain containing 2 [Source:HGNC Symbol;Acc:HGNC:29117]	31	0	9	1	43	9	25	7	1	11	6	21	20	240	161	1524	245	164	1196	1442	18	863	303	144	202	1	14	5	22	677	70	28	154	11	1267	58	0	7	496	254	3	15	6	256	65	54	17
ENSG00000075043	KCNQ2	potassium voltage-gated channel subfamily Q member 2 [Source:HGNC Symbol;Acc:HGNC:6296]	23	0	0	0	1	0	2	1	0	32	50	1	0	18	0	3	1	0	2	0	3325	5	2	0	333	2	18	8	0	0	2	0	0	64	0	0	0	2	2	28	5	0	0	113	0	36	0
ENSG00000075073	TACR2	tachykinin receptor 2 [Source:HGNC Symbol;Acc:HGNC:11527]	0	37	9	16	17	14	27	7	14	100	34	52	22	19	20	29	3	23	71	11	35	79	14	15	92	38	16	26	9	19	20	4	6	55	8	11	38	6	23	21	21	8	12	29	19	18	3
ENSG00000075089	ACTR6	ARP6 actin related protein 6 homolog [Source:HGNC Symbol;Acc:HGNC:24025]	214	360	238	193	284	315	380	469	331	358	301	296	165	610	647	303	429	201	565	457	418	346	371	301	1052	352	280	414	396	377	622	356	486	544	389	258	233	334	369	619	399	380	343	335	241	177	439
ENSG00000075131	TIPIN	TIMELESS interacting protein [Source:HGNC Symbol;Acc:HGNC:30750]	54	96	130	77	130	83	69	180	88	59	55	91	97	87	139	101	163	195	48	82	98	170	139	106	142	216	119	276	147	133	237	88	134	64	160	93	188	96	88	114	232	143	123	161	56	71	155
ENSG00000075142	SRI	sorcin [Source:HGNC Symbol;Acc:HGNC:11292]	700	675	664	662	1111	979	976	1299	815	751	629	1021	824	757	863	795	741	966	1318	1054	1472	458	1208	799	531	976	664	660	1038	848	658	1044	962	1387	684	655	684	675	838	932	620	1022	749	545	639	496	831
ENSG00000075151	EIF4G3	eukaryotic translation initiation factor 4 gamma 3 [Source:HGNC Symbol;Acc:HGNC:3298]	3614	2060	2811	2468	2102	2512	2744	2745	1942	2967	3841	2580	3137	2330	2278	3267	3164	2582	3847	3037	2325	2492	3237	2552	4018	3023	2754	2556	2323	2332	2191	1642	3015	3320	3532	2246	3524	2215	2468	2634	3603	3985	2405	5009	2148	2211	3040
ENSG00000075188	NUP37	nucleoporin 37 [Source:HGNC Symbol;Acc:HGNC:29929]	214	272	410	197	205	247	245	469	202	406	301	376	202	316	438	218	250	358	403	343	322	364	281	209	456	498	240	510	314	352	312	312	284	322	319	189	351	186	271	334	642	331	228	274	269	301	233
ENSG00000075213	SEMA3A	semaphorin 3A [Source:HGNC Symbol;Acc:HGNC:10723]	16	30	893	1247	146	508	27	806	592	91	130	248	244	42	116	132	14	864	45	117	3320	250	171	162	405	1427	672	583	124	385	18	23	13	639	14	252	624	166	338	20	879	13	286	49	213	283	129
ENSG00000075218	GTSE1	G2 and S-phase expressed 1 [Source:HGNC Symbol;Acc:HGNC:13698]	31	30	531	315	263	36	123	105	218	335	203	113	465	54	49	6	41	480	264	25	417	135	58	52	715	668	294	525	123	182	39	91	18	250	5	52	824	17	92	81	755	23	20	56	47	71	5
ENSG00000075223	SEMA3C	semaphorin 3C [Source:HGNC Symbol;Acc:HGNC:10725]	8	81	1082	108	1056	572	72	35	535	314	813	5041	697	15	262	167	90	1309	41	35	1654	77	640	430	446	2002	972	3682	158	234	14	61	12	270	53	870	1158	300	772	319	3477	31	77	100	1667	1681	27
ENSG00000075234	TTC38	tetratricopeptide repeat domain 38 [Source:HGNC Symbol;Acc:HGNC:26082]	533	140	363	555	313	650	444	340	470	625	608	398	745	318	362	734	457	438	423	340	383	326	465	463	408	529	370	435	584	433	313	277	354	248	289	493	644	473	502	289	383	595	622	367	482	390	325
ENSG00000075239	ACAT1	acetyl-CoA acetyltransferase 1 [Source:HGNC Symbol;Acc:HGNC:93]	1499	4413	488	404	375	386	872	246	529	982	1053	508	405	1225	1387	685	1634	449	666	1492	786	1153	925	613	644	681	535	540	353	806	932	1721	867	1007	1000	534	1238	709	676	1446	470	3112	450	625	436	283	517
ENSG00000075240	GRAMD4	GRAM domain containing 4 [Source:HGNC Symbol;Acc:HGNC:29113]	1971	360	1113	2390	1092	1103	1072	1003	1024	812	1264	995	2835	771	522	1540	1092	1101	3005	290	811	2220	770	1323	1449	896	908	667	415	1020	591	688	565	1762	564	1501	1331	1369	1461	890	552	1192	1235	1987	1019	1097	661
ENSG00000075275	CELSR1	cadherin EGF LAG seven-pass G-type receptor 1 [Source:HGNC Symbol;Acc:HGNC:1850]	1263	30	2259	1933	901	2339	367	1622	2721	3419	1965	3420	4868	76	136	1907	1369	2868	2949	75	650	536	416	1505	4590	3318	1121	2483	1089	2046	103	1943	1737	3688	318	3151	2156	1757	2706	258	1703	1044	2590	855	973	761	1602
ENSG00000075290	WNT8B	Wnt family member 8B [Source:HGNC Symbol;Acc:HGNC:12789]	8	8	9	2	6	1	3	1	1	5	14	7	2	5	9	2	8	3	9	0	4	5	7	3	7	3	4	3	10	4	7	3	13	11	8	6	8	5	4	3	18	9	7	9	0	0	9
ENSG00000075292	ZNF638	zinc finger protein 638 [Source:HGNC Symbol;Acc:HGNC:17894]	2009	1063	2531	2771	3318	4166	1605	6066	3860	2434	3660	4092	2045	2211	2947	4772	4401	1897	3964	1613	3270	1978	4519	3485	4532	2605	3371	2662	4906	4197	2790	3032	5028	3170	5351	3501	2707	3789	3881	2262	7833	4360	4421	5199	1778	1964	5048
ENSG00000075303	SLC25A40	solute carrier family 25 member 40 [Source:HGNC Symbol;Acc:HGNC:29680]	350	1532	444	236	450	280	536	452	422	564	461	381	530	632	768	324	410	352	630	543	739	505	367	381	451	396	415	350	465	455	553	456	446	888	405	354	299	345	364	607	209	843	320	455	260	230	387
ENSG00000075336	TIMM21	translocase of inner mitochondrial membrane 21 [Source:HGNC Symbol;Acc:HGNC:25010]	236	184	207	180	245	177	316	340	167	217	188	221	83	368	342	241	163	170	166	219	320	259	194	161	347	241	214	238	221	164	297	120	154	195	245	132	229	151	170	393	164	405	132	249	158	142	211
ENSG00000075340	ADD2	adducin 2 [Source:HGNC Symbol;Acc:HGNC:244]	69	15	203	435	24	36	56	17	2	353	200	356	13	108	372	25	46	69	564	34	477	2042	100	14	68	31	17	172	26	268	56	299	24	36	146	94	12	54	138	33	506	29	20	2033	56	0	21
ENSG00000075388	FGF4	fibroblast growth factor 4 [Source:HGNC Symbol;Acc:HGNC:3682]	0	0	0	1	0	1	0	0	0	0	0	0	0	0	0	0	0	0	0	0	0	0	1	0	0	0	0	0	3	0	0	0	0	0	0	0	0	0	0	0	0	0	3	0	0	0	0
ENSG00000075391	RASAL2	RAS protein activator like 2 [Source:HGNC Symbol;Acc:HGNC:9874]	670	1708	1121	1400	3778	1925	1010	687	4139	1596	1939	2692	2152	771	1406	1714	848	1484	1556	1006	1141	892	1321	1665	1234	2192	2070	2198	633	892	721	854	594	2286	540	2030	1162	1956	1789	880	2438	1057	1976	726	1472	1380	1180
ENSG00000075399	VPS9D1	VPS9 domain containing 1 [Source:HGNC Symbol;Acc:HGNC:13526]	442	675	488	586	327	390	446	311	280	678	820	491	363	396	475	406	276	570	450	398	371	492	295	385	480	462	530	354	469	251	275	591	473	394	410	533	724	409	349	355	395	581	416	876	695	673	355
ENSG00000075407	ZNF37A	zinc finger protein 37A [Source:HGNC Symbol;Acc:HGNC:13102]	754	983	694	282	573	988	1277	2144	622	709	1313	1056	463	1788	1406	1198	1019	1219	838	839	839	1072	1309	766	828	1046	1288	660	1166	948	1691	530	938	541	1602	957	751	844	964	1343	1163	1488	853	1574	556	390	1226
ENSG00000075413	MARK3	microtubule affinity regulating kinase 3 [Source:HGNC Symbol;Acc:HGNC:6897]	1286	733	1755	3533	1764	1807	853	1746	1537	1501	2105	2312	1389	1271	1411	2480	1783	1851	5019	1507	1760	2278	1927	1752	2042	2342	2183	2842	3629	1752	1233	2467	2143	3606	1936	1918	2176	1671	1735	1259	1716	1882	1928	3174	1130	1433	1802
ENSG00000075415	SLC25A3	solute carrier family 25 member 3 [Source:HGNC Symbol;Acc:HGNC:10989]	6140	11237	5164	4924	3555	5027	9564	7531	3608	8377	5382	4189	3481	11176	8848	4637	6665	4981	5110	8424	5649	8337	4806	5064	4434	6011	3813	5358	5925	4809	10468	5264	5923	5903	5253	3951	3441	5366	4661	11178	7135	11352	5291	9768	3981	4103	5514
ENSG00000075420	FNDC3B	fibronectin type III domain containing 3B [Source:HGNC Symbol;Acc:HGNC:24670]	5425	1701	3414	5956	7973	4427	2902	4544	13749	6090	6348	6351	8284	1849	2415	4929	3733	5047	4153	3488	4190	5576	4150	4858	4652	6918	6555	6123	4540	3466	2210	3218	2840	2400	5650	5744	6843	4687	4561	2000	6850	3128	4922	3883	5898	5448	4155
ENSG00000075426	FOSL2	FOS like 2 AP-1 transcription factor subunit [Source:HGNC Symbol;Acc:HGNC:3798]	2199	2793	6207	17425	11590	3797	3278	513	14751	4013	4145	8441	6298	4441	720	3057	2039	6461	1790	2355	2350	6037	1509	4030	3967	3836	8563	8141	972	3302	1416	1368	1233	2006	1875	4661	4021	3152	4042	2122	9104	2241	2531	2681	10110	9727	1798
ENSG00000075429	CACNG5	calcium voltage-gated channel auxiliary subunit gamma 5 [Source:HGNC Symbol;Acc:HGNC:1409]	0	8	0	0	2	1	77	0	0	0	0	1	3	9	4	0	0	1	0	8	1	0	0	0	4	0	0	0	0	18	23	0	1	3	0	2	2	2	5	17	0	9	0	5	0	0	0
ENSG00000075461	CACNG4	calcium voltage-gated channel auxiliary subunit gamma 4 [Source:HGNC Symbol;Acc:HGNC:1408]	0	0	9	2	2	175	0	6	2	3	0	24	24	2	9	5	41	20	2	2	3	2	25	208	1403	5	15	0	1	9	7	27	2	41	11	58	1	113	91	37	69	2	34	4	19	36	0
ENSG00000075539	FRYL	FRY like transcription coactivator [Source:HGNC Symbol;Acc:HGNC:29127]	1073	712	2931	1970	2151	2151	1811	2099	2473	2377	2744	3747	1806	1402	1405	2475	1828	1893	3582	1228	1876	1022	2217	2323	2881	1790	2556	2003	2412	3189	1369	2635	2292	2592	1919	2400	2215	2441	2639	1458	3341	2008	2210	2708	1898	1574	2183
ENSG00000075568	TMEM131	transmembrane protein 131 [Source:HGNC Symbol;Acc:HGNC:30366]	2017	1562	2979	3403	2726	2012	2251	2279	2110	2048	2268	2007	3335	1919	2006	1866	2374	2690	1916	1467	2388	1270	1892	2024	1856	1733	1542	1675	2252	2326	1898	1579	2690	1977	1915	2065	2067	2012	1841	1963	2088	2185	2214	2649	1658	1539	1862
ENSG00000075618	FSCN1	fascin actin-bundling protein 1 [Source:HGNC Symbol;Acc:HGNC:11148]	655	1342	4569	8182	6439	1068	2708	1961	3157	1395	998	4828	3829	801	1417	1007	848	7945	585	980	7264	2503	1206	1019	1047	7407	5166	6915	579	1226	376	800	574	1875	506	811	6079	866	1655	293	7025	555	737	653	3398	3325	613
ENSG00000075624	ACTB	actin beta [Source:HGNC Symbol;Acc:HGNC:132]	49062	74070	109800	67038	68904	31677	59535	24292	39083	50670	41921	46024	61069	27743	24522	26535	28994	68561	24546	44790	45915	38058	28166	39010	29345	55419	44899	54496	22898	50773	25026	35090	28006	36126	17827	31842	68157	37059	34111	28853	42071	27662	25384	23458	75561	76330	20643
ENSG00000075643	MOCOS	molybdenum cofactor sulfurase [Source:HGNC Symbol;Acc:HGNC:18234]	61	1041	367	177	163	104	633	16	61	854	1105	401	78	173	62	40	83	943	975	719	213	46	109	70	1567	1197	475	946	116	58	41	242	49	220	30	138	452	89	114	400	378	659	54	259	436	407	27
ENSG00000075651	PLD1	phospholipase D1 [Source:HGNC Symbol;Acc:HGNC:9067]	145	580	617	925	504	362	587	596	1488	1447	1532	904	916	155	348	407	232	455	258	257	650	210	367	289	726	654	1430	623	227	506	135	220	216	382	144	336	426	235	438	372	1208	498	208	182	232	390	153
ENSG00000075673	ATP12A	ATPase H+/K+ transporting non-gastric alpha2 subunit [Source:HGNC Symbol;Acc:HGNC:13816]	0	0	0	1	1	2	4	12	0	1	0	0	0	4	1	5	1	0	227	0	1	0	1	2	1	0	0	3	97	5	3	5	1	9	1	0	2	2	4	22	2	0	2	2	0	0	3
ENSG00000075702	WDR62	WD repeat domain 62 [Source:HGNC Symbol;Acc:HGNC:24502]	46	22	444	253	209	46	84	94	96	633	489	140	201	59	90	31	42	360	272	78	290	199	81	66	602	197	215	404	141	155	103	80	66	467	26	84	260	65	95	97	476	45	51	97	130	107	91
ENSG00000075711	DLG1	discs large MAGUK scaffold protein 1 [Source:HGNC Symbol;Acc:HGNC:2900]	2260	1166	1638	997	1430	2226	1496	2111	2483	2230	2504	1993	1362	2371	2114	2824	3368	2085	4769	3812	1557	2614	3249	1984	2780	4050	3218	5829	3141	2272	3776	2592	3366	1704	3503	1798	2137	1931	2310	2182	4923	3307	2572	2852	1074	1062	2810
ENSG00000075785	RAB7A	RAB7A member RAS oncogene family [Source:HGNC Symbol;Acc:HGNC:9788]	5075	5175	2587	2323	2612	3044	4282	3101	2993	5301	3969	2224	3710	3018	2718	2552	4181	2838	2219	4952	3078	4149	2744	3136	2379	2989	2975	1816	3103	2387	3650	2950	2951	2365	2553	2682	4080	3072	2756	3526	2707	3550	3239	2626	2583	2034	3394
ENSG00000075790	BCAP29	B-cell receptor associated protein 29 [Source:HGNC Symbol;Acc:HGNC:24131]	2039	3094	716	629	1641	1338	1773	2037	1129	932	949	1181	824	2419	2556	2462	3078	920	2212	2386	2010	2365	2065	1178	1099	1798	981	1261	721	1759	3508	1322	2870	1076	3001	755	1401	947	1521	2827	701	1689	1396	3482	649	443	2175
ENSG00000075826	SEC31B	SEC31 homolog B COPII coat complex component [Source:HGNC Symbol;Acc:HGNC:23197]	137	154	419	150	94	250	208	227	206	206	455	374	95	801	736	283	147	231	283	156	201	120	246	193	162	95	282	180	357	300	663	58	345	212	178	359	267	239	229	299	548	170	269	289	278	124	269
ENSG00000075856	SART3	squamous cell carcinoma antigen recognized by T-cells 3 [Source:HGNC Symbol;Acc:HGNC:16860]	967	1027	1496	1091	845	1340	1251	1338	812	1972	1784	1077	815	1605	1693	1326	1251	915	2026	1127	1089	1249	1122	1207	1297	1054	960	1072	1453	1283	1624	1161	1757	1284	1439	1359	693	1305	1112	1709	1507	1228	1521	1288	824	832	1582
ENSG00000075884	ARHGAP15	Rho GTPase activating protein 15 [Source:HGNC Symbol;Acc:HGNC:21030]	31	22	1005	193	363	279	59	59	303	380	593	437	364	74	92	106	73	153	56	72	196	26	264	179	195	165	274	264	66	1047	48	112	18	72	17	346	326	365	509	29	69	65	110	28	417	496	53
ENSG00000075886	TUBA3D	tubulin alpha 3d [Source:HGNC Symbol;Acc:HGNC:24071]	16	8	26	16	20	29	4	107	15	30	28	19	7	21	19	67	41	21	42	8	51	27	83	36	27	15	32	16	67	29	21	7	84	13	102	41	20	45	37	8	25	18	50	113	10	18	51
ENSG00000075891	PAX2	paired box 2 [Source:HGNC Symbol;Acc:HGNC:8616]	0	1914	0	0	1	0	4	55	0	0	2	0	0	48	0	0	7	1	1469	0	53	26	0	2	0	0	0	14	1	3	10	2	19	86	2	0	0	0	0	0	3	3	0	853	0	0	0
ENSG00000075914	EXOSC7	exosome component 7 [Source:HGNC Symbol;Acc:HGNC:28112]	716	895	750	273	434	707	669	616	420	456	578	542	351	601	528	1090	654	495	568	1226	396	353	996	643	410	446	506	476	449	851	726	366	571	311	811	641	541	497	750	622	534	674	611	553	473	266	613
ENSG00000075945	KIFAP3	kinesin associated protein 3 [Source:HGNC Symbol;Acc:HGNC:17060]	647	807	725	1200	2227	622	537	909	2348	635	642	916	1418	547	1045	802	667	546	859	645	969	1115	777	661	921	658	1077	958	902	892	421	393	540	739	759	749	653	705	953	648	800	889	642	804	574	513	719
ENSG00000075975	MKRN2	makorin ring finger protein 2 [Source:HGNC Symbol;Acc:HGNC:7113]	594	536	725	456	714	672	686	2228	789	493	675	556	829	647	602	1043	678	1079	902	920	875	744	744	664	464	804	719	936	689	794	677	632	632	1648	855	560	790	642	693	735	1154	796	607	1014	510	478	665
ENSG00000076003	MCM6	minichromosome maintenance complex component 6 [Source:HGNC Symbol;Acc:HGNC:6949]	175	242	1117	1129	1567	405	277	667	723	720	616	737	1165	219	435	208	383	886	283	309	2000	225	380	536	1798	1150	1391	1726	330	879	221	256	315	479	305	622	1217	550	692	322	1496	471	399	207	621	584	915
ENSG00000076043	REXO2	RNA exonuclease 2 [Source:HGNC Symbol;Acc:HGNC:17851]	312	1027	574	310	788	490	361	246	787	606	718	696	392	376	381	350	263	860	313	424	820	271	361	578	559	1503	517	1280	226	316	384	288	340	315	352	464	2049	484	520	524	1013	655	378	179	278	460	299
ENSG00000076053	RBM7	RNA binding motif protein 7 [Source:HGNC Symbol;Acc:HGNC:9904]	434	660	526	489	623	613	450	430	1091	510	487	678	476	377	505	529	759	690	404	661	758	399	730	619	646	715	604	990	388	713	546	780	946	572	873	489	974	552	705	555	1239	750	589	296	399	425	663
ENSG00000076067	RBMS2	RNA binding motif single stranded interacting protein 2 [Source:HGNC Symbol;Acc:HGNC:9909]	3378	1943	1845	1458	1980	5218	2067	2644	943	1768	1701	2426	1910	2039	2518	3273	3920	2768	4221	1998	1620	1694	3970	4911	1428	2978	2000	2960	3652	2143	2611	2264	3387	2582	4957	3537	1643	5341	3303	2403	1786	2267	4536	1840	1010	885	5158
ENSG00000076108	BAZ2A	bromodomain adjacent to zinc finger domain 2A [Source:HGNC Symbol;Acc:HGNC:962]	3203	2075	4642	3389	2691	3514	3615	4469	2274	4987	4549	3264	2666	3610	3840	3416	3522	3343	6013	3059	3100	5916	3350	3506	4287	2878	2451	2455	3941	3536	3761	3584	4486	4649	4131	4447	2303	4480	3353	3625	3490	2069	4504	4289	2583	2600	4563
ENSG00000076201	PTPN23	protein tyrosine phosphatase non-receptor type 23 [Source:HGNC Symbol;Acc:HGNC:14406]	2884	931	1815	1642	1151	1747	2282	1553	1473	1357	1535	1298	2401	1754	1616	1930	2161	3571	1582	2564	1470	1236	1480	1743	1185	1498	1458	1465	1982	1355	1563	1331	1783	1722	1981	1987	1798	2033	1562	1655	1560	1437	2070	1576	1621	1504	1758
ENSG00000076242	MLH1	mutL homolog 1 [Source:HGNC Symbol;Acc:HGNC:7127]	510	455	841	413	617	676	529	1015	656	774	671	734	517	794	685	905	786	947	633	1180	874	544	820	640	503	848	729	929	989	924	622	811	733	867	885	735	799	680	844	725	919	1254	783	1116	528	902	845
ENSG00000076248	UNG	uracil DNA glycosylase [Source:HGNC Symbol;Acc:HGNC:12572]	617	1269	630	326	351	597	1233	1803	335	1652	1349	506	319	1232	1357	867	643	554	891	1565	411	1053	689	675	1116	541	572	619	613	637	956	963	801	697	763	470	365	593	588	1435	1045	1060	548	952	399	425	615
ENSG00000076258	FMO4	flavin containing monooxygenase 4 [Source:HGNC Symbol;Acc:HGNC:3772]	69	213	39	36	60	50	135	118	57	151	159	73	95	215	694	153	234	52	92	88	94	88	83	58	98	63	119	73	211	129	162	165	147	115	95	83	35	98	107	324	52	163	99	63	38	54	111
ENSG00000076321	KLHL20	kelch like family member 20 [Source:HGNC Symbol;Acc:HGNC:25056]	388	404	483	509	771	456	347	785	400	362	491	532	581	330	502	486	546	343	1202	330	517	616	600	574	733	437	589	396	859	532	392	505	524	516	438	417	329	564	552	384	420	408	435	423	306	301	543
ENSG00000076344	RGS11	regulator of G protein signaling 11 [Source:HGNC Symbol;Acc:HGNC:9993]	61	74	31	55	71	77	17	33	12	74	239	296	7	13	52	91	58	50	445	16	15	60	91	52	94	13	7	9	65	63	47	53	143	238	113	130	12	77	109	32	11	167	144	93	65	54	101
ENSG00000076351	SLC46A1	solute carrier family 46 member 1 [Source:HGNC Symbol;Acc:HGNC:30521]	860	646	1091	873	705	804	1560	408	368	1082	1075	1127	1469	2425	2002	1222	1186	834	729	1672	875	743	1086	713	1192	630	890	688	1616	1095	2227	2008	1338	1477	1666	1090	528	866	1032	2664	163	1533	946	1003	797	973	1018
ENSG00000076356	PLXNA2	plexin A2 [Source:HGNC Symbol;Acc:HGNC:9100]	3804	1313	1526	3820	978	2319	2028	1171	2453	1193	983	2139	2253	1317	1099	2490	2217	2422	1665	1707	770	1677	3299	1769	555	1502	1668	951	3234	1462	1478	553	1415	1046	3434	2473	3169	1539	2106	635	273	694	3040	1042	1222	1203	5280
ENSG00000076382	SPAG5	sperm associated antigen 5 [Source:HGNC Symbol;Acc:HGNC:13452]	320	433	763	519	496	82	2010	534	482	569	352	180	536	1721	1574	559	294	507	2046	2053	835	425	242	206	921	450	332	784	682	460	2785	455	389	611	370	202	467	100	261	3567	1100	297	85	485	186	177	79
ENSG00000076513	ANKRD13A	ankyrin repeat domain 13A [Source:HGNC Symbol;Acc:HGNC:21268]	2214	5674	2953	652	913	1547	3585	2102	994	3084	2844	1517	757	5413	6212	2442	3594	1697	4532	4437	1100	5271	1889	2372	4903	1872	1602	2526	2920	3101	5918	3123	2439	4498	1737	2335	918	2948	2509	7354	1323	4410	2220	2932	1417	1415	2197
ENSG00000076554	TPD52	tumor protein D52 [Source:HGNC Symbol;Acc:HGNC:12005]	1872	1063	1026	302	191	1340	1290	1811	225	764	742	458	175	1566	1780	1512	1932	411	1924	1181	343	1249	1429	1522	1006	211	430	853	1258	1828	1854	1963	1388	1794	1460	1664	840	1397	1842	1668	684	1135	1542	1196	519	584	1546
ENSG00000076555	ACACB	acetyl-CoA carboxylase beta [Source:HGNC Symbol;Acc:HGNC:85]	1773	2485	625	263	393	930	3777	2217	213	5967	6803	1010	396	3297	4004	3579	1344	586	3610	4102	358	3071	1663	992	910	248	612	125	1697	1704	2941	5492	2460	2275	1935	941	162	757	1320	4043	319	4227	777	3437	454	425	950
ENSG00000076604	TRAF4	TNF receptor associated factor 4 [Source:HGNC Symbol;Acc:HGNC:12034]	548	799	707	750	746	684	731	1087	305	636	773	618	450	1370	1326	1037	833	498	1479	906	705	540	1163	1365	2004	449	374	485	1572	1172	1023	2069	1281	1939	766	1051	349	1136	909	1991	819	1228	758	532	593	531	661
ENSG00000076641	PAG1	phosphoprotein membrane anchor with glycosphingolipid microdomains 1 [Source:HGNC Symbol;Acc:HGNC:30043]	46	543	2444	692	2060	1425	915	182	1005	1272	1691	1475	1254	893	1180	465	394	1011	792	1108	838	554	1431	791	1392	1166	868	1562	1010	1966	974	258	185	616	81	1077	5133	1030	1276	823	393	252	946	271	1241	1398	439
ENSG00000076650	GPATCH1	G-patch domain containing 1 [Source:HGNC Symbol;Acc:HGNC:24658]	274	323	238	142	144	248	221	369	178	410	493	281	144	452	347	327	332	190	270	353	269	479	331	255	767	206	225	263	375	306	453	177	430	387	380	273	209	312	289	508	272	294	308	295	130	124	369
ENSG00000076662	ICAM3	intercellular adhesion molecule 3 [Source:HGNC Symbol;Acc:HGNC:5346]	137	565	1375	288	250	254	440	231	153	456	369	237	238	289	476	148	177	457	170	365	194	171	270	285	158	237	273	264	291	1203	307	132	199	166	172	584	327	429	656	188	181	199	167	276	973	920	161
ENSG00000076685	NT5C2	5'-nucleotidase cytosolic II [Source:HGNC Symbol;Acc:HGNC:8022]	2488	1401	992	836	1211	3001	2284	4785	1309	1726	2197	1766	994	3599	4372	3962	4030	1288	4053	2255	1346	3004	4558	2781	2390	1566	1681	1493	3846	2523	3656	2969	4761	1894	4083	2686	1349	2736	2702	2616	2644	2096	3761	6924	1334	1132	4942
ENSG00000076706	MCAM	melanoma cell adhesion molecule [Source:HGNC Symbol;Acc:HGNC:6934]	1050	3226	3121	2606	2811	1675	5303	2674	2022	2673	1706	3633	2766	1279	584	2118	1678	2665	673	1834	2992	1409	2642	1762	1690	5146	1493	2648	1315	904	906	1866	1749	841	953	1063	3847	1374	1251	670	860	819	1376	1169	2731	2795	1406
ENSG00000076716	GPC4	glypican 4 [Source:HGNC Symbol;Acc:HGNC:4452]	974	616	117	893	3424	1078	294	1487	1194	726	854	777	1614	144	321	354	619	343	20	265	1366	1041	245	668	807	93	2625	1614	159	407	300	808	412	2028	646	441	208	710	428	300	44	606	658	1180	695	566	353
ENSG00000076770	MBNL3	muscleblind like splicing regulator 3 [Source:HGNC Symbol;Acc:HGNC:20564]	891	1415	1151	491	350	1414	237	262	272	1121	830	644	839	246	823	1099	1123	565	1367	814	813	76	1277	1016	1187	371	708	431	1367	1560	616	1357	1585	1572	987	802	316	1210	1035	574	474	1293	1420	374	695	708	1092
ENSG00000076826	CAMSAP3	calmodulin regulated spectrin associated protein family member 3 [Source:HGNC Symbol;Acc:HGNC:29307]	1621	931	26	60	11	444	586	1025	0	343	485	77	16	1311	800	563	1426	236	1031	1190	155	274	1496	855	591	6	158	46	1418	433	1617	400	1259	1275	1533	823	3	1056	508	1317	11	878	1018	352	213	195	1032
ENSG00000076864	RAP1GAP	RAP1 GTPase activating protein [Source:HGNC Symbol;Acc:HGNC:9858]	3979	2405	9	115	7	723	3088	968	50	1279	279	6	31	5333	4477	8539	1425	380	1658	7654	219	6348	772	2893	12929	9	231	42	602	2124	3570	3634	1367	1944	2792	648	3	1921	2070	4724	98	11248	1234	10042	426	354	1907
ENSG00000076924	XAB2	XPA binding protein 2 [Source:HGNC Symbol;Acc:HGNC:14089]	1575	1195	1177	886	635	1207	1652	1531	916	1586	1377	841	1104	1937	1782	1351	1783	1496	757	1745	1169	710	1437	1157	780	839	795	1215	1762	1200	2244	814	2304	1060	1977	1209	816	1431	1127	2089	2084	1297	1379	1409	787	761	1422
ENSG00000076928	ARHGEF1	Rho guanine nucleotide exchange factor 1 [Source:HGNC Symbol;Acc:HGNC:681]	959	660	6285	2952	1587	1578	1619	1401	1395	2085	2846	2417	2651	1432	1595	1380	1002	2659	912	1247	1553	1275	1530	1438	1451	1636	2468	2073	1892	3491	1363	955	1272	789	835	2224	1935	2445	2052	1330	1714	830	1307	894	3611	3803	1108
ENSG00000076944	STXBP2	syntaxin binding protein 2 [Source:HGNC Symbol;Acc:HGNC:11445]	1743	1327	1259	531	251	1247	1220	1474	856	2349	2366	896	1198	1560	1656	1153	2062	1380	1303	1850	329	688	1368	1470	903	1091	584	668	2393	1037	2272	1509	1731	1151	1208	1601	985	1485	1350	2126	348	1264	1629	1190	2111	1734	1500
ENSG00000076984	MAP2K7	mitogen-activated protein kinase kinase 7 [Source:HGNC Symbol;Acc:HGNC:6847]	929	697	949	1020	668	984	1362	1358	827	914	948	877	745	1312	1356	875	1098	828	457	963	1001	459	1100	1017	598	606	743	741	929	874	1421	582	1382	532	1109	1019	810	1127	812	1608	982	955	1129	735	463	425	1090
ENSG00000077009	NMRK2	nicotinamide riboside kinase 2 [Source:HGNC Symbol;Acc:HGNC:17871]	0	8	0	1	1	8	11	0	0	61	16	144	0	3	1	2	0	1	2	0	6	0	0	0	0	2	0	8	0	3	2	2	2	3	2	2	0	0	1	6	3	45	0	5	0	0	0
ENSG00000077044	DGKD	diacylglycerol kinase delta [Source:HGNC Symbol;Acc:HGNC:2851]	731	638	2668	1324	1333	1346	1352	1875	529	1808	1906	1805	918	1002	498	1464	1084	819	1717	928	993	5677	1537	1345	1805	730	685	699	1559	1815	616	1046	1093	754	736	1182	1286	1332	1299	1058	1918	1138	1398	1598	1463	1292	1422
ENSG00000077063	CTTNBP2	cortactin binding protein 2 [Source:HGNC Symbol;Acc:HGNC:15679]	122	345	61	397	18	133	1141	155	247	913	660	210	255	2058	1733	623	176	61	326	348	953	77	70	233	808	30	140	110	15	412	513	63	7	6714	328	262	61	359	568	1720	81	1150	824	410	269	160	877
ENSG00000077080	ACTL6B	actin like 6B [Source:HGNC Symbol;Acc:HGNC:160]	0	0	5	0	1	1	2	0	1	5	1	2	0	3	0	0	1	0	13	0	10	2	1	2	9	0	0	2	0	2	0	3	2	9	0	2	0	0	2	2	0	1	2	0	0	0	0
ENSG00000077092	RARB	retinoic acid receptor beta [Source:HGNC Symbol;Acc:HGNC:9865]	107	184	160	354	641	363	178	168	562	132	114	146	799	253	169	424	298	429	132	310	347	275	467	222	125	55	229	522	508	395	97	306	467	224	352	182	22	204	290	148	1158	403	107	707	158	160	117
ENSG00000077097	TOP2B	topoisomerase (DNA) II beta [Source:HGNC Symbol;Acc:HGNC:11990]	2503	1950	3289	1940	3178	5757	1751	6032	3675	2362	2337	2485	2588	2179	2982	4037	4303	3339	3884	2925	3067	2128	5309	4430	2198	3747	3110	3729	6102	4249	2424	5273	4971	4327	5060	3683	3414	4560	4388	2481	4629	4715	4705	5191	1630	1628	5122
ENSG00000077147	TM9SF3	transmembrane 9 superfamily member 3 [Source:HGNC Symbol;Acc:HGNC:21529]	4557	7990	3802	3185	4863	5539	7577	3024	3699	3487	2981	4418	3167	6751	5537	4886	5371	3655	4657	5763	4589	6652	5792	5367	5278	5518	5770	5147	4735	4667	8797	4810	4505	4357	5187	3955	4530	5017	5141	7222	10822	6681	4945	4353	2713	3396	4960
ENSG00000077150	NFKB2	nuclear factor kappa B subunit 2 [Source:HGNC Symbol;Acc:HGNC:7795]	518	352	2854	1045	1052	857	704	236	1747	1234	1141	1442	1493	505	481	581	888	1926	648	447	1561	1381	730	1037	2015	1092	981	1328	688	1773	395	480	705	1074	537	1306	1941	1202	1120	579	2366	596	833	871	2482	2070	773
ENSG00000077152	UBE2T	ubiquitin conjugating enzyme E2 T [Source:HGNC Symbol;Acc:HGNC:25009]	31	81	65	79	185	19	18	47	109	88	45	63	89	7	41	20	29	130	216	33	248	71	30	39	291	163	150	214	99	56	18	59	26	230	26	20	168	31	39	41	263	44	19	17	38	36	67
ENSG00000077157	PPP1R12B	protein phosphatase 1 regulatory subunit 12B [Source:HGNC Symbol;Acc:HGNC:7619]	989	1364	2556	1005	1144	1379	1030	1385	1420	774	1292	3609	1021	1001	1605	2832	1602	734	2914	2133	782	1715	2346	1363	1744	801	939	1042	1253	2088	652	1638	1246	1595	1704	1390	358	1229	1645	770	571	1700	1288	1421	1204	1132	925
ENSG00000077232	DNAJC10	DnaJ heat shock protein family (Hsp40) member C10 [Source:HGNC Symbol;Acc:HGNC:24637]	1705	1884	2647	1174	3947	2381	3203	5887	1591	2789	2630	2794	2199	3060	2510	2486	2325	1528	4968	2299	3558	1942	2487	2496	2253	2545	1722	1858	1536	3331	2922	1622	3348	2632	2085	2126	2321	2203	2843	4281	5320	3665	1952	2038	1880	1804	1973
ENSG00000077235	GTF3C1	general transcription factor IIIC subunit 1 [Source:HGNC Symbol;Acc:HGNC:4664]	5014	5088	2789	4340	2922	3434	6091	5619	1495	7252	6305	2372	2953	2620	3988	6537	3612	2732	3330	4308	3099	30095	4127	3224	3332	2970	3222	1776	5629	3470	4028	3866	4100	3706	5753	2990	2541	2993	3987	2717	2838	4142	3422	30637	2639	2689	3821
ENSG00000077238	IL4R	interleukin 4 receptor [Source:HGNC Symbol;Acc:HGNC:6015]	1202	1613	6276	1793	2561	1407	1430	266	2123	2185	2521	3124	2768	841	714	695	557	1790	153	902	1806	1530	663	1645	462	1796	1814	1677	400	3087	471	309	817	394	570	1979	2511	1994	1808	611	512	1006	1406	401	3259	2742	930
ENSG00000077254	USP33	ubiquitin specific peptidase 33 [Source:HGNC Symbol;Acc:HGNC:20059]	1043	748	1427	951	1489	1598	901	2416	1763	1466	2613	1594	1324	1417	1190	1680	1870	1140	1513	1198	1773	1455	1852	1469	1808	1765	1485	1601	1362	1910	1427	1317	1578	1009	1781	1498	1656	1372	1617	1311	2623	2127	1554	1795	926	761	1730
ENSG00000077264	PAK3	p21 (RAC1) activated kinase 3 [Source:HGNC Symbol;Acc:HGNC:8592]	92	184	125	32	475	162	317	5	231	170	136	107	210	2502	2265	992	63	430	7	145	566	4	122	275	104	373	633	149	15	955	284	19	9	10	317	98	557	126	414	1061	81	148	11	37	167	266	5
ENSG00000077274	CAPN6	calpain 6 [Source:HGNC Symbol;Acc:HGNC:1483]	0	0	82	21	2	146	2	0	2	12	15	16	2	0	5	81	5	2	0	3	3226	0	8	22	24	5	50	8	10	205	2	0	5	10	5	5	0	17	80	0	2	0	3	0	139	230	0
ENSG00000077279	DCX	doublecortin [Source:HGNC Symbol;Acc:HGNC:2714]	0	0	9	6	0	0	0	9	2	0	5	1	0	0	0	5	0	1	0	0	78	0	1	3	1	0	1	2	3	4	0	3	0	0	0	0	0	2	1	0	0	0	0	2	0	18	3
ENSG00000077312	SNRPA	small nuclear ribonucleoprotein polypeptide A [Source:HGNC Symbol;Acc:HGNC:11151]	693	755	957	717	545	701	712	782	384	736	674	403	643	936	692	564	814	815	369	775	848	574	1147	562	689	576	540	668	833	620	1205	530	1006	520	1089	616	827	748	611	693	1248	614	736	592	574	549	765
ENSG00000077327	SPAG6	sperm associated antigen 6 [Source:HGNC Symbol;Acc:HGNC:11215]	0	0	5	0	1	17	0	2	3	3	1	2	0	5	49	3	0	0	8	0	143	0	1	2	1	2	0	77	2	10	5	4	1	60	3	9	5	2	2	26	3	0	50	0	0	0	189
ENSG00000077348	EXOSC5	exosome component 5 [Source:HGNC Symbol;Acc:HGNC:24662]	244	301	229	322	145	171	346	384	479	346	251	257	285	511	449	158	335	299	141	438	211	330	290	204	177	223	302	250	367	199	663	177	312	158	284	164	341	244	204	522	473	328	174	364	250	266	225
ENSG00000077380	DYNC1I2	dynein cytoplasmic 1 intermediate chain 2 [Source:HGNC Symbol;Acc:HGNC:2964]	1172	1041	1164	1069	2565	1677	995	1738	1548	1334	1239	1622	1640	1155	1176	1255	1493	1235	935	874	1730	742	1623	1657	1258	1744	1132	1652	1334	1399	1130	966	1604	935	1383	1568	2009	1619	1655	1159	1898	1533	1714	1246	963	902	1452
ENSG00000077420	APBB1IP	amyloid beta precursor protein binding family B member 1 interacting protein [Source:HGNC Symbol;Acc:HGNC:17379]	16	81	1552	591	165	293	172	17	393	1681	1809	490	1461	120	149	42	111	452	37	41	213	43	142	185	338	542	600	755	46	1069	78	103	15	46	17	463	1383	306	546	105	98	156	111	19	1019	955	73
ENSG00000077454	LRCH4	leucine rich repeats and calponin homology domain containing 4 [Source:HGNC Symbol;Acc:HGNC:6691]	1043	1093	1712	1053	878	1931	973	1082	743	1307	1391	1071	1341	1506	966	1248	1368	1210	2338	911	1361	1335	1090	1383	758	1139	1064	698	2643	1309	1864	1241	1915	3046	1059	1724	848	1848	1243	1192	397	842	1968	1300	1269	1044	1678
ENSG00000077458	FAM76B	family with sequence similarity 76 member B [Source:HGNC Symbol;Acc:HGNC:28492]	160	176	406	171	332	484	158	321	406	355	471	447	179	275	338	493	444	173	407	242	426	158	381	381	476	366	298	418	255	653	373	433	514	311	535	370	420	392	480	270	546	466	388	220	269	301	457
ENSG00000077463	SIRT6	sirtuin 6 [Source:HGNC Symbol;Acc:HGNC:14934]	335	279	375	440	241	255	456	287	267	519	576	313	373	372	390	221	269	538	209	378	310	175	348	299	190	315	318	355	338	290	447	212	326	238	230	334	325	319	323	467	383	317	290	225	352	266	303
ENSG00000077498	TYR	tyrosinase [Source:HGNC Symbol;Acc:HGNC:12442]	0	0	0	1	2	3	0	0	0	4	6	6	3	0	3	0	0	1	2	0	1	0	0	5	0	6	3	1	1	0	2	0	1	0	1	5	11	4	5	0	4	0	2	4	19	18	15
ENSG00000077514	POLD3	DNA polymerase delta 3 accessory subunit [Source:HGNC Symbol;Acc:HGNC:20932]	198	360	432	232	434	421	176	372	458	416	443	577	342	262	363	394	404	330	233	297	731	254	416	324	646	547	524	562	254	450	309	258	482	340	500	364	626	387	382	308	627	460	395	184	260	213	525
ENSG00000077522	ACTN2	actinin alpha 2 [Source:HGNC Symbol;Acc:HGNC:164]	0	8	5	308	4	7	7	2	1347	25	52	8033	74	5	9	25	6	3	45	1	47	29	1	4	11	2	7	178	12	11	10	11	12	33	2	8	16	4	7	6	48	27	2	111	0	0	3
ENSG00000077549	CAPZB	capping actin protein of muscle Z-line beta subunit [Source:HGNC Symbol;Acc:HGNC:1491]	3013	1774	4918	3994	3326	2528	1825	3379	3857	4368	4012	3151	5477	1208	1317	2211	2131	4096	1498	1628	2398	2348	2434	2696	2325	4175	3937	4116	1571	2866	1450	2138	1692	1297	2142	2350	5555	2512	2702	1532	2876	1813	2192	1741	3037	3042	2065
ENSG00000077585	GPR137B	G protein-coupled receptor 137B [Source:HGNC Symbol;Acc:HGNC:11862]	525	997	388	1002	466	640	619	1035	3822	779	977	522	1230	742	568	520	479	572	1775	390	425	579	363	421	521	536	632	501	568	375	448	162	487	284	412	496	742	393	503	675	338	295	530	704	380	443	441
ENSG00000077616	NAALAD2	N-acetylated alpha-linked acidic dipeptidase 2 [Source:HGNC Symbol;Acc:HGNC:14526]	8	8	26	93	38	18	15	301	55	35	43	106	39	32	40	48	22	12	21	10	154	11	178	23	56	67	35	222	47	60	30	27	19	46	16	27	26	30	52	30	178	22	18	42	28	36	61
ENSG00000077684	JADE1	jade family PHD finger 1 [Source:HGNC Symbol;Acc:HGNC:30027]	1613	1342	919	493	1700	2943	2428	3130	849	695	749	839	489	1933	1947	3225	2729	1009	971	2496	682	1965	2931	2096	1436	761	1095	581	3658	2426	1556	1933	3362	1481	3948	2123	538	2649	2583	1487	850	2038	3626	2993	500	460	4555
ENSG00000077713	SLC25A43	solute carrier family 25 member 43 [Source:HGNC Symbol;Acc:HGNC:30557]	282	396	363	333	566	148	237	206	757	355	413	471	524	267	378	138	123	682	419	252	329	90	201	125	302	666	428	408	220	210	521	175	128	171	110	252	703	116	226	371	550	160	151	77	519	354	121
ENSG00000077721	UBE2A	ubiquitin conjugating enzyme E2 A [Source:HGNC Symbol;Acc:HGNC:12472]	1476	1269	1035	797	1000	1007	1134	1767	848	1351	1273	1084	1073	1043	1065	687	2530	1298	1236	1187	1181	1140	1442	1344	924	1421	1285	1155	2081	910	1123	1850	1333	1390	835	802	1273	1240	946	1368	970	883	1050	871	861	779	1088
ENSG00000077782	FGFR1	fibroblast growth factor receptor 1 [Source:HGNC Symbol;Acc:HGNC:3688]	1347	851	2694	10364	13147	751	2548	361	17005	2959	4248	2397	15975	3807	6146	1817	2757	2735	1106	2776	9360	1211	1869	750	2956	3327	3185	2364	2477	1673	2639	744	4187	2819	915	1203	1653	864	1556	3526	1657	1937	1121	2660	2352	2211	952
ENSG00000077800	FKBP6	FK506 binding protein 6 [Source:HGNC Symbol;Acc:HGNC:3722]	0	15	0	7	1	4	2	4	2	12	5	5	7	10	3	3	1	5	5	1	1	7	8	4	3	3	7	4	3	3	13	7	8	3	5	0	3	0	2	14	3	8	3	4	10	0	0
ENSG00000077935	SMC1B	structural maintenance of chromosomes 1B [Source:HGNC Symbol;Acc:HGNC:11112]	16	8	9	24	10	9	3	7	7	81	56	48	9	15	23	19	18	5	148	5	142	87	22	10	578	19	71	3	9	20	11	16	9	139	13	15	13	19	21	10	295	9	10	29	28	0	5
ENSG00000077942	FBLN1	fibulin 1 [Source:HGNC Symbol;Acc:HGNC:3600]	77	374	2888	5257	3149	913	237	314	6922	990	1808	9530	3922	110	2820	3210	105	742	1196	364	13234	404	2241	1805	2386	3299	3432	3476	432	2343	57	41	105	1185	64	2966	1789	426	3061	162	917	34	240	101	7925	7623	101
ENSG00000077943	ITGA8	integrin subunit alpha 8 [Source:HGNC Symbol;Acc:HGNC:6144]	153	147	500	78	1372	966	388	235	36	89	145	179	112	110	128	608	280	151	97	468	1566	159	296	224	179	186	1328	50	215	354	192	257	458	178	161	477	56	170	476	90	80	120	257	127	241	266	119
ENSG00000077984	CST7	cystatin F [Source:HGNC Symbol;Acc:HGNC:2479]	39	15	220	31	63	66	49	6	40	129	117	67	658	19	15	47	21	139	20	23	76	9	60	33	67	117	105	368	40	249	16	33	17	22	33	97	239	56	135	17	28	23	43	20	241	142	25
ENSG00000078018	MAP2	microtubule associated protein 2 [Source:HGNC Symbol;Acc:HGNC:6839]	746	997	169	153	677	3221	628	380	602	2512	4068	306	912	709	1387	920	1541	288	1782	1130	1297	700	867	4033	7367	183	400	89	2155	879	150	1123	890	2117	1415	2493	513	3031	2213	2774	536	6740	4152	461	250	407	3418
[truncated: 56,898 more rows]
[truncated: 37 more columns]

## Sheet: 1B. Cell lines
Gene-ID	Gene-Name	Gene-Description	K1	THJ-11T	WRO	THJ-16T	FTC-238	THJ-21T	THJ-29T	FTC-133	T243	8505C	C643	HTCC3	TT2609-C02	IHH4	CAL62	BHT101	ML1	ASH3	8305C	TPC1	BCPAP
[truncated: 58,302 more rows]
