# Supplementary material for: CDK4 phosphorylation status and rational use for combining CDK4/6 and BRAF/MEK inhibition in advanced thyroid carcinomas
Source: Front Endocrinol (Lausanne). 2023 Oct 26;14:1247542. doi: 10.3389/fendo.2023.1247542 (PMC10641312; doi:10.3389/fendo.2023.1247542)
Supplement: Supplementary file 2 [file Table_1.xlsx]

## Sheet: Index
Index of supplementary tables
Table S1. Description of cell lines.
Table S2. Description of antibodies.
Table S3. Tissue sample characteristics and associated clinical data.
Table S4. Total number of thyroid normal tissues and tumor subtypes samples (and number of cases of each CDK4 modification profile) analyzed by RNA-seq.
Table S5. Mutational screening of tumor samples analyzed by RNA-seq.
Table S6. Immunohistochemical analysis of p16 and KI67 in FFPE samples from ATC and PDTC tumors.
Table S7. Expression of the 11 genes signature in thyroid tumors.
Table S8. Prediction of the CDK4 modification profile in thyroid tumors.
Table S9. Expression of the 11 genes signature in thyroid cancer cell lines.
Table S10. Prediction of the CDK4 modification profile in thyroid cancer cell lines.
Table S11. Summary of relevant molecular features and responses to palbociclib treatment in the ATC cell lines tested for the combination of anti-CDK4/6, anti-BRAF and anti-MEK therapies.

## Sheet: Table S1
Table S1. Description of cell lines. Cell lines authentication was established at the commercial cell bank suppliers. Otherwise, cell lines were authenticated by STR profiling by an accredited provider of genotyping services (Eurofins Genomics, Germany GmbH).
Research Resource Identifier (RRID)	Cell line name	Histology	Main driver mutations	Culture medium	Authentication	Origin
CVCL_M976	T243	Poorly-differentiated	MSH2(Q130Vfs), RB1(H483fs), TP53(T102fs), PTEN(F56_70del)	RPMI1640 + 10% FBS, 100ug/ml streptomycin, 100U/ml penicillin, 1mM Sodium Pyruvate	Provided from the source	University of Colorado Cancer Center Cell Bank with permission from the originator Dr. L. Roque (Portuguese Institute of Oncology Lisbon Francisco Gentil, Lisbon, Portugal)
CVCL_1112	CAL-62	Anaplastic	KRAS(G12R), TP53(A161D)	DMEM + 10% FBS, 100ug/ml streptomycin, 100U/ml penicillin, 1mM Sodium Pyruvate	Provided from the source	German Collection of Microorganisms and Cell Cultures (DSMZ)
CVCL_1085	BHT-101	Anaplastic	BRAF(V600E), TP53(I251T)	DMEM + 10% FBS, 100ug/ml streptomycin, 100U/ml penicillin, 1mM Sodium Pyruvate	Provided from the source	German Collection of Microorganisms and Cell Cultures (DSMZ)
CVCL_1053	8305C	Anaplastic	BRAF(V600E), TP53(R273C), CDKN2A(H66R)	RPMI1640 + 10% FBS, 100ug/ml streptomycin, 100U/ml penicillin, 1mM Sodium Pyruvate	Provided from the source	Japanese Collection of Research Bioresources (JCRB) Cell Bank
CVCL_2856	ASH-3	Anaplastic	NRAS(Q61R), TP53(H179R), PTEN(E242Gfs)	RPMI1640 + 10% FBS, 100ug/ml streptomycin, 100U/ml penicillin, 1mM Sodium Pyruvate	Provided from the source	Japanese Collection of Research Bioresources (JCRB) Cell Bank
CVCL_1295	HTC-C3	Anaplastic	BRAF(V600E), TP53(P152L), CDKN2A(p16-D108N, p14-R122G)	DMEM + 10% FBS, 100ug/ml streptomycin, 100U/ml penicillin, 1mM Sodium Pyruvate	Provided from the source	Japanese Collection of Research Bioresources (JCRB) Cell Bank
CVCL_W922	THJ-29T	Anaplastic	FGFR2/OGDH fusion, CDKN2A(p16-G55Afs, p14-G69fs), TP53(Q104*)	RPMI1640 + 10% FBS, 100ug/ml streptomycin, 100U/ml penicillin, 1mM Sodium Pyruvate, 1% Non-Essential Aminoacids	STR profile analysis	Dr. J.A. Copland (Mayo Clinic, Jacksonville, USA)
CVCL_W921	THJ-21T	Anaplastic	BRAF(V600E), TP53(R280T)	RPMI1640 + 10% FBS, 100ug/ml streptomycin, 100U/ml penicillin, 1mM Sodium Pyruvate, 1% Non-Essential Aminoacids	STR profile analysis	Dr. J.A. Copland (Mayo Clinic, Jacksonville, USA)
CVCL_W919	THJ-11T	Anaplastic	KRAS(G12V), TP53(G245S)	RPMI1640 + 10% FBS, 100ug/ml streptomycin, 100U/ml penicillin, 1mM Sodium Pyruvate, 1% Non-Essential Aminoacids	STR profile analysis	Dr. J.A. Copland (Mayo Clinic, Jacksonville, USA)
CVCL_W920	THJ-16T	Anaplastic	PIK3CA(E545K), MRKN1/BRAF fusion, TP53(R273H)	RPMI1640 + 10% FBS, 100ug/ml streptomycin, 100U/ml penicillin, 1mM Sodium Pyruvate, 1% Non-Essential Aminoacids	STR profile analysis	Dr. J.A. Copland (Mayo Clinic, Jacksonville, USA)
CVCL_5969	C-643	Anaplastic	HRAS(G13R), TP53(R248Q), EIF1AX(A133_splice)	RPMI1640 + 20% FBS, 100ug/ml streptomycin, 100U/ml penicillin, 1mM Sodium Pyruvate	STR profile analysis	Dr. P. Soares (Institute of Molecular Pathology and Immunology, Porto, Portugal)
CVCL_1054	8505C	Anaplastic	BRAF(V600E), TP53(R248G)	RPMI1640 + 10% FBS, 100ug/ml streptomycin, 100U/ml penicillin, 1mM Sodium Pyruvate	STR profile analysis	Dr. G. Brabant (Medizinische Hochschule, Hannover, Germany)
CVCL_0153	B-CPAP	Poorly-differentiated	BRAF(V600E), TP53(D259Y)	RPMI1640 + 10% FBS, 100ug/ml streptomycin, 100U/ml penicillin, 1mM Sodium Pyruvate	STR profile analysis	Dr. G. Brabant (Medizinische Hochschule, Hannover, Germany)
CVCL_6298	TPC-1	Papillary	CCDC6/RET fusion, CDKN2A(p16-A68fs, p14-G83Pfs)	RPMI1640 + 10% FBS, 100ug/ml streptomycin, 100U/ml penicillin, 1mM Sodium Pyruvate	STR profile analysis	Dr. M. Mareel (University of Gent, Gent, Belgium)
CVCL_2537	K1	Papillary	BRAF(V600E), PIK3CA(E542K)	DMEM:Ham′s F12 (1:1) + 10% FBS, 100ug/ml streptomycin, 100U/ml penicillin, 1mM Sodium Pyruvate	STR profile analysis	Dr. Z. Poghosyan (Cardiff University, Cardiff, UK)
CVCL_2960	IHH-4	Papillary	BRAF(V600E), AKT1(E17K)	RPMI1640 + 10% FBS, 100ug/ml streptomycin, 100U/ml penicillin, 1mM Sodium Pyruvate	Provided from the source	Japanese Collection of Research Bioresources (JCRB) Cell Bank
CVCL_1219	FTC-133*	Follicular (lymph node metastasis)	PTEN(R130*), TP53(R273H), RB1(I517_518del), MSH6(K1045fs)	DMEM:Ham′s F12 (1:1) + 10% FBS, 100ug/ml streptomycin, 100U/ml penicillin, 1mM Sodium Pyruvate	STR profile analysis	Dr. G. Brabant (Medizinische Hochschule, Hannover, Germany)
CVCL_0582	WRO	Follicular	BRAF(V600E), TP53(c.994-1G>C), CDKN2A(p16-R80*, p14-P63L)	DMEM:Ham′s F12 (1:1) + 10% FBS, 100ug/ml streptomycin, 100U/ml penicillin, 1mM Sodium Pyruvate	STR profile analysisª	Dr. G. Brabant (Medizinische Hochschule, Hannover, Germany)
CVCL_2447	FTC-238*	Follicular (lung metastasis)	PTEN(R130*), TP53(R273H), RB1(R320*), MSH6(K1045fs)	DMEM:Ham′s F12 (1:1) + 10% FBS, 100ug/ml streptomycin, 100U/ml penicillin, 1mM Sodium Pyruvate	STR profile analysis	Dr. E. Kebebew (Stanford University School of Medicine, Palo Alto, USA) with permission from the originator Dr. O.H. Clark (University of California, San Francisco,USA)
CVCL_2218	TT2609-CO2	Follicular	NRAS(Q61R), TP53(R273C)	RPMI1640 + 10% FBS, 100ug/ml streptomycin, 100U/ml penicillin, 1mM Sodium Pyruvate	Provided from the source	German Collection of Microorganisms and Cell Cultures (DSMZ)
CVCL_H525	ML-1	Follicular (dedifferentiated relapse)	TP53(P47Rfs)	DMEM + 10% FBS, 100ug/ml streptomycin, 100U/ml penicillin, 1mM Sodium Pyruvate	Provided from the source	German Collection of Microorganisms and Cell Cultures (DSMZ)
	*derived from the same patient				ªDNA profile with 100% identity to previous published profile [40]

## Sheet: Table S2
Table S2. Description of antibodies.
Application	Antigen [conjugate]	Provider	Clone	Reference	Dilution
Immunofluorescence	BrdU	BD Bioscience	B44	347580	1/50
Immunofluorescence	Mouse IgG [biotinylated]	GE Healthcare	-	RPN1001V	1/50
Immunofluorescence	Streptavidin [Alexa Fluor 488]	Jackson ImmunoResearch	-	3016-480-084	1/3600
Two-dimensional gel electrophoresis	CDK4	Santa Cruz Biotechnology	H-22	sc-601	1/200
Two-dimensional gel electrophoresis	CDK4	Cell Signaling Technology	D9G3E	12790	1/1000
Western blot	Mouse IgG [HRP]	Cell Signaling Technology	-	7076	1/2000
Western blot	Rabbit IgG [HRP]	Cell Signaling Technology	-	7074	1/2000
Western blot	Mouse IgG [HRP]	Santa Cruz Biotechnology	-	sc-2005	1/5000
Western blot	Rabbit IgG [HRP]	Santa Cruz Biotechnology	-	sc-2370	1/5000
Western blot	Cyclin D1	Neomarkers	DCS-6	MS-210-P	1/200
Western blot	Cyclin D3	Neomarkers	DCS-22	MS-215-P	1/200
Western blot	pRb	BD Pharmingen	G3-245	554136	1/500
Western blot	phospho-pRb (S807/811)	Cell Signaling Technology	D20B12	8516	1/1000
Western blot	Cyclin E	Thermo Fischer Scientific	HE12	MA5-14336	1/200
Western blot	CDK4	Santa Cruz Biotechnology	DCS-31	sc-56277	1/200
Western blot	p16	Santa Cruz Biotechnology	DCS-50	sc-65476	1/200
Western blot	p14	Santa Cruz Biotechnology	DCS-241	sc-53640	1/200
Western blot	CDK6	Santa Cruz Biotechnology	C-21	sc-177	1/1000
Western blot	ERK2	Santa Cruz Biotechnology	C-14	sc-154	1/750
Western blot	phospho-ERK1/2 (T202/Y204)	Cell Signaling Technology	E10	9106	1/2000
Western blot	p70S6 Kinase 1	Santa Cruz Biotechnology	C-18	sc-230	1/500
Western blot	phospho-S6 Ribosomal protein (S235/236)	Cell Signaling Technology	D57.2.2E	4858	1/1000
Western blot	Cyclin A2	Gift from Tim Hunt	E43.2	-	1/20
Western blot	E2F1	Cell Signaling Technology	-	3742	1/750
Western blot	4E-BP1	Cell Signaling Technology	53H11	9644	1/2500
Western blot	phospho-AKT (S473)	Cell Signaling Technology	D9E	4060	1/1000
Western blot	AKT1	Santa Cruz Biotechnology	B-1	sc-5298	1/1000
Western blot	GAPDH	Cell Signaling Technology	14C10	2118	1/2000
Western blot	Cleaved Caspase 3	Cell Signaling Technology	5A1E	9664	1/1000
Western blot	PARP1	BD Pharmingen	4C10-5	556494	1/250
Western blot	p62	Santa Cruz Biotechnology	D-3	sc-28359	1/200
Western blot	LC3B	Cell Signaling Technology	D11	3868	1/1000
Western blot	CDK2	Santa Cruz Biotechnology	D-12	sc-6248	1/200
Western blot	p27	Cell Signaling Technology	D69C12	3686	1/800
Western blot	p21	Cell Signaling Technology	12D1	2947	1/1000
Immunoprecipitation	CDK4	Abcam	EPR17525	ab199728	3 mg/reaction
Immunoprecipitation	CDK2	Santa Cruz Biotechnology	M2	sc-163	3 mg/reaction
Immunoprecipitation	Cyclin E	Thermo Fischer Scientific	HE-172	32-1500	3 mg/reaction
Immunohistochemistry	KI67	Roche Diagnostics	30.9	790-4286	-
Immunohistochemistry	p16	Roche Diagnostics	E6H4	805-4713	-
Immunohistochemistry (Mayo Clinic)	KI67	Dako	MIB-1	M7240	1/100
Immunohistochemistry (Mayo Clinic)	p16	Abcam	EPR1473	ab108349	1/2000

## Sheet: Table S3
Table S3. Tissue samples characteristics and associated clinical data.
Sample ID	Origin	Histology	Sample preservation	Tumor cells (%)	Gender	Age at diagnosis	p-CDK4	CDK4 modification profile	ratio spot 3/2	RNA-seq analysis ID	IHC analysis	Targeted DNA-seq analysis	Mutations	TNM	Largest dimension (cm)	Metastasis site	Additional info	Therapy	Last follow-up	status	survival (months)
PTC7N	Institut Jules Bordet	Normal	OCT	NA	M	57	-	A N	0.00178224	JPI16			NA	NA	NA	NA	2D gel image acquired on film	NA	NA	NA	NA
PTC9N	Institut Jules Bordet	Normal	OCT	NA	F	59	-	A N	0.00197869				NA	NA	NA	NA	2D gel image acquired on film	NA	NA	NA	NA
PTC13N	Institut Jules Bordet	Normal	OCT	NA	F	51	-	A N	0	JPI30			NA	NA	NA	NA	2D gel image acquired on film; Excluded from transcriptomic analysis due to tumor contamination	NA	NA	NA	NA
PTC15N	Institut Jules Bordet	Normal	OCT	NA	M	73	-	A N	0.000143802				NA	NA	NA	NA	2D gel image acquired on film	NA	NA	NA	NA
PTC17N	Institut Jules Bordet	Normal	OCT	NA	F	26	-	A N	0				NA	NA	NA	NA	2D gel image acquired on film	NA	NA	NA	NA
PTC5N	Institut Jules Bordet	Normal	OCT	NA	F	64	-	A N	0	JPI54			NA	NA	NA	NA	-	NA	NA	NA	NA
PTC10N	Institut Jules Bordet	Normal	OCT	NA	F	62	-	A N	ND	JPI52		X	NA	NA	NA	NA	No 2D gel immunoblot signal (not shown in Fig. S1)	NA	NA	NA	NA
PTC11N	Institut Jules Bordet	Normal	OCT	NA	F	37	-	A N	0	JPI57			NA	NA	NA	NA	-	NA	NA	NA	NA
PTC16N	Institut Jules Bordet	Normal	OCT	NA	F	35	-	A N	0	JPI50			NA	NA	NA	NA	Excluded from transcriptomic analysis due to tumor contamination	NA	NA	NA	NA
FTC5N	Pitié-Salpêtrière Hospital	Normal	Flash-frozen	NA	F	75	-	A N	0				NA	NA	NA	NA	-	NA	NA	NA	NA
FTC9N	Pitié-Salpêtrière Hospital	Normal	Flash-frozen	NA	M	30	-	A N	0				NA	NA	NA	NA	-	NA	NA	NA	NA
FTC12N	Pitié-Salpêtrière Hospital	Normal	Flash-frozen	NA	M	63	-	A N	0				NA	NA	NA	NA	-	NA	NA	NA	NA
FTC8N	Pitié-Salpêtrière Hospital	Normal	Flash-frozen	NA	F	16	-	A N	0.01				NA	NA	NA	NA	-	NA	NA	NA	NA
LN2N	Institut Jules Bordet	Normal	OCT	NA	F	39	-	A N	0.00757267				NA	NA	NA	NA	2D gel image acquired on film	NA	NA	NA	NA
LN1N	Institut Jules Bordet	Normal	OCT	NA	F	25	+	L	0.0204521				NA	NA	NA	NA	2D gel image acquired on film	NA	NA	NA	NA
PTC2N	Institut Jules Bordet	Normal	OCT	NA	M	52	+	L	0.0319163	JPI56		X	NA	NA	NA	NA	-	NA	NA	NA	NA
FTC4N	Pitié-Salpêtrière Hospital	Normal	Flash-frozen	NA	M	62	+	L	0.03				NA	NA	NA	NA	-	NA	NA	NA	NA
FTC3N	Pitié-Salpêtrière Hospital	Normal	Flash-frozen	NA	F	23	+	L	0.04				NA	NA	NA	NA	-	NA	NA	NA	NA
PTC1	Institut Jules Bordet	PTC	OCT	-	M	56	+	L	0.0177458	JPI59			BRAF (V600E)	T3N0Mx	1.4	None	No recurrence	Thyroidectomy	Feb 2010	Alive	>72
PTC2	Institut Jules Bordet	PTC	OCT	-	M	52	+	L	0.0899944	JPI61			BRAF (V600E)	T3N1bMx	1.7	Lymph node	No recurrence	Thyroidectomy + lymph node dissection + RAI	Dec 2022	Alive	>120
PTC3	Institut Jules Bordet	PTC	OCT	-	M	53	+	L	0.0998628	JPI49			BRAF (V600E)	T1N0Mx	1.1	None	No recurrence	Thyroidectomy	Feb 2006	Alive	>12
PTC4	Institut Jules Bordet	PTC	OCT	-	M	35	+	L	0.111142				UNK	T3N1bMx	5	Lymph node	2D gel image acquired on film; No recurrence	Thyroidectomy + lymph node dissection + RAI	Jun 2020	Alive	>192
PTC5	Institut Jules Bordet	PTC	OCT	-	F	64	+	L	0.13	JPI58			BRAF (V600E)	T1mN0Mx	0.9	None	Micro/multifocal; No recurrence	Thyroidectomy	Dec 2022	Alive	>168
PTC6	Institut Jules Bordet	PTC	OCT	-	F	44	+	L	0.132148	JPI65			BRAF (V600E)	T3N1bMx	4.5	Lymph node	No recurrence	Thyroidectomy + lymph node dissection + RAI	Jul 2022	Alive	>100
PTC7	Institut Jules Bordet	PTC	OCT	80	M	57	+	L	0.145687	JPI43			BRAF (V600E)	T3N1bMx	3.5	Lymph node	2D gel image acquired on film; Multifocal/Extrathyroidal extension; recurrent	Thyroidectomy + lymph node dissection + RAI + reintervention (lymph node dissection)	Dec 2022	Alive	>144
PTC8	Institut Jules Bordet	PTC	OCT	-	F	53	+	L	0.19831	JPI63			BRAF (V600E)	T3N0Mx	6	None	No recurrence	Thyroidectomy + RAI	Jan 2017	Alive	>140
PTC9	Institut Jules Bordet	PTC	OCT	-	F	59	+	L	0.233696	JPI39			BRAF (V600E)	T1N1Mx	1.6	Lymph node	2D gel image acquired on film; No recurrence	Thyroidectomy + lymph node dissection + RAI	Dec 2020	Alive	>168
PTC10	Institut Jules Bordet	PTC	OCT	-	F	62	+	L	0.257176	JPI60			BRAF (V600E)	T2N0Mx	1.8	None	No recurrence	Thyroidectomy + RAI	Dec 2021	Alive	>156
PTC11	Institut Jules Bordet	PTC	OCT	-	F	37	+	L	0.409704	JPI64			BRAF (V600E)	T2N0Mx	2.3	None	No recurrence	Thyroidectomy	Jul 2017	Alive	>60
PTC12	Institut Jules Bordet	PTC	OCT	80	M	71	+	L	0.425078				UNK	T4aN1bM1	9	Lung	2D gel image acquired on film; Poorly differentiated areas; RAI-refractory; rapidly progressing	Thyroidectomy + lymph node dissection + RAI	Sep 2010	Deceased	12
PTC13	Institut Jules Bordet	PTC	OCT	50	F	51	+	H	0.622241	JPI36			BRAF (V600E)	T1bN0Mx	1.3	None	2D gel image acquired on film; Follicular subtype/multifocal; No recurrence	Thyroidectomy	Mar 2022	Alive	>144
PTC14	Institut Jules Bordet	PTC Met	OCT	-	F	26	+	H	0.750606	JPI62			BRAF (V600E)	T3N1bMx	2	Lymph node	Recurrent	Thyroidectomy + lymph node dissection + RAI	Dec 2022	Alive	>132
PTC15	Institut Jules Bordet	PTC	OCT	50	M	77	+	H	1.07793				UNK	T4aN1bMx	9	Lymph node; Distant	2D gel image acquired on film; Extrathyroidal extension; recurrent	Thyroidectomy + lymph node dissection + RAI	Jun 2010	Deceased	36
PTC16	Institut Jules Bordet	PTC	OCT	-	F	35	+	H	1.28	JPI55			BRAF (V600E)	T3N1Mx	1.4	Lymph node	No recurrence	Thyroidectomy + lymph node dissection + RAI	Sep 2022	Alive	>180
PTC17	Institut Jules Bordet	PTC	OCT	60	F	26	+	H	3.77424	JPI24			-	T1N1bMx	1.4	Lymph node	2D gel image acquired on film; No recurrence	Thyroidectomy + lymph node dissection + RAI	Sep 2022	Alive	>156
LN2	Institut Jules Bordet	LNM	OCT	100	F	39	+	L	0.0454486				UNK	T3N1bMx	3	Lymph node	2D gel image acquired on film	UNK	Jul 2018	Alive	>132
PTC7L	Institut Jules Bordet	LNM	OCT	100	M	57	+	L	0.213814	JPI06			BRAF (V600E)	T3N1bMx	3	Lymph node	2D gel image acquired on film; Multifocal/Extrathyroidal extension; recurrent	Thyroidectomy + lymph node dissection + RAI + reintervention (lymph node dissection)	Dec 2022	Alive	>144
PTC15L	Institut Jules Bordet	LNM	OCT	100	M	77	+	L	0.238253				UNK	T4aN1bMx	5	Lymph node; Distant	2D gel image acquired on film; Extrathyroidal extension; recurrent	Thyroidectomy + lymph node dissection + RAI	Jun 2010	Deceased	36
PTC4L	Institut Jules Bordet	LNM	OCT	50-60	M	35	+	L	0.307429				UNK	T3N1bMx	4	Lymph node	2D gel image acquired on film; No recurrence	Thyroidectomy + lymph node dissection + RAI	Jun 2020	Alive	>192
PTC17L	Institut Jules Bordet	LNM	OCT	80	F	26	+	H	0.762759	JPI38			-	T1N1bMx	0.3	Lymph node	2D gel image acquired on film; No recurrence	Thyroidectomy + lymph node dissection + RAI	Sep 2022	Alive	>156
LN1	Institut Jules Bordet	LNM	OCT	75	F	25	+	H	1.09049				UNK	T2mN1bMx	2.5	Lymph node	2D gel image acquired on film; Multifocal	UNK	Nov 2008	Alive	>12
PTC12L	Institut Jules Bordet	LNM	OCT	80	M	71	+	H	3.18853				UNK	T4aN1bM1	4.5	Lung	2D gel image acquired on film; Poorly differentiated areas; RAI-refractory; rapidly progressing	Thyroidectomy + lymph node dissection + RAI	Sep 2010	Deceased	12
FTC1	CHU de Lille	Oncocytic FTC	OCT	90-100	F	31	+	L	0.02	JPI07			-	T3N0Mx	8	UNK	Excluded from transcriptomic analysis due to high proportion of PCR duplicates	Thyroidectomy + RAI	Jun 2021	Alive	>72
FTC2	CHU de Lille	Oncocytic FTC	OCT	90-100	M	52	+	L	0.03				UNK	T1bN0Mx	1.9	UNK	-	Thyroidectomy	Mar 2021	Alive	>63
FTC3	Pitié-Salpêtrière Hospital	FTC	Flash-frozen	-	F	23	+	L	0.04				UNK	T2N0Mx	4	UNK	Macro/microvesicular; minimal invasion	Thyroidectomy	ND	ND	ND
FTC4	Pitié-Salpêtrière Hospital	FTC	Flash-frozen	-	M	62	+	L	0.08				UNK	T1NxMx	8.5	UNK	Multinodular goiter; minimal invasion	Thyroidectomy	ND	ND	ND
FTC5	Pitié-Salpêtrière Hospital	FTC	Flash-frozen	-	F	75	+	L	0.12				UNK	T3NxMx	4.2	UNK	Multinodular goiter; minimal invasion	Thyroidectomy	ND	ND	ND
FTC6	CHU de Lille	Oncocytic FTC	OCT	90-100	M	34	+	L	0.13	JPI20			RB1 (R656W)	T3N0Mx	5	UNK	Excluded from transcriptomic analysis	Thyroidectomy + RAI	Dec 2016	Alive	>18
FTC7	Pitié-Salpêtrière Hospital	FTC	Flash-frozen	-	M	37	+	L	0.18				UNK	T3NxMx	5	UNK	Minimal invasion	Thyroidectomy	ND	ND	ND
FTC8	Pitié-Salpêtrière Hospital	FTC	Flash-frozen	-	F	16	+	L	0.22				UNK	T2N0Mx	3.5	UNK	Highly invasive	Thyroidectomy	ND	ND	ND
FTC9	Pitié-Salpêtrière Hospital	FTC	Flash-frozen	-	M	30	+	L	0.24				UNK	T2N0Mx	3.5	UNK	Trabecular-microvesicular; minimal invasion	Thyroidectomy	ND	ND	ND
FTC10	CHU de Lille	Oncocytic FTC	OCT	90-100	M	75	+	L	0.471				UNK	T3aNxMx	6	UNK	Diagnosed with B-cell non-Hodgkin lymphoma and prostatic adenocarcinoma	Thyroidectomy + RAI + radiotherapy	Feb 2018	Deceased	15
FTC11	CHU de Lille	Oncocytic FTC	OCT	95-100	M	88	+	L	0.49	JPI01			MSH2 (E425*)	T2N0Mx	4	UNK	Excluded from transcriptomic analysis due to high proportion of PCR duplicates	Thyroidectomy + RAI	Dec 2011	Alive	>13
FTC12	Pitié-Salpêtrière Hospital	FTC		-	M	63	+	H	2.46				UNK	T2NxMx	6.5	UNK	Trabecular-microvesicular; minimal invasion	Thyroidectomy	ND	ND	ND
FTC13	CHU de Lille	FTC	OCT	95-100	F	59	+	H	ND	JPI02			-	T4bN1Mx	UNK	Lung; Bones	Recurrent; Excluded from transcriptomic analysis due to high proportion of PCR duplicates	Thyroidectomy + RAI + lymph node dissection + Pazopanib + radiotherapy for bone metastases	Sep 2021	Alive	>124
PDTC1	Lyon Sud Hospital	PDTC	OCT	60-70	F	70	-	A	0.003	JPI25	X	X	TP53 (R273C); RB1 (E817Afs)	T2N1bM1	3.2	Liver	Calcified mass; TTF1- and PAX8-positive tumor cells	RAI + Gemcitabine/Cisplatin + Pazopanib	Jun 2014	NA	>8
PDTC2	Lyon Sud Hospital	PDTC	OCT	70	M	80	+	L	0.08	JPI70	X		-	T3NxM0	10.5	None	-	Thyroidectomy + radiotherapy	Jan 2023	NA	>54
PDTC3	Lyon Sud Hospital	PDTC	OCT	90	M	55	+	L	0.1	JPI83	X		BRAF (K601E)	T4N1bM0	3.2	None	-	Thyroidectomy + RAI	Aug 2022	Alive	>2
PDTC4	IPOLFG Lisbon	PDTC	Flash-frozen	70¹	F	10	+	L	0.12				UNK	T2N0M0	2.5	None	-	Thyroidectomy + RAI	Apr 2023	Alive	>172
PDTC5	IPOLFG Lisbon	PDTC	Flash-frozen	60¹	M	58	+	L	0.14	JPI44			-	T4mbN1M1	15	Lung; mediastinal lymph nodes	-	Thyroidectomy + lymph node dissection + RAI	Oct 2002	Deceased	35
PDTC6	Lyon Sud Hospital	PDTC	OCT	80	F	90	+	L	0.16	JPI82	X		TP53 (R248E)	T3aNxM1	4.8	Bones	-	Thyroidectomy + RAI	Jul 2021	Deceased	<1
PDTC7	Lyon Sud Hospital	PDTC	OCT	90	F	65	+	L	0.22	JPI31	X		CDKN2A (A148T)	T3aNxM0	9	None	-	RAI	Apr 2021	Alive	>90
Sample ID	Origin	Histology	Sample preservation	Tumor cells (%)	Gender	Age at diagnosis	p-CDK4	CDK4 modification profile	ratio spot 3/2	RNA-seq analysis ID	IHC analysis	Targeted DNA-seq analysis	Mutations	TNM	Largest dimension (cm)	Metastasis site	Additional info	Therapy	Last follow-up	status	survival (months)
PDTC8	Lyon Sud Hospital	PDTC	OCT	100	M	68	+	L	0.24	JPI33	X		NRAS (Q61R)	T3aN1aM1	5.4	Maxillary sinus; Larynx; Bones	-	Thyroidectomy + RAI + dissection and radiotherapy for metastases	Jan 2023	Alive	>118
PDTC9	IPOLFG Lisbon	PDTC	Flash-frozen	60¹	M	49	+	L	0.26	JPI08			NRAS (Q61R)	T2NxM1	4	Lung; Bones; Liver; Brain	-	Thyroidectomy + RAI	Feb 2010	Deceased	108
PDTC10	IPOLFG Lisbon	PDTC	Flash-frozen	20¹	M	67	+	L	0.28	JPI23			NRAS (Q61R); CDKN2A (p16-G67C, p14-R81L); EIF1AX (A133_splice)	T4aN0M1	9	Lung	Insular	Thyroidectomy + lymph node dissection + RAI + radiotherapy	Apr 2010	Deceased	123
PDTC11	Lyon Sud Hospital	PDTC	OCT	90	M	71	+	L	0.31	JPI79	X		TP53 (C238=fs)	T3aN0M0	4.2	None	-	Thyroidectomy + RAI	Oct 2021	Alive	>7
PDTC12	IPOLFG Lisbon	PDTC	Flash-frozen	70¹	F	38	+	H	0.61	JPI19	X	X	PTEN (N69Kfs*5); TP53 (R248Q); MSH2 (K230Nfs)	T4N0M1	13	Lung; Bones	-	None	Aug 2001	Deceased	2
PDTC13	Lyon Sud Hospital	PDTC	OCT	90	M	53	+	H	0.71	JPI67	X		PTEN (L57Ffs*4); TP53 (I332N)	T3NxM1	5.4	Lung	-	Thyroidectomy + RAI	Jan 2023	Alive	>57
PDTC14	Lyon Sud Hospital	PDTC	OCT	90	F	86	+	H	0.98	JPI75	X		CDKN2A (A148T)	T3bN0M0	5	None	-	Thyroidectomy + RAI	Jan 2023	Alive	>35
PDTC15	Lyon Sud Hospital	PDTC	OCT	90	M	72	+	H	1.36	JPI68	X		PTEN (F273=fs*1)	T3N0M1	4.1	Lung	-	Thyroidectomy + RAI	Dec 2019	Alive	>18
PDTC16	Lyon Sud Hospital	PDTC	OCT	20	M	54	+	H	1.66	JPI73	X		PTEN (V317=fs*1); TP53 (R248E)	T3bN0M1	11	Brain	-	Thyroidectomy + Cisplatin/Doxorubicin + radiotherapy + Carboplatin/Paclitaxel	May 2021	Deceased	25
PDTC17	IPOLFG Lisbon	PDTC	Flash-frozen	30¹	F	72	+	H	1.88	JPI42			EIF1AX (A133_splice)	T3mN1bM1	4.5	Bones	-	Thyroidectomy + RAI + spinal radiotherapy	Jul 2004	Deceased	12
PDTC18	Lyon Sud Hospital	PDTC	OCT	100	M	66	+	H	6.1	JPI34	X		TP53 (R290=fs)	T3bN1bM1	4.9	Mediastinum; Lung	-	Radiotherapy + Carboplatin/Etoposide (interrupted due to comorbidity) + RAI for metastases	Dec 2018	Deceased	40
PDTC19	Lyon Sud Hospital	PDTC	OCT	100	M	62	+	H	9.96	JPI40	X		-	T3aNxM1	12.5	Lung; Bones; Liver	-	Lenvatinib (RAI-refractory)	Dec 2021	Deceased	58
PDTC20	Lyon Sud Hospital	PDTC	OCT	100	M	78	+	H	23.29	JPI29	X		NRAS (Q61K)	T3aN1bM1	9	Locoregional; Lung	-	RAI	Jul 2019	Deceased	61
PDTC21	CHU de Lille	PDTC	OCT	95-100	F	70	-	-	ND	JPI22	X		TP53 (R280G)	T4bN1Mx	6.5	Lung; Liver	Only spot 1 in immunoblot signal; Excluded from proteomic/transcriptomic analysis	Thyroidectomy + RAI + cervical radiotherapy + Pazopanib	Sep 2015	Deceased	42
PDTC22	CHU de Lille	PDTC	OCT	80-100	F	53	+	H	ND	JPI17	X		NRAS (Q61R)	T3sN1Mx	8	Bones; Liver	Low immunoblot signal (no spot 2); Excluded from proteomic/transcriptomic analysis	Thyroidectomy + RAI + radiotherapy	Jul 2016	Deceased	72
ATC1	Mayo Clinic	ATC	OCT	50¹	UNK	UNK	-	A	0		X	X	KRAS (G12V)²	UNK	UNK	UNK	-	UNK	UNK	UNK	UNK
ATC2	Mayo Clinic	ATC	OCT	20¹	M	UNK	-	A	0		X	X	KRAS (G12V)²	UNK	UNK	UNK	-	UNK	UNK	UNK	UNK
ATC3	Mayo Clinic	ATC	OCT	70¹	UNK	65	-	A	0		X		UNK	UNK	UNK	UNK	-	UNK	UNK	UNK	UNK
ATC4	Lyon Sud Hospital	ATC	OCT	100	F	46	-	A	0	JPI21	X	X	TP53 (R209Kfs*6); NF1 (Y2285Tfs*5); TERT (c.-124C>T)	T4N1aM1	10	Lung	-	RAI + Anthracycline + lung metastasis dissection	Mar 2023	Alive	>100
ATC5	Institut Jules Bordet	ATC	OCT	30¹	M	45	-	A	0	JPI28		X	TP53 (E271K); RB1 (E864*); TERT (c.-124C>T)	UNK	2	Lung; Bones	-	Cisplatin/Doxorubicin + radiotherapy	May 1998	Deceased	7
ATC6	Institut Jules Bordet	ATC	OCT	-	F	UNK	-	A	0	JPI27		X	TERT (c.-124C>T)	UNK	UNK	UNK	-	UNK	UNK	UNK	UNK
ATC7	Lyon Sud Hospital	ATC	OCT	30	M	89	-	A	0.01	JPI74	X		TP53 (Y236C; R248Q)	T3bN1bM1	9	Lung	-	Thyroidectomy + radiotherapy	Sep 2019	Deceased	3
ATC8	IPOLFG Lisbon	ATC met	Flash-frozen	50¹	F	66	+	L	0.023	JPI09			TP53 (R273C)	TxNxM1	8	Lung; Soft tissue	Osteoclastic variant; ATC diagnosis in a soft tissue metastasis after 7 years past from a thyroidectomy/ RAI for PTC with lung metastasis	Surgery + radiotherapy	Jan 2011	Deceased	8
ATC9	IPOLFG Lisbon	ATC	Flash-frozen	30¹	F	80	+	L	0.023	JPI05			-	T4aN0M1	5.5	None	Fusocelular	Thyroidectomy + radiotherapy	Apr 2015	Deceased	9
ATC10	Sapienza University of Rome	ATC	Flash-frozen	40¹	UNK	UNK	+	L	0.024				UNK	UNK	UNK	UNK	-	UNK	UNK	UNK	UNK
ATC11	Lyon Sud Hospital	ATC	OCT	80	M	79	+	L	0.03	JPI81	X		BRAF (V600E); TP53 (Q331*)	T3bN1bM1	7.5	Lung; Liver	-	Thyroidectomy + Dabrafenib/Trametinib	Dec 2021	Deceased	8
ATC12	Lyon Sud Hospital	ATC	OCT	70	M	52	+	L	0.03	JPI84	X		-	T4aNxM1	6	Lung; Bones	-	Thyroidectomy + Cisplatin/Doxorubicin	Feb 2023	Alive	>8
ATC13	Lyon Sud Hospital	ATC	OCT	60	M	85	+	L	0.05	JPI72	X		-	UNK	UNK	Lung	-	Carboplatin/Paclitaxel	May 2019	Deceased	1
ATC14	Lyon Sud Hospital	ATC	OCT	80-90	M	82	+	L	0.15	JPI26	X	X	NRAS (Q61K); TP53 (V216M); EIF1AX (A133_splice); TERT (c.-146C>T)	T4NxMx	6	UNK	Esophageal and tracheal invasion	Radiotherapy + Doxorubicin	Oct 2015	Deceased	1
ATC15	IPOLFG Lisbon	ATC	Flash-frozen	60¹	M	76	+	L	0.19				UNK	T4aNXM1	5	Lung	-	Thyroidectomy with tracheal shaving + cervical radiotherapy	Jun 2011	Deceased	7
ATC16	IPOLFG Lisbon	ATC	Flash-frozen	5¹	F	70	+	L	0.3	JPI12			TP53 (R175H)	T4bN1bM1	UNK	Lung	-	None	Feb 2011	Deceased	1
ATC17	Mayo Clinic	ATC	OCT	50¹	F	UNK	+	L	0.36	JPI13			BRAF (V600E); MSH2 (A272V); TP53 microdeletion	UNK	UNK	UNK	-	UNK	UNK	UNK	UNK
ATC18	Lyon Sud Hospital	ATC	OCT	90	F	44	+	L	0.46	JPI66	X		-	T3aN1bM0	5.5	None	-	Thyroidectomy + radiotherapy + Cisplatin/Doxorubicin	Jun 2022	Alive	>54
ATC19	Lyon Sud Hospital	ATC	OCT	90	M	69	+	L	0.48	JPI76	X		NRAS (Q61R); TP53 (R273S)	T3bN1bM1	9.2	Lung; Bones	-	Thyroidectomy + radiotherapy + Cisplatin/Doxorubicin	Jun 2022	Deceased	3
ATC20	Mayo Clinic	ATC	OCT	-	UNK	72	+	H	0.57				UNK	UNK	UNK	UNK	-	UNK	UNK	UNK	UNK
ATC21	IPOLFG Lisbon	ATC	Flash-frozen	50¹	F	65	+	H	0.94	JPI41	X	X	TP53 (R333Lfs); CDKN2A (Q50*)	T4aN1Mx	8	UNK	-	Thyroidectomy + lymph node dissection + total pharyngo-laryngo-esophagectomy with gastric transposition	Aug 2014	Deceased	3
ATC22	IPOLFG Lisbon	ATC	Flash-frozen	80¹	F	62	+	H	1.59	JPI37	X		NRAS (Q61R); CDKN2A (p14-M1I); EIF1AX (G9R)	T4bN1M1	UNK	Lung	-	None	Sep 2008	Deceased	<1
ATC23	Mayo Clinic	ATC	OCT	60¹	M	62	+	H	1.61732	JPI18			BRAF (V600E); TP53 (R282W)	UNK	UNK	UNK	-	UNK	UNK	UNK	UNK
			OCT - optimal cutting temperature compound
			NA - not applicable										² Detected in targeted DNA-seq					RAI - Radioactive iodine
			UNK - unknown
			ND - not done
			¹ Tumor cells fraction determined in serial sections of frozen tissue except for indicated cases (determined in FFPE)

## Sheet: Table S4
	Table S4. Total number of thyroid normal tissues and tumor subtypes samples (and number of cases of each CDK4 modification profile) analyzed by RNA-seq.
				pCDK4 profiles
				A	H	L
			Normal thyroid (n = 5)	4	-	1
			LN met or PTC met (n = 3)	-	2	1
			PTC (n = 13)	-	3	10
			PDTC (n = 19)	1	9	9
			ATC (n = 17)	4	3	10
	CDK4 modification profiles defined by the ratio of T172-phosphorylated form of CDK4 (spot 3) over another modified form (spot 2), quantified from the corresponding immunoblots. H for high CDK4 phosphorylation: ratio ≥ 0.5; L for low CDK4 phosphorylation: 0.02 ≥ ratio < 0.5; A for absent CDK4 phosphorylation: ratio < 0.02. Mets, metastases

## Sheet: Table S5
			Table S5. Mutational screening of tumor samples analyzed by RNA-seq. Number of mutated samples and total number of samples in each sub-type of thyroid tumor are shown. Mets, metastases.
						NRAS	BRAF	PIK3CA	AKT1,-2,-3	PTEN	TP53	EIF1AX	RB1	CDKN2A	MSH2/6
					PTC or mets (n = 16)	-	14	-	-	-	-	-	-	-	-
					PDTC (n = 19)	4 ¹	1 ²	-	-	4 ³	7 ³	2 ¹	1	3	1
					ATC (n = 17)	3 ⁴	3	-	-	-	11	2 ⁴	1	2	1
					¹ co-ocurrence in one sample
					² K601E
					³ co-ocurrence in three samples
					⁴ co-ocurrence in two samples

## Sheet: Table S6
	Table S6. Immunohistochemical analysis of p16 and KI67 in FFPE samples from ATC and PDTC tumors. CDK4 modification profiles defined as described in Table S4. The mean cellular intensity of p16 was categorized into weak (0.2 ≤ threshold < 0.4), moderate (0.4 ≤ threshold < 0.6) and strong (threshold ≥ 0.6). The percentage of cells in each category and of total p16-positive cells are shown. A weight…
								Samples with significant proportion of p16 positive cells (more than 15%) are colored in green
	Sample ID / RNAseq ID	Histology	Origin	pCDK4 profile	weak p16 (%)	moderate p16 (%)	strong p16 (%)	p16 positive (%)	p16 H-score	CDKN2A (CP20M)	CDKN2A Ex1α (CP20M)	p16 localization	KI67 (%)	MKI67 (CP20M)	co-expression p16/KI67
	ATC4 / JPI21	ATC	Lyon Sud Hospital	A	3.47325	14.5875	79.7308	97.7916	271.841	2174	930	Both	21	4164	Yes
	ATC7 / JPI74	ATC	Lyon Sud Hospital	A	10.7868	15.6068	62.416	88.8096	229.249	1388	432	Both	7	4226	Yes
	ATC1*	ATC	Mayo Clinic	A	28.0309	8.28202	2.70262	39.0155	52.7028	ND	ND	Both	47	ND	Yes
	ATC2*	ATC	Mayo Clinic	A	23.4586	8.1191	0.892498	32.4702	42.3743	ND	ND	Nuclear	11	ND	Yes
	ATC3*	ATC	Mayo Clinic	A	26.4984	2.61377	0.166147	29.2783	32.2243	ND	ND	Both	60	ND	Yes
	ATC12 / JPI84	ATC	Lyon Sud Hospital	L*	10.7449	8.45637	67.284	86.4853	229.51	826	519	Both	24	1543	Yes
	ATC22/JPI37	ATC	IPOLFG Lisbon	H	1.57043	1.01846	0.0622507	2.6511	3.7941	2254	10	NA	24	5294	No
	ATC21/JPI41	ATC	IPOLFG Lisbon	H	1.19937	0.464719	0.00164007	1.6657	2.1337	4843	132	NA	18	12336	No
	ATC18 / JPI66	ATC	Lyon Sud Hospital	L	26.979	9.02789	8.11745	44.1243	69.3871	471	60	Both	23	4939	Yes?
	ATC13 / JPI72	ATC	Lyon Sud Hospital	L	25.5878	9.37175	2.12648	37.086	50.7107	79	3	Both	20	1074	Yes?
	ATC14 / JPI26	ATC	Lyon Sud Hospital	L	7.18119	1.51489	0.556944	9.253	11.8818	1150	4	Both	8	4392	No
	ATC11 / JPI81	ATC	Lyon Sud Hospital	L	2.15475	0.361735	0.131412	2.6479	3.2725	1261	3	NA	25	1950	No
	ATC19 / JPI76	ATC	Lyon Sud Hospital	L	0.825312	0.120034	0.0252922	0.9706	1.1413	534	3	NA	14	3694	No
	PDTC1 / JPI25	PDTC	Lyon Sud Hospital	A	8.82793	9.39268	48.2243	66.4449	172.286	2240	932	Both	42	5219	Yes
	PDTC13 / JPI67	PDTC	Lyon Sud Hospital	H	35.2117	14.9241	8.23778	58.3737	89.7734	182	33	Both	2	360	No
	PDTC20 / JPI29	PDTC	Lyon Sud Hospital	H	26.6247	7.08524	0.896832	34.6068	43.4857	161	51	Both	3	1875	No
	PDTC14 / JPI75	PDTC	Lyon Sud Hospital	H	17.2365	7.42854	1.49364	26.1587	36.5745	99	0	Both	2	339	No?
	PDTC18 / JPI34	PDTC	Lyon Sud Hospital	H	6.50348	1.14111	0.648027	8.2926	10.7298	6	0	NA	27	2473	No
	PDTC12/JPI19	PDTC	IPOLFG Lisbon	H	3.91999	1.84275	0.873641	6.6364	10.2264	1812	0	NA	44	1552	No
	PDTC16 / JPI73	PDTC	Lyon Sud Hospital	H	5.28713	1.23945	0.545032	7.0716	9.4011	640	28	NA	10	4427	No
	PDTC19 / JPI40	PDTC	Lyon Sud Hospital	H	7.30917	0.0469791	0.00855484	7.3647	7.4288	47	25	NA	4	748	No
	PDTC15 / JPI68	PDTC	Lyon Sud Hospital	H	2.61525	1.07466	0.69909	4.389	6.8618	11	5	NA	2	431	No
	PDTC3 / JPI83	PDTC	Lyon Sud Hospital	L	14.0156	4.8202	1.9168	20.7526	29.4064	228	100	Both	3	241	No?
	PDTC8 / JPI33	PDTC	Lyon Sud Hospital	L	4.59378	2.81727	2.9061	10.3172	18.9466	32	16	NA	3	269	No
	PDTC7 / JPI31	PDTC	Lyon Sud Hospital	L	7.02564	1.96586	0.651444	9.6429	12.9117	41	25	NA	1	619	No
	PDTC6 / JPI82	PDTC	Lyon Sud Hospital	L	6.06103	0.753745	0.164925	6.9797	8.0633	50	6	Cytoplasmic	5	678	No
	PDTC11 / JPI79	PDTC	Lyon Sud Hospital	L	2.80366	0.499533	0.169557	3.4728	4.3114	21	0	Both	4	680	No
	PDTC2 / JPI70	PDTC	Lyon Sud Hospital	L	1.5809	0.236026	0.0472729	1.8642	2.1948	47	12	NA	1	208	No
	PDTC21 / JPI22	PDTC	CHU de Lille	only spot 1	29.0688	12.2067	5.04695	46.3224	68.623	475	88	Both	12	1294	Yes
	PDTC22 / JPI17	PDTC	CHU de Lille	H	11.8292	12.7127	13.4435	37.9854	77.5851	53	31	Both	5	350	No
	PTC17L / JPI38	LNM	Institut Jules Bordet	H	13.7191	7.97281	31.9503	53.6422	125.516	249	116	Both	4.29	221	No
	PTC17 / JPI24	PTC	Institut Jules Bordet	H	18.7168	14.3061	21.5136	54.5366	111.87	200	119	Both	5.77	517	No
	PTC13 / JPI36	PTC	Institut Jules Bordet	H	9.04912	3.77639	3.43179	16.2573	26.8973	132	52	Both	4.71	473	No
	PTC14 / JPI62	PTC	Institut Jules Bordet	H	8.30704	2.12666	1.34765	11.7813	16.6033	104	36	Both	1.81	501	No
	PTC6 / JPI65	PTC	Institut Jules Bordet	L	18.8016	10.94	22.8969	52.6386	109.373	301	142	Both	4.82	381	No
	PTC2 / JPI61	PTC	Institut Jules Bordet	L	22.4222	13.4628	19.4567	55.3417	107.718	106	25	Both	2.65	111	No
	PTC2 / JPI59	PTC	Institut Jules Bordet	L	10.5712	4.81171	5.2137	20.5967	35.8358	91	23	Both	1.34	332	No
	PTC11 / JPI64	PTC	Institut Jules Bordet	L	11.5933	4.86818	2.17215	18.6337	27.8462	74	36	Both	6.14	527	No
	PTC8 / JPI63	PTC	Institut Jules Bordet	L	9.22126	3.40549	3.0754	15.7022	25.2584	566	13	Both	5.33	769	No
	PTC7L / JPI06	LNM	Institut Jules Bordet	L	11.2625	2.66555	1.78222	15.7102	21.9402	155	84	Both	4	321	No
	PTC5 / JPI58	PTC	Institut Jules Bordet	L	4.87773	2.29173	3.82826	10.9977	20.946	52	14	Both	1.35	163	No
	PTC3 / JPI49	PTC	Institut Jules Bordet	L	5.16477	1.21989	0.899557	7.2842	10.3032	108	72	NA	5.46	106	No
	PTC5N / JPI54	Normal	Institut Jules Bordet	A	11.3624	0.508661	0.0756118	11.9467	12.6065	13	3	NA	2	20	No
	PTC11N / JPI57	Normal	Institut Jules Bordet	A	4.16697	1.13177	0.830455	6.1292	8.9219	13	7	NA	2.7	10	No
	PTC2N / JPI56	Normal	Institut Jules Bordet	L	0.666531	0	0.00680133	0.6733	0.6869	6	3	NA	1.74	33	No
	* p16 and KI67 staining done with different set of antibodies (as detailed in Table S2)									ND - not done		NA - not applicable

## Sheet: Table S7
	Table S7. Expression of the 11 genes signature in thyroid tumors. Expressions calculated from the RNA-seq data and expressed as CP20M. CDKN2A Ex1α was corrected for the contribution of the p16-specific exon 1α to the expression of the whole CDKN2A locus expression
			JPI25	JPI28	JPI21	JPI27	JPI74	JPI41	JPI19	JPI37	JPI34	JPI18	JPI42	JPI68	JPI75	JPI40	JPI67	JPI55	JPI24	JPI38	JPI73	JPI29	JPI62	JPI36	JPI17	JPI84	JPI66	JPI76	JPI81	JPI26	JPI05	JPI09	JPI72	JPI12	JPI08	JPI60	JPI13	JPI23	JPI49	JPI39	JPI83	JPI61	JPI65	JPI58	JPI59	JPI64	JPI06	JPI43	JPI63
		Histology	PDTC	ATC	ATC	ATC	ATC	ATC	PDTC	ATC	PDTC	ATC	PDTC	PDTC	PDTC	PDTC	PDTC	PTC	PTC	LNM	PDTC	PDTC	PTC	PTC	PDTC	ATC	ATC	ATC	ATC	ATC	ATC	ATC	ATC	ATC	PDTC	PTC	ATC	PDTC	PTC	PTC	PDTC	PTC	PTC	PTC	PTC	PTC	LNM	PTC	PTC
		pCDK4 profile	A	A	A	A	A	H	H	H	H	H	H	H	H	H	H	H	H	H	H	H	H	H	H	L*	L	L	L	L	L	L	L	L	L	L	L	L	L	L	L	L	L	L	L	L	L	L	L
	ENSG00000147889	CDKN2A	2240	3387	2174	1335	1388	4843	1812	2254	6	59	47	11	99	47	182	124	200	249	640	161	104	132	53	826	471	534	1261	1150	79	709	79	849	214	216	71	26	108	110	228	106	301	52	91	74	155	115	566
	-	CDKN2A Ex1α	932	1906	930	578	432	132	0	10	0	23	10	5	0	25	33	43	119	116	28	51	36	52	31	519	60	3	3	4	33	84	3	92	86	117	9	10	72	42	100	25	142	14	23	36	84	63	13
	ENSG00000105173	CCNE1	367	196	454	126	155	86	283	127	110	103	43	116	30	147	66	41	57	58	74	75	44	61	44	77	154	101	385	71	48	107	56	33	74	65	67	84	44	65	36	42	48	37	37	51	33	50	54
	ENSG00000113569	NUP155	5470	2480	1958	2135	1892	4782	2345	2026	1900	2360	1889	2321	1810	2349	1823	1153	1154	1199	1668	1481	1272	963	1203	2730	2814	2923	2006	1520	1198	1037	898	1227	1482	1248	1343	1319	955	1233	1485	1009	1112	1059	1009	1095	1067	1069	1503
	ENSG00000040275	SPDL1	675	867	588	348	206	1066	241	744	438	488	163	320	231	231	317	134	129	130	268	176	146	104	98	197	563	567	248	460	459	240	195	230	480	88	221	143	92	132	119	72	109	93	97	102	106	75	137
	ENSG00000134375	TIMM17A	854	751	548	722	730	716	758	703	786	480	1155	571	445	694	855	533	488	442	799	610	544	410	505	850	813	843	502	779	885	748	507	513	699	611	539	490	704	580	758	684	536	536	510	555	514	422	881
	ENSG00000158710	TAGLN2	4935	5906	4001	6583	5069	4558	2279	5648	2145	7683	1439	1307	816	1490	857	4348	3251	3397	3899	1699	4061	3394	1882	6285	7284	8386	4286	7566	8178	7828	7063	5154	1017	4396	8430	3551	2690	3744	1218	3048	3816	2767	3482	3557	3637	2935	4184
	ENSG00000119938	PPP1R3C	525	290	688	216	566	121	804	161	220	57	367	85	69	235	479	109	73	31	674	58	24	80	114	1575	311	315	1645	703	274	242	219	587	45	107	57	290	574	106	54	61	56	149	115	77	43	38	17
	ENSG00000148180	GSN	7745	5897	10045	10999	6765	2885	7782	14743	3830	12693	5411	1859	3163	5274	7329	24838	26093	31540	6034	3205	13540	21401	5489	3179	5302	7137	5005	7964	10991	14101	12130	11842	5574	31883	17426	13414	14756	22182	4306	23522	18852	24174	22634	22704	19645	27373	8480
	ENSG00000168461	RAB31	2053	4481	2858	5927	4472	2742	565	4105	1418	2950	957	591	750	1829	886	3411	1919	1349	6173	872	2113	2306	1035	2088	5204	6060	2204	4464	4616	5872	9628	5919	1522	1704	7174	2074	1058	2750	439	993	1659	1290	1810	1483	2564	1347	1795
	ENSG00000182165	TP53TG1	82	48	108	80	134	16	204	47	551	75	210	345	241	487	240	124	114	113	120	214	94	133	166	230	60	45	57	74	130	46	85	140	286	182	68	157	182	127	207	210	170	173	146	128	111	130	191
	ENSG00000118564	FBXL5	1962	2038	1616	2319	1440	1157	2852	1771	2070	2625	2358	2808	4203	2236	3570	2256	2233	2057	2374	2919	2208	1652	2729	1483	2497	1689	1781	1872	1543	1917	2706	2272	3470	2341	1450	3205	2602	2427	3842	2132	2247	2497	2468	2320	2446	2038	1640
[truncated: 6 more columns]

## Sheet: Table S8
	Table S8. Prediction of the CDK4 modification profile in thyroid tumors. Correlation coefficients determined by Spearman correlation. CDKN2A Ex1α was corrected for the contribution of the p16-specific exon 1α to the expression of the whole CDKN2A locus expression
						3 Class CDKN2A (CP20M)					3 Class corrected CDKN2A (CP20M)
RNAseq ID	Ex1α contribution (%)	CDKN2A Ex1α (CP20M)	Exclusive p14	CDKN2A mutation	Observed pCDK4 profile	Correlation coefficient A	Correlation coefficient H	Correlation coefficient L	Predicted pCDK4 profile	Match (A/H/L)	Correlation coefficient A	Correlation coefficient H	Correlation coefficient L	Predicted profile	Match (A/H/L)	Match (A/non-A)
JPI05	42	33	0	0	L	0.727273	0.927273	0.990909	L	1	0.727273	0.927273	0.990909	L	1	1
JPI06	54.5	84	0	0	L	0.863636	0.809091	0.909091	L	1	0.863636	0.809091	0.909091	L	1	1
JPI08	40.5	86	0	0	L	0.709091	0.8	0.845455	L	1	0.709091	0.8	0.845455	L	1	1
JPI09	12.7	84	0	0	L	0.863636	0.854545	0.927273	L	1	0.772727	0.918182	0.972727	L	1	1
JPI12	12.9	92	0	0	L	0.8	0.745455	0.890909	L	1	0.690909	0.854545	0.972727	L	1	1
JPI13	13	9	0	0	L	0.863636	0.863636	0.9	L	1	0.736364	0.918182	0.927273	L	1	1
JPI17	59.4	31	0	0	H	0.654545	0.872727	0.927273	L	0	0.654545	0.872727	0.927273	L	0	1
JPI18	37.5	23	0	0	H	0.790909	0.890909	0.863636	H	1	0.736364	0.918182	0.890909	H	1	1
JPI19	1.5	0	1	0	H	0.681818	0.663636	0.654545	A	0	0.509091	0.854545	0.8	H	1	1
JPI20	60	8	0	0	L	0.627273	0.890909	0.918182	L	1	0.627273	0.890909	0.918182	L	1	1
JPI21	42.8	930	0	0	A	0.845455	0.654545	0.754545	A	1	0.863636	0.727273	0.8	A	1	1
JPI23	36.8	10	0	0	L	0.654545	0.918182	0.972727	L	1	0.654545	0.918182	0.972727	L	1	1
JPI24	58.6	119	0	0	H	0.854545	0.845455	0.909091	L	0	0.854545	0.845455	0.909091	L	0	1
JPI25	41.5	932	0	0	A	0.918182	0.709091	0.709091	A	1	0.918182	0.827273	0.827273	A	1	1
JPI26	0.7	4	1	0	L	0.863636	0.8	0.909091	L	1	0.681818	0.936364	0.990909	L	1	1
JPI27	43.4	578	0	0	A	0.9	0.818182	0.881818	A	1	0.9	0.818182	0.881818	A	1	1
JPI28	56.2	1906	0	0	A	0.909091	0.690909	0.745455	A	1	0.909091	0.690909	0.745455	A	1	1
JPI29	31.4	51	0	0	H	0.754545	0.845455	0.854545	L	0	0.754545	0.845455	0.854545	L	0	1
JPI31	60	25	0	0	L	0.627273	0.881818	0.881818	H	0	0.627273	0.881818	0.881818	H	0	1
JPI33	50	16	0	0	L	0.618182	0.854545	0.818182	H	0	0.618182	0.854545	0.818182	H	0	1
JPI34	0	0	0	0	H	0.690909	0.927273	0.927273	H	1	0.690909	0.927273	0.927273	H	1	1
JPI36	38.9	52	0	0	H	0.818182	0.818182	0.918182	L	0	0.781818	0.854545	0.936364	L	0	1
JPI37	0.8	10	1	0	H	0.9	0.681818	0.754545	A	0	0.727273	0.954545	0.936364	H	1	1
JPI38	45.8	116	0	0	H	0.881818	0.836364	0.872727	A	0	0.881818	0.836364	0.872727	A	0	0
JPI39	38.3	42	0	0	L	0.790909	0.881818	0.945455	L	1	0.736364	0.909091	0.972727	L	1	1
JPI40	53.8	25	0	0	H	0.609091	0.845455	0.872727	L	0	0.609091	0.845455	0.872727	L	0	1
JPI41	3.8	132	1	Q50*	H	0.818182	0.454545	0.445455	A	0	0.845455	0.9	0.818182	H	1	1
JPI42	20	10	0	0	H	0.6	0.863636	0.890909	L	0	0.572727	0.881818	0.881818	H	1	1
JPI43	52.9	63	0	0	L	0.827273	0.818182	0.872727	L	1	0.827273	0.818182	0.872727	L	1	1
JPI44	21.1	10	0	0	L	0.536364	0.863636	0.854545	H	0	0.536364	0.863636	0.854545	H	0	1
JPI49	64.5	72	0	0	L	0.718182	0.863636	0.963636	L	1	0.718182	0.863636	0.963636	L	1	1
JPI55	33.3	43	0	0	H	0.815492	0.879273	0.943055	L	0	0.736364	0.909091	0.972727	L	0	1
JPI58	25	14	0	0	L	0.690909	0.881818	0.963636	L	1	0.663636	0.9	0.954545	L	1	1
JPI59	25.6	23	0	0	L	0.690909	0.881818	0.963636	L	1	0.690909	0.881818	0.963636	L	1	1
JPI60	52.8	117	0	0	L	0.827273	0.809091	0.909091	L	1	0.827273	0.809091	0.909091	L	1	1
JPI61	22.7	25	0	0	L	0.809091	0.845455	0.890909	L	1	0.718182	0.909091	0.936364	L	1	1
JPI62	34.2	36	0	0	H	0.845455	0.872727	0.890909	L	0	0.8	0.881818	0.9	L	0	1
JPI63	4.5	13	1	0	L	0.890909	0.8	0.872727	A	0	0.781818	0.863636	0.890909	L	1	1
JPI64	46.4	36	0	0	L	0.709091	0.890909	0.954545	L	1	0.709091	0.890909	0.954545	L	1	1
JPI65	46.4	142	0	0	L	0.845455	0.818182	0.9	L	1	0.845455	0.818182	0.9	L	1	1
JPI66	12.9	60	0	0	L	0.881818	0.918182	0.918182	H	0	0.8	0.963636	0.936364	H	0	1
JPI67	18.8	33	0	0	H	0.609091	0.863636	0.918182	L	0	0.581818	0.881818	0.909091	L	0	1
JPI68	50	5	0	0	H	0.609091	0.845455	0.781818	H	1	0.609091	0.845455	0.781818	H	1	1
JPI70	23.1	12	0	0	L	0.672727	0.890909	0.945455	L	1	0.645455	0.909091	0.936364	L	1	1
JPI72	7.7	3	0	0	L	0.681818	0.881818	0.990909	L	1	0.654545	0.9	0.981818	L	1	1
JPI73	5.6	28	1	0	H	0.745455	0.809091	0.945455	L	0	0.636364	0.872727	0.963636	L	0	1
JPI74	30.6	432	0	0	A	0.909091	0.818182	0.881818	A	1	0.909091	0.818182	0.881818	A	1	1
JPI75	5.6	0	0	0	H	0.672727	0.818182	0.836364	L	0	0.590909	0.863636	0.854545	H	1	1
JPI76	1.8	3	1	0	L	0.881818	0.918182	0.918182	H	0	0.754545	0.972727	0.945455	H	0	1
JPI79	0	0	0	0	L	0.636364	0.909091	0.854545	H	0	0.636364	0.909091	0.854545	H	0	1
JPI81	1.9	3	1	0	L	0.827273	0.809091	0.872727	L	1	0.7	0.918182	0.927273	L	1	1
JPI82	11.8	6	0	0	L	0.554545	0.854545	0.827273	H	0	0.554545	0.854545	0.827273	H	0	1
JPI83	43.6	100	0	0	L	0.763636	0.781818	0.809091	L	1	0.718182	0.790909	0.818182	L	1	1
JPI84	62.2	519	0	0	L	0.745455	0.827273	0.890909	L	1	0.763636	0.781818	0.854545	L	1	1
								Accuracy (%)		57.4			Accuracy (%)		68.5	98.1

## Sheet: Table S9
	Table S9. Expression of the 11 genes signature in thyroid cancer cell lines. Expressions calculated from the RNA-seq data and expressed as CP20M. CDKN2A Ex1α was corrected for the contribution of the p16-specific exon 1α to the expression of the whole CDKN2A locus expression
			FTC-133	FTC-238	T243	THJ-29T	HTC-C3	TPC-1	ASH-3	BHT-101	THJ-16T	TT2609-CO2	8505C	B-CPAP	ML-1	WRO	THJ-21T	8305C	THJ-11T	C-643	CAL-62	IHH-4	K1
		pCDK4 profile	A	A	A	H	H	H	H	H	H	H	H	H	H	H	H	H	H	H	H	H	H
	ENSG00000147889	CDKN2A	3925	4233	2689	5087	1348	2196	1895	1720	2461	2180	889	676	1178	405	657	2100	1273	0	0	0	0
	-	CDKN2A Ex1α	1660	1697	1038	1089	510	158	21	26	34	20	14	11	20	36	11	36	0	0	0	0	0
	ENSG00000105173	CCNE1	287	373	486	106	182	152	228	191	56	145	142	300	448	325	141	104	217	119	404	354	69
	ENSG00000113569	NUP155	5832	4568	8381	5691	2713	4234	6166	6262	4557	3453	7993	5180	3870	8356	5895	2897	3970	4350	4079	6718	3179
	ENSG00000040275	SPDL1	2023	1581	2160	934	796	1632	2141	1181	1225	1864	2440	1643	2106	1490	2645	1197	1021	2508	2094	1025	1091
	ENSG00000134375	TIMM17A	1235	1304	1426	1036	799	2198	1455	1365	932	792	953	1122	2189	1037	1097	695	952	883	935	1583	883
	ENSG00000158710	TAGLN2	9284	10272	8190	4395	5394	8067	5470	14406	8671	7105	8147	5215	8561	9214	9837	6054	5168	6270	3960	3438	10430
	ENSG00000119938	PPP1R3C	937	180	229	428	35	5	345	63	287	92	89	112	785	18	354	223	4	138	46	0	34
	ENSG00000148180	GSN	2950	1692	2632	3139	4720	1693	1309	1394	228	2617	1316	612	627	232	1427	1277	2340	3028	106	1358	1244
	ENSG00000168461	RAB31	1888	893	1624	1320	185	579	1704	2631	1311	1129	2682	1077	1692	1480	1703	2337	466	1987	13	4697	4428
	ENSG00000182165	TP53TG1	31	65	35	50	34	50	11	31	14	58	25	6	192	26	11	20	12	29	33	40	67
	ENSG00000118564	FBXL5	1331	2160	871	1155	1012	1013	1413	776	1056	818	1912	980	1052	1720	811	1544	1113	1035	875	555	1918

[truncated: 2 more sheets: Tabe S10, Table S11]
